# Supplementary material for: Comparative Analysis of Bioactive Compounds in Two Globe Artichoke Ecotypes Sanitized and Non-Sanitized from Viral Infections
Source: Plants (Basel). 2023 Apr 10;12(8):1600. doi: 10.3390/plants12081600 (PMC10145195; doi:10.3390/plants12081600)
Supplement: Supplementary file 1 [file plants-12-01600-s001.zip › Table S1.xlsx]

## Sheet: Table S1 Reads on virus genome
Table S1. Quantification of virus titer based on mean reads coverage on virus genome of three ecotypes of Locale di Mola (LM) and Troianella (TR), non-sanitized (NS) and sanitized (S).
sample	mean n. of mapped reads on ArLV as single reads	mean n. of mapped reads on AILV as single reads	ArLV mean coverage (complete sequence 8278nt)	AILV mean coverage (complete sequence 11968nt)	fg of ArLV detected based on reads coverage	fg of AILV detected based on reads coverage
LM-NS	54798.5	281.5	989.68	4.16	4.28	0.02
LM-S	0	0	0	0	0	0
TR-NS	5823.5	373	217.88	4.62	0.94	0.03
TR-S	0	0	0	0	0	0
