# Supplementary material for: Comparative Analysis of Bioactive Compounds in Two Globe Artichoke Ecotypes Sanitized and Non-Sanitized from Viral Infections
Source: Plants (Basel). 2023 Apr 10;12(8):1600. doi: 10.3390/plants12081600 (PMC10145195; doi:10.3390/plants12081600)
Supplement: Supplementary file 1 [file plants-12-01600-s001.zip › Table S10.xlsx]

## Sheet: Foglio1
Table S10. Comparison of differentially expressed genes FC values between sanitized (S) and non-sanitized (NS) samples of Locale di Mola (LM) and Troianella (TR) validated by quantitative real-time PCR (qPCR).
Gene name	GeneID	TranscriptID	log2FC LM-S vs LM-NS	P-value LM-S vs LM-NS	FDR LM-S vs LM-NS	log2FC TR-S vs TR-NS	P-value TR-S vs TR-NS	FDR TR-S vs TR-NS
4CL: 4-coumaric acid:CoA ligase	Ccrd_021802	KVI00019	1.6924	0.00313756	0.019292	0.525659	0.28941	0.999974
C4H: Cinnamic acid 4-hydroxylase	Ccrd_003800	KVH94141	-1.83286	2.01642e-08	8.0989e-07	0.727884	0.147369	0.999974
CAD: Cinnamyl-alcohol dehydrogenase	Ccrd_023113	KVH98659	1.7988	0.0026615	0.0170161	0.229004	0.652099	0.999974
CCoAMT: Caffeoyl-CoA O-methyltransferase	Ccrd_012618	KVI08997	2.13145	9.13693e-05	0.00114701	1.84231	9.52505e-05	0.0134774
CCR1: Cinnamoyl-CoA reductase 1	Ccrd_015577	KVI06073	1.1914	0.000265927	0.00273232	1.64099	0.000131622	0.01678
CHS: Chalcone synthase	Ccrd_012767	KVI08856	1.5771	0.000342925	0.00338252	0.868794	0.112907	0.999974
COMT: Caffeic acid 3-O-methyltransferase	Ccrd_017109	KVI04575	3.80226	1.68127e-16	2.92252e-14	2.17715	0.000105167	0.0145367
CSE: Caffeoyl shikimic acid esterase	Ccrd_011837	KVI09726	1.02503	0.0041185	0.0238267	0.318918	0.573555	0.999974
CYP: Flavonoid 3'-monooxygenase	Ccrd_022494	KVH99275	-1.13637	0.0014251	0.0105083	0.245044	0.634515	0.999974
F5H: Ferulic acid 5-hydroxylase	Ccrd_005646	KVH92322	1.79509	0.00525613	0.0287419	1.55737	0.00476235	0.204323
HST/HQT: Hydroxycinnamoyl-CoA:shikimic/quinic acid hydroxycinnamoyltransferase	Ccrd_022724	KVH99042	2.18633	3.88943e-05	0.000559587	1.09197	0.0465248	0.720023
NAS: Nicotianamine synthase	Ccrd_025247	KVH87493	5.72988	1.95033e-29	1.25336e-26	2.5427	7.19535e-06	0.00174579
NECD: 9-cis-epoxycarotenoid dioxygenase	Ccrd_017614	KVI04081	6.36822	1.3529e-28	7.9697e-26	2.85038	5.29679e-07	0.000242403
PAL: Phenylalanine ammonia-lyase	Ccrd_014855	KVI06790	1.28074	0.00657459	0.0339653	0.443363	0.44245	0.999974
POD: Peroxidase	Ccrd_013040	KVI08588	1.71628	0.000423242	0.00401418	1.33807	0.0124269	0.360503
