# Supplementary material for: Comparative Analysis of Bioactive Compounds in Two Globe Artichoke Ecotypes Sanitized and Non-Sanitized from Viral Infections
Source: Plants (Basel). 2023 Apr 10;12(8):1600. doi: 10.3390/plants12081600 (PMC10145195; doi:10.3390/plants12081600)
Supplement: Supplementary file 1 [file plants-12-01600-s001.zip › Table S2.xlsx]

## Sheet: Table S2 DEGs in LM-S
Table S2. Gene expression values, FDR and relatives genetic information of Locale di Mola sanitized (LM-S) DEGs compared to non-sanitized (LM-NS) samples.
GeneID	log2FC	FDR	TranscriptID	Protein description	Position on C. cardunculus genome
Ccrd_000010	-2.97491	7.22279e-06	KVH97876	hypothetical protein	supercontig:CcrdV1:scaffold_514:92242:94610:-1
Ccrd_000017	1.35309	0.00427533	KVH97869	No apical	supercontig:CcrdV1:scaffold_514:132910:134338:1
Ccrd_000021	2.20669	0.0323865	KVH97866	hypothetical protein	supercontig:CcrdV1:scaffold_514:173705:175225:1
Ccrd_000022	1.04037	0.00538539	KVH97863	Ankyrin repeat-containing	supercontig:CcrdV1:scaffold_514:174653:189697:-1
Ccrd_000023	1.66576	7.60056e-05	KVH97864	hypothetical protein	supercontig:CcrdV1:scaffold_514:189538:197439:1
Ccrd_000027	1.60974	0.00429439	KVH97821	hypothetical protein	supercontig:CcrdV1:scaffold_144:5019:6580:1
Ccrd_000031	2.17778	0.00165016	KVH97833	Protein of	supercontig:CcrdV1:scaffold_144:103776:103985:-1
Ccrd_000044	1.38805	0.010557	KVH97828	hypothetical protein	supercontig:CcrdV1:scaffold_144:234297:234602:1
Ccrd_000058	-2.06644	0.0266989	KVH97859	Remorin, C-terminal	supercontig:CcrdV1:scaffold_144:391058:392853:-1
Ccrd_000059	1.60438	0.000306579	KVH97858	Acid phosphatase/vanadium-dependent	supercontig:CcrdV1:scaffold_144:398447:401713:-1
Ccrd_000062	-3.10549	0.00368783	KVH97843	Actin-binding FH2	supercontig:CcrdV1:scaffold_144:414009:417265:-1
Ccrd_000064	-1.09882	0.0220935	KVH97848	Glyceraldehyde 3-phosphate	supercontig:CcrdV1:scaffold_144:426449:431944:-1
Ccrd_000065	-2.65677	0.00419225	KVH97849	hypothetical protein	supercontig:CcrdV1:scaffold_144:439405:444433:1
Ccrd_000078	1.63514	5.92077e-06	KVH97802	Peptidase C15,	supercontig:CcrdV1:scaffold_142:242588:247576:-1
Ccrd_000083	2.81255	3.79258e-09	KVH97818	Protein of	supercontig:CcrdV1:scaffold_142:291340:292236:1
Ccrd_000084	1.74613	0.000878736	KVH97812	JAB1/Mov34/MPN/PAD-1	supercontig:CcrdV1:scaffold_142:297054:303723:-1
Ccrd_000100	1.52035	0.0192171	KVH97779	Glycosyl transferase,	supercontig:CcrdV1:scaffold_25:759111:763805:-1
Ccrd_000117	1.38848	0.0010934	KVH97758	hypothetical protein	supercontig:CcrdV1:scaffold_25:515740:521729:1
Ccrd_000120	-2.37437	1.21016e-06	KVH97767	Concanavalin A-like	supercontig:CcrdV1:scaffold_25:468757:470640:1
Ccrd_000137	1.1413	0.00309012	KVH97750	Galactose oxidase,	supercontig:CcrdV1:scaffold_25:250400:252429:-1
Ccrd_000138	1.62638	0.00421982	KVH97738	Mitochodrial transcription	supercontig:CcrdV1:scaffold_25:245394:249309:1
Ccrd_000140	1.38249	0.00101591	KVH97741	hypothetical protein	supercontig:CcrdV1:scaffold_25:204423:204875:-1
Ccrd_000141	-1.487	0.00336242	KVH97740	Ribosomal protein	supercontig:CcrdV1:scaffold_25:179929:182548:1
Ccrd_000142	1.59469	9.38294e-05	KVH97743	hypothetical protein	supercontig:CcrdV1:scaffold_25:173422:177584:-1
Ccrd_000147	1.04891	0.0180148	KVH97746	Nucleoside phosphatase	supercontig:CcrdV1:scaffold_25:142039:148903:1
Ccrd_000154	2.04846	1.83392e-08	KVH97786	hypothetical protein	supercontig:CcrdV1:scaffold_25:78584:80463:-1
Ccrd_000158	1.70125	0.00492803	KVH97792	Protein of	supercontig:CcrdV1:scaffold_25:12062:14134:-1
Ccrd_000162	1.83268	0.00012519	KVH97729	hypothetical protein	supercontig:CcrdV1:scaffold_2944:35890:40760:-1
Ccrd_000163	1.12967	0.00959962	KVH97728	t-SNARE	supercontig:CcrdV1:scaffold_2944:41344:45003:-1
Ccrd_000166	-2.09803	0.0285645	KVH97724	hypothetical protein	supercontig:CcrdV1:scaffold_133:14601:15533:1
Ccrd_000171	-1.44627	0.024317	KVH97708	Zinc finger,	supercontig:CcrdV1:scaffold_133:53128:55915:1
Ccrd_000174	1.40522	0.000107184	KVH97703	hypothetical protein	supercontig:CcrdV1:scaffold_133:68686:69350:1
Ccrd_000178	2.46817	7.78295e-11	KVH97701	DNA-binding WRKY	supercontig:CcrdV1:scaffold_133:136533:146881:1
Ccrd_000185	1.13796	0.0170802	KVH97713	Protein of	supercontig:CcrdV1:scaffold_133:219763:222265:-1
Ccrd_000187	-1.77264	0.00212422	KVH97715	Asparagine synthase	supercontig:CcrdV1:scaffold_133:242919:252212:1
Ccrd_000190	-2.42651	0.00906685	KVH97689	hypothetical protein	supercontig:CcrdV1:scaffold_133:274640:291160:-1
Ccrd_000197	1.48262	0.0091566	KVH97692	Glucose/ribitol dehydrogenase	supercontig:CcrdV1:scaffold_133:377339:394114:1
Ccrd_000200	-1.57118	0.000800718	KVH97699	Armadillo-like helical	supercontig:CcrdV1:scaffold_133:414780:423366:1
Ccrd_000201	-1.71117	0.0117311	KVH97700	Calcium-binding EF-hand	supercontig:CcrdV1:scaffold_133:431419:432054:1
Ccrd_000203	1.31574	0.0152515	KVH97698	Zinc finger,	supercontig:CcrdV1:scaffold_133:444473:448871:1
Ccrd_000204	1.92011	1.12423e-05	KVH97696	Non-heme dioxygenase	supercontig:CcrdV1:scaffold_133:448471:451643:-1
Ccrd_000209	-1.23594	0.034826	KVH97673	Glycoside hydrolase,	supercontig:CcrdV1:scaffold_415:214722:216377:-1
Ccrd_000211	-2.34288	0.0331656	KVH97679	Dynein light	supercontig:CcrdV1:scaffold_415:209636:211955:1
Ccrd_000216	2.44411	0.000405261	KVH97686	Uncharacterized protein	supercontig:CcrdV1:scaffold_415:171212:180284:1
Ccrd_000218	-1.99565	0.0108713	KVH97678	Pectinesterase inhibitor	supercontig:CcrdV1:scaffold_415:146347:146937:-1
Ccrd_000224	-1.53072	0.000378265	KVH97662	Transcriptional factor	supercontig:CcrdV1:scaffold_415:67311:68978:-1
Ccrd_000237	1.97195	1.73572e-06	KVH97645	Phytanoyl-CoA dioxygenase	supercontig:CcrdV1:scaffold_699:77602:81577:-1
Ccrd_000246	-2.14148	0.00068449	KVH97659	hypothetical protein	supercontig:CcrdV1:scaffold_699:193970:195628:-1
Ccrd_000247	-2.16601	0.0488444	KVH97636	DnaJ domain-containing	supercontig:CcrdV1:scaffold_15:948107:948208:1
Ccrd_000251	-2.13328	0.0212519	KVH97591	Heavy metal-associated	supercontig:CcrdV1:scaffold_15:893069:896161:1
Ccrd_000254	-1.22643	0.00932184	KVH97588	Glycosyl transferase,	supercontig:CcrdV1:scaffold_15:873548:880647:1
Ccrd_000257	-1.31123	0.00175023	KVH97589	Protein of	supercontig:CcrdV1:scaffold_15:840844:841350:1
Ccrd_000261	2.45123	0.000256025	KVH97610	Calcium-binding EF-hand	supercontig:CcrdV1:scaffold_15:795373:795861:1
Ccrd_000286	1.96083	0.00448148	KVH97595	Phospholipase C/P1	supercontig:CcrdV1:scaffold_15:516878:519121:1
Ccrd_000288	2.91902	2.94608e-06	KVH97603	Lipase, GDSL	supercontig:CcrdV1:scaffold_15:406633:409501:1
Ccrd_000290	-1.28161	0.00913949	KVH97627	Homocysteine S-methyltransferase	supercontig:CcrdV1:scaffold_15:360728:362614:1
Ccrd_000291	-2.05686	2.89403e-07	KVH97626	hypothetical protein	supercontig:CcrdV1:scaffold_15:352229:353677:-1
Ccrd_000293	-2.61508	8.42917e-09	KVH97628	Galactose mutarotase-like	supercontig:CcrdV1:scaffold_15:297111:300167:1
Ccrd_000301	1.89495	0.00126713	KVH97581	protein of	supercontig:CcrdV1:scaffold_15:197424:199164:-1
Ccrd_000303	2.20202	0.00157867	KVH97579	Alpha/beta hydrolase	supercontig:CcrdV1:scaffold_15:178920:179954:1
Ccrd_000305	-1.94395	0.0177673	KVH97577	Aspartic peptidase	supercontig:CcrdV1:scaffold_15:141051:142514:1
Ccrd_000315	1.57236	0.000430876	KVH97616	AP2/ERF domain-containing	supercontig:CcrdV1:scaffold_15:34832:35887:1
Ccrd_000327	1.46234	0.000298168	KVH97552	Alpha crystallin/Hsp20	supercontig:CcrdV1:scaffold_145:184224:188882:-1
Ccrd_000334	1.35222	0.00363484	KVH97569	Protein of	supercontig:CcrdV1:scaffold_145:265991:272745:1
Ccrd_000350	-1.04512	0.0192171	KVH97539	Pentatricopeptide repeat-containing	supercontig:CcrdV1:scaffold_145:407370:414634:1
Ccrd_000351	2.74559	8.14987e-11	KVH97540	heme peroxidase	supercontig:CcrdV1:scaffold_145:427726:431479:1
Ccrd_000353	-1.52988	0.00188058	KVH97530	Mandelate racemase/muconate	supercontig:CcrdV1:scaffold_1738:4421:23555:1
Ccrd_000360	-1.92446	1.95549e-05	KVH97535	Heat shock	supercontig:CcrdV1:scaffold_1738:58402:63880:-1
Ccrd_000363	1.31775	0.017965	KVH97536	hypothetical protein	supercontig:CcrdV1:scaffold_1738:88455:91537:-1
Ccrd_000364	-2.4336	0.00723435	KVH97526	hypothetical protein	supercontig:CcrdV1:scaffold_3324:37817:38008:1
Ccrd_000382	1.67242	0.000729804	KVH97461	AAA+ ATPase	supercontig:CcrdV1:scaffold_20:24696:27793:-1
Ccrd_000386	-1.43759	0.000924316	KVH97457	hypothetical protein	supercontig:CcrdV1:scaffold_20:97337:99539:-1
Ccrd_000417	-1.08858	0.012512	KVH97465	Chaperone, tailless	supercontig:CcrdV1:scaffold_20:461812:470172:1
Ccrd_000423	-1.97328	1.62837e-07	KVH97445	CHASE-like protein	supercontig:CcrdV1:scaffold_20:525259:536896:1
Ccrd_000426	2.40944	0.000112047	KVH97448	Nucleotide-binding, alpha-beta	supercontig:CcrdV1:scaffold_20:560339:562781:1
Ccrd_000430	1.18592	0.00484643	KVH97485	5-AMP-activated protein	supercontig:CcrdV1:scaffold_20:606290:610389:1
Ccrd_000439	-1.76798	0.00224877	KVH97478	Myosin II	supercontig:CcrdV1:scaffold_20:768985:773969:-1
Ccrd_000459	1.3102	0.018853	KVH97431	cytochrome P450	supercontig:CcrdV1:scaffold_322:79391:85695:1
Ccrd_000460	1.71933	0.000115193	KVH97422	6-phosphogluconate dehydrogenase,	supercontig:CcrdV1:scaffold_322:90362:95808:1
Ccrd_000462	2.38146	0.000209763	KVH97420	hypothetical protein	supercontig:CcrdV1:scaffold_322:111649:112917:-1
Ccrd_000463	-1.35533	0.00055983	KVH97421	ATP-grasp fold	supercontig:CcrdV1:scaffold_322:127921:133765:1
Ccrd_000468	1.62037	0.000604503	KVH97415	Cysteamine dioxygenase	supercontig:CcrdV1:scaffold_322:181990:189362:-1
Ccrd_000473	1.04257	0.0371656	KVH97438	hypothetical protein	supercontig:CcrdV1:scaffold_322:226958:232421:1
Ccrd_000503	1.06963	0.0138341	KVH97400	Tryptophan synthase,	supercontig:CcrdV1:scaffold_193:252032:254268:1
Ccrd_000504	-1.04008	0.0434265	KVH97402	Homeodomain-containing protein	supercontig:CcrdV1:scaffold_193:268736:273146:-1
Ccrd_000507	-2.27744	0.027057	KVH97403	Non-heme dioxygenase	supercontig:CcrdV1:scaffold_193:355071:363082:1
Ccrd_000508	1.0169	0.0120591	KVH97397	hypothetical protein	supercontig:CcrdV1:scaffold_193:364843:370246:1
Ccrd_000524	-1.88588	2.59393e-05	KVH97369	Chlorophyll A-B	supercontig:CcrdV1:scaffold_181:283921:284718:-1
Ccrd_000526	-1.17792	0.00388433	KVH97367	Ribosomal protein	supercontig:CcrdV1:scaffold_181:273129:275766:-1
Ccrd_000530	-2.40159	0.0217095	KVH97380	hypothetical protein	supercontig:CcrdV1:scaffold_181:246108:247520:-1
Ccrd_000538	-1.32582	0.000852357	KVH97374	Beta-lactamase-like protein	supercontig:CcrdV1:scaffold_181:129472:137866:-1
Ccrd_000557	2.45027	0.0392917	KVH97339	Peptidase S10,	supercontig:CcrdV1:scaffold_5922:2063:12156:1
Ccrd_000560	1.30703	0.0027301	KVH97337	NAD-dependent epimerase/dehydratase	supercontig:CcrdV1:scaffold_2956:11636:39066:-1
Ccrd_000568	4.12237	6.3953e-11	KVH97332	hypothetical protein	supercontig:CcrdV1:scaffold_368:145259:146108:1
Ccrd_000569	1.86359	1.17162e-06	KVH97331	CCAAT-binding factor,	supercontig:CcrdV1:scaffold_368:147139:155844:-1
Ccrd_000574	1.92247	0.00135811	KVH97323	Protein of	supercontig:CcrdV1:scaffold_368:220249:221407:1
Ccrd_000575	1.27557	0.0339722	KVH97324	Plastid lipid-associated	supercontig:CcrdV1:scaffold_368:226717:230922:-1
Ccrd_000576	-1.32451	0.000448571	KVH97325	Methyltransferase type	supercontig:CcrdV1:scaffold_368:244721:251769:-1
Ccrd_000578	1.37601	0.00114701	KVH97309	hypothetical protein	supercontig:CcrdV1:scaffold_321:13151:16203:-1
Ccrd_000581	-1.18086	0.0317431	KVH97312	cytochrome b561/ferric	supercontig:CcrdV1:scaffold_321:41577:44085:-1
Ccrd_000589	-1.63021	0.0469747	KVH97310	Cupredoxin	supercontig:CcrdV1:scaffold_321:161244:164193:1
Ccrd_000595	2.15912	0.0127965	KVH97300	Calcium-binding EF-hand	supercontig:CcrdV1:scaffold_321:193199:193564:1
Ccrd_000608	-1.72671	0.0120832	KVH97288	DNA/RNA helicase,	supercontig:CcrdV1:scaffold_1572:27404:31535:1
Ccrd_000611	1.39652	0.0214047	KVH97291	protein of	supercontig:CcrdV1:scaffold_1572:63219:65283:-1
Ccrd_000616	1.11603	0.01576	KVH97281	GH3 auxin-responsive	supercontig:CcrdV1:scaffold_798:42624:46258:1
Ccrd_000623	-1.15665	0.0347751	KVH97277	Protein of	supercontig:CcrdV1:scaffold_798:140854:144607:1
Ccrd_000635	4.62155	3.29581e-06	KVH97260	Aminotransferase, class	supercontig:CcrdV1:scaffold_89:156638:159405:-1
Ccrd_000636	1.34253	0.01649	KVH97259	hypothetical protein	supercontig:CcrdV1:scaffold_89:198951:201400:-1
Ccrd_000637	2.41177	1.43818e-05	KVH97258	Alcohol dehydrogenase,	supercontig:CcrdV1:scaffold_89:223273:226692:1
Ccrd_000669	3.98241	4.18167e-06	KVH97221	Glutathione S-transferase/chloride	supercontig:CcrdV1:scaffold_268:10278:16552:-1
Ccrd_000676	2.18926	1.64565e-06	KVH97225	hypothetical protein	supercontig:CcrdV1:scaffold_268:99484:100437:-1
Ccrd_000685	1.21353	0.0362783	KVH97217	Multi antimicrobial	supercontig:CcrdV1:scaffold_268:233317:259389:1
Ccrd_000691	1.68992	0.0386637	KVH97205	cytochrome P450	supercontig:CcrdV1:scaffold_646:41930:60572:-1
Ccrd_000693	-3.81284	2.2299e-17	KVH97207	FAS1 domain-containing	supercontig:CcrdV1:scaffold_646:74812:76089:1
Ccrd_000696	-1.18308	0.0321629	KVH97204	Armadillo	supercontig:CcrdV1:scaffold_646:125395:138752:1
Ccrd_000703	-1.31621	0.0364089	KVH97190	Pentatricopeptide repeat-containing	supercontig:CcrdV1:scaffold_1476:32095:36768:-1
Ccrd_000706	2.3184	7.91988e-11	KVH97194	FCS-Like Zinc	supercontig:CcrdV1:scaffold_1476:56742:58367:-1
Ccrd_000717	2.08818	3.39112e-07	KVH97187	Calcium-binding EF-hand	supercontig:CcrdV1:scaffold_249:84047:87258:-1
Ccrd_000726	-1.95985	1.67116e-06	KVH97155	protein of	supercontig:CcrdV1:scaffold_138:20422:26924:1
Ccrd_000733	3.50808	7.91988e-11	KVH97169	Ran GTPase	supercontig:CcrdV1:scaffold_138:152087:156666:-1
Ccrd_000737	-1.18961	0.0153455	KVH97173	hypothetical protein	supercontig:CcrdV1:scaffold_138:274331:292083:1
Ccrd_000742	-1.17357	0.0118616	KVH97163	SEC7-like protein	supercontig:CcrdV1:scaffold_138:337484:340125:1
Ccrd_000748	-1.13017	0.0490265	KVH97157	Ribosomal protein	supercontig:CcrdV1:scaffold_138:405191:415795:1
Ccrd_000751	-1.84944	0.00891355	KVH97144	CO dehydrogenase	supercontig:CcrdV1:scaffold_790:521:2781:1
Ccrd_000753	-1.34367	0.00915035	KVH97146	G-protein beta	supercontig:CcrdV1:scaffold_790:19526:25642:-1
Ccrd_000755	1.3794	0.000176298	KVH97141	Concanavalin A-like	supercontig:CcrdV1:scaffold_790:71529:73045:1
Ccrd_000759	2.01655	8.94445e-07	KVH97139	hypothetical protein	supercontig:CcrdV1:scaffold_790:108931:109278:-1
Ccrd_000768	1.89405	0.0255579	KVH97137	cytochrome P450	supercontig:CcrdV1:scaffold_1187:103886:107741:1
Ccrd_000775	1.08275	0.0314107	KVH97121	hypothetical protein	supercontig:CcrdV1:scaffold_1724:3146:7911:1
Ccrd_000776	3.88264	4.11542e-07	KVH97118	UDP-glucuronosyl/UDP-glucosyltransferase	supercontig:CcrdV1:scaffold_1724:15961:24517:1
Ccrd_000778	-1.23175	0.00596149	KVH97122	Protein kinase,	supercontig:CcrdV1:scaffold_1724:51713:72682:-1
Ccrd_000787	-1.39992	0.0348736	KVH97114	3-phosphoshikimate 1-carboxyvinyltransferase	supercontig:CcrdV1:scaffold_1287:35566:42294:-1
Ccrd_000791	2.80233	1.46453e-09	KVH97109	Photosynthetic reaction	supercontig:CcrdV1:scaffold_1287:106229:106735:1
Ccrd_000799	2.3387	3.99215e-11	KVH97104	Autophagy protein	supercontig:CcrdV1:scaffold_3175:63643:66741:-1
Ccrd_000805	-2.45366	0.0100634	KVH97095	Dna2	supercontig:CcrdV1:scaffold_953:73620:88218:-1
Ccrd_000825	1.64952	0.00725844	KVH97079	Ribulose bisphosphate	supercontig:CcrdV1:scaffold_549:127959:128156:1
Ccrd_000828	-1.49002	0.0115871	KVH97074	GDP-fucose protein	supercontig:CcrdV1:scaffold_560:43423:46352:1
Ccrd_000831	-1.12625	0.0057551	KVH97067	Ribosomal protein	supercontig:CcrdV1:scaffold_560:65081:67652:1
Ccrd_000836	2.17334	4.53513e-05	KVH97073	Myc-type, basic	supercontig:CcrdV1:scaffold_560:96202:98591:-1
Ccrd_000846	1.84153	0.00115607	KVH97055	Ribosomal protein	supercontig:CcrdV1:scaffold_715:49389:49858:1
Ccrd_000851	3.80454	6.98588e-17	KVH97058	Cysteine peptidase,	supercontig:CcrdV1:scaffold_715:129317:133994:-1
Ccrd_000854	2.55143	1.31829e-05	KVH97053	Thiamine pyrophosphate	supercontig:CcrdV1:scaffold_1179:110664:114670:-1
Ccrd_000859	3.22265	0.000237895	KVH97047	AP2/ERF domain-containing	supercontig:CcrdV1:scaffold_1112:88700:89200:1
Ccrd_000880	-3.67661	0.000597121	KVH97026	Homeodomain-like protein	supercontig:CcrdV1:scaffold_968:64181:65387:-1
Ccrd_000899	-2.05534	0.00347786	KVH97007	hypothetical protein	supercontig:CcrdV1:scaffold_5281:5352:22306:-1
Ccrd_000920	1.29792	0.0199771	KVH96986	Alpha/beta hydrolase	supercontig:CcrdV1:scaffold_4748:23633:24586:-1
Ccrd_000955	1.0181	0.0448231	KVH96952	Armadillo	supercontig:CcrdV1:scaffold_6409:15072:17165:1
Ccrd_000957	1.63694	6.85723e-06	KVH96950	Alcohol dehydrogenase	supercontig:CcrdV1:scaffold_5550:15518:19849:1
Ccrd_000965	-1.31179	0.0168946	KVH96942	Concanavalin A-like	supercontig:CcrdV1:scaffold_6832:6265:14578:-1
Ccrd_000973	-4.28501	1.48633e-05	KVH96934	cytochrome P450	supercontig:CcrdV1:scaffold_4298:38728:40293:-1
Ccrd_000982	1.29328	0.00421982	KVH96925	Plastid lipid-associated	supercontig:CcrdV1:scaffold_5933:22318:25276:1
Ccrd_000997	-1.54922	0.0047516	KVH96910	JmjC domain-containing	supercontig:CcrdV1:scaffold_3986:4753:29210:1
Ccrd_001015	1.42045	0.00221944	KVH96893	hypothetical protein	supercontig:CcrdV1:scaffold_4837:1681:2733:1
Ccrd_001020	-1.2475	0.0118906	KVH96888	hypothetical protein	supercontig:CcrdV1:scaffold_6295:15507:19155:-1
Ccrd_001048	1.5228	0.0185824	KVH96860	Ribulose bisphosphate	supercontig:CcrdV1:scaffold_474:243541:244008:1
Ccrd_001049	1.48708	0.00700238	KVH96859	DNA-directed RNA	supercontig:CcrdV1:scaffold_474:241001:242168:-1
Ccrd_001070	-2.90416	1.33693e-11	KVH96837	hypothetical protein	supercontig:CcrdV1:scaffold_1239:36169:40868:-1
Ccrd_001071	1.7893	0.000135681	KVH96838	SCAMP-like protein	supercontig:CcrdV1:scaffold_1239:40702:54568:1
Ccrd_001079	2.56325	7.88858e-09	KVH96829	Arf GTPase	supercontig:CcrdV1:scaffold_2023:6074:13699:-1
Ccrd_001094	1.4319	0.000323045	KVH96814	TatD family	supercontig:CcrdV1:scaffold_2703:38224:39241:1
Ccrd_001102	-1.83502	0.00015928	KVH96805	hypothetical protein	supercontig:CcrdV1:scaffold_4946:32050:34272:1
Ccrd_001106	1.36446	0.000430746	KVH96802	Protein kinase,	supercontig:CcrdV1:scaffold_6983:8796:11358:1
Ccrd_001111	-1.17966	0.00182276	KVH96796	Ribosomal protein	supercontig:CcrdV1:scaffold_2986:17707:21990:1
Ccrd_001116	-2.18215	0.0244003	KVH96795	Dullard phosphatase	supercontig:CcrdV1:scaffold_384:45817:46830:-1
Ccrd_001124	1.08335	0.0277114	KVH96785	Glycosyl transferase,	supercontig:CcrdV1:scaffold_384:231171:234671:-1
Ccrd_001129	-2.3436	1.66292e-07	KVH96775	Actin-binding FH2	supercontig:CcrdV1:scaffold_771:16573:21031:1
Ccrd_001153	-1.41399	0.0468773	KVH96756	hypothetical protein	supercontig:CcrdV1:scaffold_1934:54194:56426:1
Ccrd_001156	1.30306	0.00862069	KVH96753	hypothetical protein	supercontig:CcrdV1:scaffold_3094:46284:47522:-1
Ccrd_001160	-2.33583	0.00483054	KVH96746	hypothetical protein	supercontig:CcrdV1:scaffold_547:12785:15840:-1
Ccrd_001162	-1.26164	0.032157	KVH96748	Phosphoadenosine phosphosulfate	supercontig:CcrdV1:scaffold_547:161282:164062:1
Ccrd_001168	2.16331	2.05727e-09	KVH96740	hypothetical protein	supercontig:CcrdV1:scaffold_7135:751:1812:1
Ccrd_001173	1.67328	0.0499808	KVH96733	cytochrome c	supercontig:CcrdV1:scaffold_1002:36169:36895:-1
Ccrd_001176	1.12169	0.00250962	KVH96734	Armadillo	supercontig:CcrdV1:scaffold_1002:133650:136225:-1
Ccrd_001208	-1.25093	0.0441793	KVH96703	hypothetical protein	supercontig:CcrdV1:scaffold_1238:39568:45298:-1
Ccrd_001210	1.53883	0.000124284	KVH96699	3Fe-4S ferredoxin	supercontig:CcrdV1:scaffold_1238:60499:76766:1
Ccrd_001237	1.7715	0.000204493	KVH96673	CRAL-TRIO domain-containing	supercontig:CcrdV1:scaffold_729:43056:47586:-1
Ccrd_001258	-1.15132	0.0331656	KVH96652	DNA/RNA helicase,	supercontig:CcrdV1:scaffold_947:30648:47927:-1
Ccrd_001280	1.82378	1.69586e-06	KVH96631	Farnesyl-diphosphate farnesyltransferase	supercontig:CcrdV1:scaffold_1067:46575:52880:-1
Ccrd_001283	-2.6413	0.023985	KVH96632	Bromo adjacent	supercontig:CcrdV1:scaffold_1067:114120:121514:1
Ccrd_001284	2.38003	0.0219745	KVH96629	Protein of	supercontig:CcrdV1:scaffold_1067:124165:131891:-1
Ccrd_001288	-2.08069	0.00318003	KVH96622	Beta-glucanase	supercontig:CcrdV1:scaffold_3753:50799:52066:1
Ccrd_001289	-1.02179	0.0358068	KVH96621	hypothetical protein	supercontig:CcrdV1:scaffold_2349:61472:74389:-1
Ccrd_001296	1.81585	0.00608652	KVH96612	Zinc finger,	supercontig:CcrdV1:scaffold_2302:23893:24252:1
Ccrd_001297	2.09186	0.0153854	KVH96613	CCT domain-containing	supercontig:CcrdV1:scaffold_2302:26099:27746:-1
Ccrd_001305	-3.7686	5.03756e-05	KVH96606	Homeodomain-like protein	supercontig:CcrdV1:scaffold_5056:11200:12448:-1
Ccrd_001306	-2.20485	0.000670726	KVH96596	Cyclin, C-terminal	supercontig:CcrdV1:scaffold_658:75766:77536:-1
Ccrd_001308	-1.67522	0.000361199	KVH96594	Ribosomal protein	supercontig:CcrdV1:scaffold_658:148408:150904:1
Ccrd_001310	-2.4981	0.00616204	KVH96605	hypothetical protein	supercontig:CcrdV1:scaffold_658:159162:160376:-1
Ccrd_001315	2.96073	2.69543e-07	KVH96600	Protein of	supercontig:CcrdV1:scaffold_658:190995:191270:1
Ccrd_001317	1.14042	0.0252453	KVH96598	Aldolase-type TIM	supercontig:CcrdV1:scaffold_658:196082:202235:-1
Ccrd_001318	1.12498	0.0486804	KVH96582	Aldolase-type TIM	supercontig:CcrdV1:scaffold_398:265507:270029:1
Ccrd_001320	-2.52327	0.0243847	KVH96577	hypothetical protein	supercontig:CcrdV1:scaffold_398:209855:210805:-1
Ccrd_001333	1.38122	0.00117309	KVH96587	Mpv17/PMP22	supercontig:CcrdV1:scaffold_398:65270:68368:-1
Ccrd_001342	2.98339	2.40391e-12	KVH96561	Photosynthetic reaction	supercontig:CcrdV1:scaffold_1422:1113:1596:1
Ccrd_001351	2.58103	4.60518e-07	KVH96569	Phox/Bem1p	supercontig:CcrdV1:scaffold_1422:99677:103050:-1
Ccrd_001366	1.24787	0.0152285	KVH96546	ACT domain-containing	supercontig:CcrdV1:scaffold_1169:52813:61938:1
Ccrd_001368	-1.43876	0.00304788	KVH96544	Armadillo-like helical	supercontig:CcrdV1:scaffold_1169:83481:103012:1
Ccrd_001371	-1.59306	0.000909792	KVH96540	Plant specific	supercontig:CcrdV1:scaffold_1169:118408:121902:-1
Ccrd_001378	-1.38466	0.00846125	KVH96539	Aminotransferase, class	supercontig:CcrdV1:scaffold_2544:43543:47954:-1
Ccrd_001387	2.09741	2.13117e-09	KVH96516	Protein phosphatase	supercontig:CcrdV1:scaffold_183:266557:274453:-1
Ccrd_001388	-2.47967	0.0256677	KVH96520	protein of	supercontig:CcrdV1:scaffold_183:250060:253574:-1
Ccrd_001401	-1.96324	0.0012874	KVH96522	hypothetical protein	supercontig:CcrdV1:scaffold_183:11269:13010:1
Ccrd_001402	-2.33409	0.000503831	KVH96512	Cold-shock conserved	supercontig:CcrdV1:scaffold_2906:5597:7632:1
Ccrd_001420	3.22946	0.000284516	KVH96492	hypothetical protein	supercontig:CcrdV1:scaffold_2327:19091:19888:-1
Ccrd_001423	2.01794	0.0309282	KVH96493	Bet v	supercontig:CcrdV1:scaffold_2327:62135:63025:-1
Ccrd_001438	4.57764	4.09423e-06	KVH96476	Bet v	supercontig:CcrdV1:scaffold_4784:11799:12824:1
Ccrd_001440	2.19644	0.00649643	KVH96474	hypothetical protein	supercontig:CcrdV1:scaffold_5934:8021:8904:-1
Ccrd_001441	2.81682	0.00604187	KVH96473	Bet v	supercontig:CcrdV1:scaffold_7502:7248:8147:1
Ccrd_001452	1.02721	0.0133732	KVH96461	Ribonuclease CAF1	supercontig:CcrdV1:scaffold_1293:1068:2507:1
Ccrd_001469	-1.46336	0.00377351	KVH96445	Concanavalin A-like	supercontig:CcrdV1:scaffold_3640:13552:18105:-1
Ccrd_001477	1.02521	0.0442475	KVH96435	Endosulphine	supercontig:CcrdV1:scaffold_1425:62570:65509:1
Ccrd_001486	-1.2029	0.0464169	KVH96425	hypothetical protein	supercontig:CcrdV1:scaffold_469:54364:57281:-1
Ccrd_001491	3.7225	9.20508e-08	KVH96429	DNA-binding WRKY	supercontig:CcrdV1:scaffold_469:175977:182592:-1
Ccrd_001492	1.49578	0.0100458	KVH96430	hypothetical protein	supercontig:CcrdV1:scaffold_469:238295:245535:-1
Ccrd_001493	1.17979	0.00373576	KVH96417	YTH domain-containing	supercontig:CcrdV1:scaffold_2282:19183:22805:1
Ccrd_001499	2.45515	0.00578196	KVH96415	hypothetical protein	supercontig:CcrdV1:scaffold_831:93750:95775:-1
Ccrd_001501	-1.23496	0.0012093	KVH96414	EF-Hand 1	supercontig:CcrdV1:scaffold_4121:28698:33075:-1
Ccrd_001503	-2.26088	0.0347806	KVH96408	Kinesin, motor	supercontig:CcrdV1:scaffold_1088:107722:110054:-1
Ccrd_001504	-2.33846	0.0116497	KVH96411	Kinesin-like, KLP2	supercontig:CcrdV1:scaffold_1088:84500:94574:-1
Ccrd_001509	-1.11455	0.0169295	KVH96395	protein of	supercontig:CcrdV1:scaffold_426:219457:225440:-1
Ccrd_001512	-1.32143	0.00241631	KVH96403	Ribosomal protein	supercontig:CcrdV1:scaffold_426:187061:190878:1
Ccrd_001524	3.43362	0.00197305	KVH96394	Terpene synthase,	supercontig:CcrdV1:scaffold_1142:18504:21345:-1
Ccrd_001531	1.05896	0.0127491	KVH96388	Phenylacetic acid	supercontig:CcrdV1:scaffold_662:193814:194985:1
Ccrd_001534	3.17606	1.52665e-17	KVH96382	hypothetical protein	supercontig:CcrdV1:scaffold_1193:65562:72347:-1
Ccrd_001550	1.17526	0.0108439	KVH96365	Glycosyl transferase,	supercontig:CcrdV1:scaffold_467:222164:225260:1
Ccrd_001563	-3.0717	0.000924316	KVH96363	Rossmann-like alpha/beta/alpha	supercontig:CcrdV1:scaffold_636:124312:125455:-1
Ccrd_001565	-1.60274	0.00802447	KVH96359	hypothetical protein	supercontig:CcrdV1:scaffold_636:158948:167728:-1
Ccrd_001578	1.1556	0.0494167	KVH96337	hypothetical protein	supercontig:CcrdV1:scaffold_1237:26256:27127:-1
Ccrd_001593	2.10246	0.0272693	KVH96323	Protein of	supercontig:CcrdV1:scaffold_918:57794:61347:-1
Ccrd_001594	1.66465	0.0311422	KVH96319	hypothetical protein	supercontig:CcrdV1:scaffold_918:74818:75813:-1
Ccrd_001597	-3.11339	0.000307533	KVH96320	TRAM/LAG1/CLN8 homology	supercontig:CcrdV1:scaffold_918:157576:160534:-1
Ccrd_001617	-2.08228	0.0109073	KVH96296	hypothetical protein	supercontig:CcrdV1:scaffold_185:293261:300637:-1
Ccrd_001620	1.21135	0.011286	KVH96305	hypothetical protein	supercontig:CcrdV1:scaffold_185:357702:358241:-1
Ccrd_001627	1.13267	0.00213593	KVH96288	hypothetical protein	supercontig:CcrdV1:scaffold_1132:42457:45173:-1
Ccrd_001632	2.4267	0.00873726	KVH96276	Homeodomain-like protein	supercontig:CcrdV1:scaffold_323:259703:261021:-1
Ccrd_001637	-2.41327	0.000296974	KVH96274	Concanavalin A-like	supercontig:CcrdV1:scaffold_323:164040:167994:1
Ccrd_001643	1.25995	0.0032774	KVH96283	Terpene synthase,	supercontig:CcrdV1:scaffold_323:78960:81790:-1
Ccrd_001646	1.34442	0.000606818	KVH96280	Terpene synthase,	supercontig:CcrdV1:scaffold_323:37596:40423:-1
Ccrd_001658	2.2915	9.91169e-07	KVH96246	hypothetical protein	supercontig:CcrdV1:scaffold_316:36482:36940:1
Ccrd_001659	1.43765	0.00569663	KVH96247	hypothetical protein	supercontig:CcrdV1:scaffold_316:47469:47873:1
Ccrd_001673	-1.36575	0.0250395	KVH96244	Chaperonin Cpn10	supercontig:CcrdV1:scaffold_316:255971:258934:1
Ccrd_001681	-2.12335	0.0299046	KVH96228	hypothetical protein	supercontig:CcrdV1:scaffold_844:18310:20922:-1
Ccrd_001682	-1.18844	0.00489432	KVH96231	AAA+ ATPase	supercontig:CcrdV1:scaffold_844:22637:26585:-1
Ccrd_001689	-1.15589	0.0236702	KVH96221	hypothetical protein	supercontig:CcrdV1:scaffold_844:98941:103017:-1
Ccrd_001696	1.56292	0.00226277	KVH96211	Transcriptional factor	supercontig:CcrdV1:scaffold_842:1116:2792:-1
Ccrd_001714	-1.80437	0.0029493	KVH96205	Fructokinase-like 2	supercontig:CcrdV1:scaffold_479:135527:141407:1
Ccrd_001718	1.92481	1.97274e-06	KVH96197	hypothetical protein	supercontig:CcrdV1:scaffold_479:180883:182407:1
Ccrd_001725	1.38118	0.00928982	KVH96176	Chromatin modification-related	supercontig:CcrdV1:scaffold_1123:6778:9900:1
Ccrd_001726	-3.57422	1.96399e-05	KVH96174	14/03/2003 domain-containing	supercontig:CcrdV1:scaffold_1123:11681:14542:-1
Ccrd_001730	-1.07475	0.044743	KVH96188	hypothetical protein	supercontig:CcrdV1:scaffold_1123:72431:72740:-1
Ccrd_001733	1.08549	0.0170802	KVH96189	ELM2 domain-containing	supercontig:CcrdV1:scaffold_1123:98114:102286:1
Ccrd_001772	-1.76039	2.18931e-06	KVH96116	Ribosomal protein	supercontig:CcrdV1:scaffold_79:543348:545125:-1
Ccrd_001773	1.18743	0.0225117	KVH96115	hypothetical protein	supercontig:CcrdV1:scaffold_79:467564:468055:1
Ccrd_001781	-1.54901	0.00079985	KVH96137	UAA transporter	supercontig:CcrdV1:scaffold_79:338031:342901:1
Ccrd_001800	2.13806	2.2756e-08	KVH96110	Homeobox, conserved	supercontig:CcrdV1:scaffold_79:146809:148785:-1
Ccrd_001804	1.1653	0.000812014	KVH96108	Bet v	supercontig:CcrdV1:scaffold_79:97859:98670:1
Ccrd_001805	-1.03368	0.0408288	KVH96107	Nucleotide-binding, alpha-beta	supercontig:CcrdV1:scaffold_79:93069:94534:-1
Ccrd_001807	2.52218	2.81431e-05	KVH96105	Major facilitator	supercontig:CcrdV1:scaffold_79:68399:71948:-1
Ccrd_001822	-1.999	0.000888417	KVH96094	Glutathione S-transferase/chloride	supercontig:CcrdV1:scaffold_7378:7992:9921:-1
Ccrd_001823	1.51821	0.00104049	KVH96093	Glutathione S-transferase/chloride	supercontig:CcrdV1:scaffold_8306:7327:10319:1
Ccrd_001836	-1.96011	9.43279e-06	KVH96077	Protein PLASTID	supercontig:CcrdV1:scaffold_178:74770:76858:1
Ccrd_001844	-2.08251	6.12382e-05	KVH96070	Zinc finger,	supercontig:CcrdV1:scaffold_178:173796:174897:-1
Ccrd_001845	2.12146	0.00303684	KVH96069	hypothetical protein	supercontig:CcrdV1:scaffold_178:185229:185480:-1
Ccrd_001863	2.54192	1.72615e-11	KVH96075	Amino acid	supercontig:CcrdV1:scaffold_178:401246:402588:1
Ccrd_001867	-2.05187	0.000127821	KVH96051	No apical	supercontig:CcrdV1:scaffold_1597:31404:33768:1
Ccrd_001877	-1.15441	0.00333343	KVH96021	ERGosterol biosynthesis	supercontig:CcrdV1:scaffold_273:299421:300503:-1
Ccrd_001880	-2.06666	0.000307533	KVH96039	Aquaporin-like protein	supercontig:CcrdV1:scaffold_273:257593:259175:1
Ccrd_001884	1.32451	0.0240644	KVH96035	hypothetical protein	supercontig:CcrdV1:scaffold_273:197347:204269:1
Ccrd_001885	-1.54399	0.0244446	KVH96034	G-protein beta	supercontig:CcrdV1:scaffold_273:181192:190638:-1
Ccrd_001888	1.64002	2.62522e-06	KVH96041	C2 calcium-dependent	supercontig:CcrdV1:scaffold_273:155962:162626:-1
Ccrd_001889	1.21319	0.0192768	KVH96040	heme peroxidase	supercontig:CcrdV1:scaffold_273:141466:153664:-1
Ccrd_001898	1.3769	0.00845937	KVH96030	Armadillo	supercontig:CcrdV1:scaffold_273:44359:47835:1
Ccrd_001904	1.07475	0.0339653	KVH96000	hypothetical protein	supercontig:CcrdV1:scaffold_521:25149:27673:-1
Ccrd_001917	-1.99491	0.000963781	KVH96013	Galactosyl transferase	supercontig:CcrdV1:scaffold_521:181044:182345:1
Ccrd_001925	-3.36227	4.10404e-05	KVH95974	C2 calcium-dependent	supercontig:CcrdV1:scaffold_313:17760:20783:-1
Ccrd_001931	1.24054	0.0323019	KVH95985	hypothetical protein	supercontig:CcrdV1:scaffold_313:100523:100792:1
Ccrd_001936	1.00142	0.0207784	KVH95980	hypothetical protein	supercontig:CcrdV1:scaffold_313:191844:202284:1
Ccrd_001937	-1.18401	0.00643385	KVH95979	K Homology	supercontig:CcrdV1:scaffold_313:205391:208460:1
Ccrd_001941	-1.2932	0.0235478	KVH95992	Bromo adjacent	supercontig:CcrdV1:scaffold_313:245336:254380:1
Ccrd_001947	-1.22349	0.0167212	KVH95970	APO domain-containing	supercontig:CcrdV1:scaffold_369:410:14890:1
Ccrd_001955	3.45492	2.56082e-06	KVH95949	Protein of	supercontig:CcrdV1:scaffold_369:94239:96394:1
Ccrd_001959	2.69634	1.09584e-14	KVH95957	hypothetical protein	supercontig:CcrdV1:scaffold_369:154816:156039:1
Ccrd_001960	-1.52891	0.0251921	KVH95959	Beta-glucanase	supercontig:CcrdV1:scaffold_369:178479:179831:1
Ccrd_001961	-1.91578	3.49655e-05	KVH95960	hypothetical protein	supercontig:CcrdV1:scaffold_369:196442:196792:1
Ccrd_001974	1.07224	0.033542	KVH95945	Frataxin	supercontig:CcrdV1:scaffold_3788:15577:20316:1
Ccrd_001975	1.45928	6.36765e-05	KVH95944	hypothetical protein	supercontig:CcrdV1:scaffold_3788:28082:29541:-1
Ccrd_001980	1.2462	0.00460647	KVH95923	LanC-like protein,	supercontig:CcrdV1:scaffold_159:45916:48673:1
Ccrd_001985	2.509	2.65698e-07	KVH95921	Zinc finger,	supercontig:CcrdV1:scaffold_159:102402:104473:1
Ccrd_001986	-1.55325	0.00629415	KVH95918	Pentatricopeptide repeat-containing	supercontig:CcrdV1:scaffold_159:108727:111694:-1
Ccrd_001988	1.72124	0.00368989	KVH95916	Bet v	supercontig:CcrdV1:scaffold_159:118380:119995:1
Ccrd_001991	-3.12799	0.00332262	KVH95930	Ankyrin repeat-containing	supercontig:CcrdV1:scaffold_159:140848:145536:-1
Ccrd_001998	-1.9255	0.00363484	KVH95929	hypothetical protein	supercontig:CcrdV1:scaffold_159:264746:267850:-1
Ccrd_001999	2.28016	0.017965	KVH95928	hypothetical protein	supercontig:CcrdV1:scaffold_159:283374:284405:-1
Ccrd_002004	1.58977	3.04128e-06	KVH95908	ATP-dependent Clp	supercontig:CcrdV1:scaffold_159:326880:330364:-1
Ccrd_002006	3.40383	4.4526e-10	KVH95906	Protein of	supercontig:CcrdV1:scaffold_159:355743:355997:-1
Ccrd_002007	4.45142	1.03354e-31	KVH95907	hypothetical protein	supercontig:CcrdV1:scaffold_159:360709:387805:1
Ccrd_002008	1.90066	0.00819202	KVH95914	Protein of	supercontig:CcrdV1:scaffold_159:401130:401393:1
Ccrd_002009	2.77358	6.75342e-05	KVH95915	hypothetical protein	supercontig:CcrdV1:scaffold_159:404028:404297:1
Ccrd_002010	2.5376	3.04877e-11	KVH95926	Protein of	supercontig:CcrdV1:scaffold_159:418063:418317:-1
Ccrd_002011	1.73337	3.89169e-05	KVH95925	Protein of	supercontig:CcrdV1:scaffold_159:427898:428164:1
Ccrd_002036	-3.47346	1.30844e-05	KVH95873	SCAMP-like protein	supercontig:CcrdV1:scaffold_126:261802:268766:1
Ccrd_002037	-1.08469	0.00705445	KVH95872	GH3 auxin-responsive	supercontig:CcrdV1:scaffold_126:239864:249056:1
Ccrd_002052	1.89602	0.0209998	KVH95870	hypothetical protein	supercontig:CcrdV1:scaffold_126:30955:40745:1
Ccrd_002060	-2.95859	0.000307533	KVH95838	hypothetical protein	supercontig:CcrdV1:scaffold_271:31311:34600:-1
Ccrd_002064	1.31255	0.0286385	KVH95842	Aminotransferase, class	supercontig:CcrdV1:scaffold_271:74003:83602:1
Ccrd_002065	-3.16817	0.00053016	KVH95843	Reticulon	supercontig:CcrdV1:scaffold_271:84725:90924:1
Ccrd_002072	-3.51409	1.53073e-05	KVH95855	Protodermal factor	supercontig:CcrdV1:scaffold_271:120349:121564:-1
Ccrd_002077	-1.9983	0.045944	KVH95858	Photosystem I	supercontig:CcrdV1:scaffold_271:152734:157640:1
Ccrd_002089	1.46523	0.00478445	KVH95830	DnaJ domain-containing	supercontig:CcrdV1:scaffold_271:267012:271468:1
Ccrd_002091	-1.0554	0.00899842	KVH95848	Heat shock	supercontig:CcrdV1:scaffold_271:289091:298159:-1
Ccrd_002093	1.1831	0.0357447	KVH95850	Thioredoxin	supercontig:CcrdV1:scaffold_271:310899:312091:1
Ccrd_002097	1.84901	0.00607037	KVH95790	GRAM-like protein	supercontig:CcrdV1:scaffold_73:560300:568150:1
Ccrd_002104	-1.11984	0.00843104	KVH95820	Guanine nucleotide	supercontig:CcrdV1:scaffold_73:466062:492445:1
Ccrd_002109	-2.23879	0.0245486	KVH95815	hypothetical protein	supercontig:CcrdV1:scaffold_73:391827:397996:-1
Ccrd_002128	-2.42988	6.82652e-10	KVH95787	Nucleotide-binding, alpha-beta	supercontig:CcrdV1:scaffold_73:139566:144062:1
Ccrd_002133	-1.02481	0.0133483	KVH95811	AAA+ ATPase	supercontig:CcrdV1:scaffold_73:77613:101518:1
Ccrd_002141	-2.79208	0.00930866	KVH95792	CDC45 family	supercontig:CcrdV1:scaffold_73:416:4228:-1
Ccrd_002147	-1.75739	0.00109584	KVH95767	Protein of	supercontig:CcrdV1:scaffold_375:27997:30009:1
Ccrd_002150	1.91062	0.00159798	KVH95754	BTB/POZ fold	supercontig:CcrdV1:scaffold_375:57561:62061:-1
Ccrd_002151	-1.19343	0.0292092	KVH95755	Nucleotide-binding, alpha-beta	supercontig:CcrdV1:scaffold_375:73109:76221:-1
Ccrd_002152	-1.01876	0.0284883	KVH95756	K homology	supercontig:CcrdV1:scaffold_375:83161:86332:-1
Ccrd_002153	2.62072	7.67548e-05	KVH95757	hypothetical protein	supercontig:CcrdV1:scaffold_375:109331:110977:-1
Ccrd_002155	1.27955	0.00220139	KVH95759	hypothetical protein	supercontig:CcrdV1:scaffold_375:149599:158132:-1
Ccrd_002160	2.12837	0.00214572	KVH95778	hypothetical protein	supercontig:CcrdV1:scaffold_375:171261:176696:-1
Ccrd_002173	-4.31416	3.58268e-07	KVH95712	High mobility	supercontig:CcrdV1:scaffold_58:630038:631520:-1
Ccrd_002177	-2.62714	0.0170969	KVH95715	Replication fork	supercontig:CcrdV1:scaffold_58:575331:581682:1
Ccrd_002178	1.87185	0.000147906	KVH95709	DEP domain-containing	supercontig:CcrdV1:scaffold_58:553978:557687:-1
Ccrd_002182	-1.80393	0.0188968	KVH95746	SET domain-containing	supercontig:CcrdV1:scaffold_58:519131:520321:-1
Ccrd_002183	-4.08795	4.85966e-09	KVH95745	DNA replication	supercontig:CcrdV1:scaffold_58:510036:515407:-1
Ccrd_002217	2.42142	8.4675e-11	KVH95699	Glucose/ribitol dehydrogenase	supercontig:CcrdV1:scaffold_58:110856:113384:1
Ccrd_002218	-3.1591	0.00475148	KVH95708	hypothetical protein	supercontig:CcrdV1:scaffold_58:97747:100004:-1
Ccrd_002219	1.39966	0.00353885	KVH95707	DNA-binding WRKY	supercontig:CcrdV1:scaffold_58:70676:73003:-1
Ccrd_002225	-2.63366	0.0129587	KVH95727	Nuclear transport	supercontig:CcrdV1:scaffold_58:10413:12913:1
Ccrd_002234	-1.08669	0.0215627	KVH95675	Plant specific	supercontig:CcrdV1:scaffold_221:273541:277765:1
Ccrd_002246	-3.28266	0.000253199	KVH95673	DNA polymerase	supercontig:CcrdV1:scaffold_221:129810:136201:1
Ccrd_002250	-3.45182	9.51992e-05	KVH95691	DNA-binding HORMA	supercontig:CcrdV1:scaffold_221:107506:110573:-1
Ccrd_002252	-2.08612	0.00504659	KVH95689	hypothetical protein	supercontig:CcrdV1:scaffold_221:102178:105287:-1
Ccrd_002259	-1.91485	0.0127826	KVH95686	Actin-related protein	supercontig:CcrdV1:scaffold_221:33152:40369:1
Ccrd_002265	1.41924	0.00531669	KVH95654	Glycoside hydrolase,	supercontig:CcrdV1:scaffold_877:128341:134199:1
Ccrd_002278	2.45591	5.51194e-08	KVH95657	Phox/Bem1p	supercontig:CcrdV1:scaffold_877:1750:2893:1
Ccrd_002283	-1.32621	0.0278198	KVH95579	protein of	supercontig:CcrdV1:scaffold_11:970431:973203:1
Ccrd_002292	-1.6491	2.67814e-05	KVH95637	Ribosomal protein	supercontig:CcrdV1:scaffold_11:895539:900579:-1
Ccrd_002294	1.60386	0.0455909	KVH95593	hypothetical protein	supercontig:CcrdV1:scaffold_11:879938:883841:1
Ccrd_002302	-1.79356	0.0266403	KVH95589	Leucine-rich repeat-containing	supercontig:CcrdV1:scaffold_11:786992:809938:-1
Ccrd_002305	1.45835	0.0143643	KVH95582	ATPase, alpha/beta	supercontig:CcrdV1:scaffold_11:769763:770220:-1
Ccrd_002306	1.13385	0.0475748	KVH95585	Aldo/keto reductase	supercontig:CcrdV1:scaffold_11:766088:769314:1
Ccrd_002313	-1.18812	0.0114298	KVH95639	Rubredoxin-type fold	supercontig:CcrdV1:scaffold_11:718309:723854:-1
Ccrd_002314	-1.48098	0.0111881	KVH95644	hypothetical protein	supercontig:CcrdV1:scaffold_11:713230:715662:1
Ccrd_002317	-1.06175	0.0270469	KVH95643	Anaphase-promoting complex	supercontig:CcrdV1:scaffold_11:629666:642014:-1
Ccrd_002325	1.1631	0.0108713	KVH95566	Protein of	supercontig:CcrdV1:scaffold_11:527009:531132:1
Ccrd_002336	1.29225	0.0227477	KVH95624	hypothetical protein	supercontig:CcrdV1:scaffold_11:424640:426972:-1
Ccrd_002346	-1.974	0.0445978	KVH95636	Protein kinase,	supercontig:CcrdV1:scaffold_11:344157:346349:-1
Ccrd_002355	1.03358	0.0428698	KVH95601	hypothetical protein	supercontig:CcrdV1:scaffold_11:255284:259496:1
Ccrd_002360	-1.78321	1.4239e-06	KVH95611	K Homology	supercontig:CcrdV1:scaffold_11:198968:203315:-1
Ccrd_002366	-2.88837	0.000733402	KVH95607	Cyclin A/B/D/E	supercontig:CcrdV1:scaffold_11:123853:130493:-1
Ccrd_002370	-2.54016	0.000761579	KVH95572	DNA-binding WRKY	supercontig:CcrdV1:scaffold_11:86579:88282:1
Ccrd_002384	-3.41143	2.9672e-06	KVH95542	Glycoside hydrolase,	supercontig:CcrdV1:scaffold_2176:39651:41352:1
Ccrd_002385	2.83549	6.94293e-06	KVH95541	Aspartic peptidase	supercontig:CcrdV1:scaffold_2176:43182:44612:-1
Ccrd_002387	-1.23616	0.0400843	KVH95543	Protein arginine	supercontig:CcrdV1:scaffold_2176:61497:67473:1
Ccrd_002407	-1.86711	0.0270578	KVH95521	Zinc finger,	supercontig:CcrdV1:scaffold_1753:64070:65017:1
Ccrd_002411	1.75009	0.000156133	KVH95505	hypothetical protein	supercontig:CcrdV1:scaffold_409:262047:264293:-1
Ccrd_002413	1.13029	0.0058206	KVH95513	Autophagy protein	supercontig:CcrdV1:scaffold_409:244726:248507:-1
Ccrd_002416	1.92502	3.66142e-06	KVH95504	Bifunctional inhibitor/plant	supercontig:CcrdV1:scaffold_409:207749:208201:-1
Ccrd_002423	-1.96955	0.00519475	KVH95515	Adenine phosphoribosyl	supercontig:CcrdV1:scaffold_409:96548:103088:1
Ccrd_002426	1.83096	0.0113353	KVH95502	Beta-fructofuranosidase	supercontig:CcrdV1:scaffold_1332:911:4332:1
Ccrd_002428	1.62919	0.00669282	KVH95501	Auxin responsive	supercontig:CcrdV1:scaffold_1332:34906:35403:1
Ccrd_002432	2.20801	4.14222e-08	KVH95497	cytochrome P450	supercontig:CcrdV1:scaffold_1332:96050:98682:-1
Ccrd_002435	-1.72285	0.0331656	KVH95475	hypothetical protein	supercontig:CcrdV1:scaffold_267:299047:300228:-1
Ccrd_002438	1.09171	0.0288235	KVH95472	Glycine cleavage	supercontig:CcrdV1:scaffold_267:270316:273536:1
Ccrd_002441	1.03561	0.0193956	KVH95495	hypothetical protein	supercontig:CcrdV1:scaffold_267:236409:239868:1
Ccrd_002444	-2.96559	4.37087e-09	KVH95491	Ribonuclease H-like	supercontig:CcrdV1:scaffold_267:168620:171322:1
Ccrd_002456	2.50854	0.0339556	KVH95488	protein of	supercontig:CcrdV1:scaffold_267:36660:40878:-1
Ccrd_002467	-1.35308	0.0221412	KVH95453	Peptidase S54,	supercontig:CcrdV1:scaffold_240:80388:84392:1
Ccrd_002471	1.24864	0.00246941	KVH95466	UBA-like protein	supercontig:CcrdV1:scaffold_240:123133:130519:1
Ccrd_002484	1.45266	9.71979e-05	KVH95448	Staygreen protein	supercontig:CcrdV1:scaffold_240:322000:324608:1
Ccrd_002490	-2.38873	7.22354e-05	KVH95439	hypothetical protein	supercontig:CcrdV1:scaffold_1845:26096:51038:1
Ccrd_002497	-2.10161	0.0169422	KVH95388	Homeodomain-like protein	supercontig:CcrdV1:scaffold_32:3660:7966:-1
Ccrd_002500	2.40313	2.37793e-05	KVH95407	hypothetical protein	supercontig:CcrdV1:scaffold_32:29281:36076:1
Ccrd_002502	-2.49589	0.0349671	KVH95405	Leucine-rich repeat-containing	supercontig:CcrdV1:scaffold_32:102265:104579:-1
Ccrd_002504	-1.31747	0.00121747	KVH95411	EEIG1/EHBP1 N-terminal	supercontig:CcrdV1:scaffold_32:123664:129642:-1
Ccrd_002513	-1.52796	0.00356758	KVH95383	AT hook-like	supercontig:CcrdV1:scaffold_32:214743:218061:-1
Ccrd_002518	-3.82801	3.75886e-17	KVH95378	hypothetical protein	supercontig:CcrdV1:scaffold_32:292836:294378:-1
Ccrd_002521	1.49729	0.00120785	KVH95427	HAD-like domain-containing	supercontig:CcrdV1:scaffold_32:320504:321565:-1
Ccrd_002522	-1.66058	0.0118786	KVH95430	Myc-type, basic	supercontig:CcrdV1:scaffold_32:324910:337024:1
Ccrd_002523	-2.58677	8.82598e-10	KVH95429	Mur ligase,	supercontig:CcrdV1:scaffold_32:338381:342093:1
Ccrd_002525	1.0681	0.00455536	KVH95423	hypothetical protein	supercontig:CcrdV1:scaffold_32:363118:365741:1
Ccrd_002527	3.40913	6.61984e-08	KVH95425	Glucose/ribitol dehydrogenase	supercontig:CcrdV1:scaffold_32:371321:375061:1
Ccrd_002528	2.06702	1.44719e-05	KVH95422	Glucose/ribitol dehydrogenase	supercontig:CcrdV1:scaffold_32:376388:379898:-1
Ccrd_002535	2.6124	2.36716e-12	KVH95397	Zinc finger,	supercontig:CcrdV1:scaffold_32:446561:450510:-1
Ccrd_002545	-2.22733	0.000448494	KVH95368	BTB/POZ-like protein	supercontig:CcrdV1:scaffold_32:551803:555279:1
Ccrd_002551	-2.209	0.0117311	KVH95389	Heat shock	supercontig:CcrdV1:scaffold_32:608987:611805:1
Ccrd_002556	-2.06905	3.97427e-06	KVH95414	DNA-binding WRKY	supercontig:CcrdV1:scaffold_32:668654:670178:1
Ccrd_002563	1.31904	0.0471667	KVH95432	Zinc finger,	supercontig:CcrdV1:scaffold_32:730384:740781:-1
Ccrd_002564	1.47701	0.00111664	KVH95364	Calcium-binding EF-hand	supercontig:CcrdV1:scaffold_4148:29171:42402:-1
Ccrd_002566	2.99318	0.000109796	KVH95365	AAA+ ATPase	supercontig:CcrdV1:scaffold_4148:8164:15704:1
Ccrd_002570	1.99971	0.00050932	KVH95339	Plant disease	supercontig:CcrdV1:scaffold_154:52901:53449:-1
Ccrd_002581	-2.30125	0.0123316	KVH95352	hypothetical protein	supercontig:CcrdV1:scaffold_154:254648:257824:1
Ccrd_002590	2.60956	0.000116511	KVH95341	Proteinase inhibitor	supercontig:CcrdV1:scaffold_154:344469:345087:-1
Ccrd_002591	1.07699	0.00507514	KVH95342	hypothetical protein	supercontig:CcrdV1:scaffold_154:360891:363234:1
Ccrd_002604	1.36192	0.0101709	KVH95306	Protein of	supercontig:CcrdV1:scaffold_171:342878:343615:1
Ccrd_002609	2.41276	1.37589e-12	KVH95309	NAD-dependent epimerase/dehydratase	supercontig:CcrdV1:scaffold_171:288576:295181:-1
Ccrd_002612	-1.17119	0.00959962	KVH95322	Lipase, class	supercontig:CcrdV1:scaffold_171:266947:271981:-1
Ccrd_002627	1.81466	0.000265867	KVH95318	Cellulose synthase	supercontig:CcrdV1:scaffold_171:154579:175009:-1
Ccrd_002632	1.82296	0.000164035	KVH95299	hypothetical protein	supercontig:CcrdV1:scaffold_171:128933:133125:-1
Ccrd_002637	-1.45682	0.000215875	KVH95297	Heat shock	supercontig:CcrdV1:scaffold_171:89581:93383:-1
Ccrd_002641	-1.94628	0.00268138	KVH95310	Homeodomain-like protein	supercontig:CcrdV1:scaffold_171:28977:29862:1
Ccrd_002642	-1.25419	0.00182276	KVH95291	Homeodomain-like protein	supercontig:CcrdV1:scaffold_171:15166:16383:1
Ccrd_002654	-1.00216	0.0305289	KVH95281	MT-A70-like protein	supercontig:CcrdV1:scaffold_676:85976:90652:-1
Ccrd_002667	-1.57179	0.0322376	KVH95212	protein of	supercontig:CcrdV1:scaffold_9:62838:74266:-1
Ccrd_002686	-1.52213	0.00351308	KVH95231	Protein kinase,	supercontig:CcrdV1:scaffold_9:337197:341113:-1
Ccrd_002692	-1.2383	0.0310817	KVH95260	Target SNARE	supercontig:CcrdV1:scaffold_9:414163:422205:1
Ccrd_002693	-1.30101	0.0313753	KVH95259	Protein kinase,	supercontig:CcrdV1:scaffold_9:423007:429741:1
Ccrd_002694	1.90723	0.000114957	KVH95266	Glycoside hydrolase,	supercontig:CcrdV1:scaffold_9:430874:433053:-1
Ccrd_002702	1.9601	3.61281e-06	KVH95234	hypothetical protein	supercontig:CcrdV1:scaffold_9:570367:575784:-1
Ccrd_002703	1.58909	0.0027045	KVH95237	Major facilitator	supercontig:CcrdV1:scaffold_9:608008:615283:1
Ccrd_002707	1.45457	0.00572873	KVH95239	Phosphoribosyl pyrophosphate	supercontig:CcrdV1:scaffold_9:638338:643976:1
Ccrd_002709	1.64166	0.00585222	KVH95209	Endonuclease/exonuclease/phosphatase	supercontig:CcrdV1:scaffold_9:672295:676135:1
Ccrd_002721	3.58998	2.07774e-19	KVH95203	CAAX amino	supercontig:CcrdV1:scaffold_9:819582:821532:-1
Ccrd_002726	1.24418	0.0158331	KVH95198	Protein of	supercontig:CcrdV1:scaffold_9:922625:924643:1
Ccrd_002740	1.31314	0.00426557	KVH95187	RBR-type E3	supercontig:CcrdV1:scaffold_212:142704:145530:1
Ccrd_002754	1.37809	0.00600286	KVH95182	Calcium-binding EF-hand	supercontig:CcrdV1:scaffold_212:383852:385219:1
Ccrd_002756	-1.11861	0.0452178	KVH95181	hypothetical protein	supercontig:CcrdV1:scaffold_212:390250:391171:1
Ccrd_002758	1.16317	0.00200745	KVH95147	Syntaxin/epimorphin, conserved	supercontig:CcrdV1:scaffold_179:5634:11684:1
Ccrd_002774	-1.06797	0.0150309	KVH95162	DNA/RNA helicase,	supercontig:CcrdV1:scaffold_179:149049:155025:1
Ccrd_002787	-1.54882	0.00579242	KVH95142	Zinc finger,	supercontig:CcrdV1:scaffold_179:237948:243572:-1
Ccrd_002796	-2.1792	0.00148312	KVH95165	AAA+ ATPase	supercontig:CcrdV1:scaffold_179:350909:354091:-1
Ccrd_002807	-1.33108	0.0488702	KVH95098	hypothetical protein	supercontig:CcrdV1:scaffold_86:507405:511199:-1
Ccrd_002810	-1.32822	0.00426667	KVH95116	Double-stranded RNA-binding-like	supercontig:CcrdV1:scaffold_86:470115:476090:1
Ccrd_002819	-1.11655	0.0402834	KVH95113	Biopterin transport-related	supercontig:CcrdV1:scaffold_86:364475:367276:1
Ccrd_002820	-1.17024	0.00654389	KVH95089	DnaJ domain-containing	supercontig:CcrdV1:scaffold_86:356729:360315:-1
Ccrd_002822	-1.95512	0.0106493	KVH95091	hypothetical protein	supercontig:CcrdV1:scaffold_86:348962:351546:1
Ccrd_002828	-1.715	0.0208947	KVH95093	Armadillo-like helical	supercontig:CcrdV1:scaffold_86:270625:277602:1
Ccrd_002838	1.97237	0.000211913	KVH95110	hypothetical protein	supercontig:CcrdV1:scaffold_86:162912:165300:-1
Ccrd_002839	1.39188	0.000907257	KVH95109	AP2/ERF domain-containing	supercontig:CcrdV1:scaffold_86:148591:150170:1
Ccrd_002845	-2.55567	0.00892607	KVH95130	Non-SMC condensin	supercontig:CcrdV1:scaffold_86:46563:53192:-1
Ccrd_002846	-1.4497	0.0472797	KVH95127	hypothetical protein	supercontig:CcrdV1:scaffold_86:44260:44915:-1
Ccrd_002847	-1.17572	0.0174649	KVH95128	hypothetical protein	supercontig:CcrdV1:scaffold_86:4866:36321:-1
Ccrd_002849	1.6001	0.0373981	KVH95076	Alpha/beta hydrolase	supercontig:CcrdV1:scaffold_641:10266:11653:1
Ccrd_002859	-1.03385	0.0493084	KVH95061	Protein phosphatase	supercontig:CcrdV1:scaffold_641:79506:88721:-1
Ccrd_002860	-1.64935	0.0307642	KVH95071	hypothetical protein	supercontig:CcrdV1:scaffold_641:93336:98296:1
Ccrd_002867	1.49694	0.0180148	KVH95074	hypothetical protein	supercontig:CcrdV1:scaffold_641:164662:165852:1
Ccrd_002870	1.94785	3.08343e-06	KVH95083	Concanavalin A-like	supercontig:CcrdV1:scaffold_641:190033:199548:1
Ccrd_002878	1.478	0.000550708	KVH95053	Glucose/ribitol dehydrogenase	supercontig:CcrdV1:scaffold_1633:80962:89024:-1
Ccrd_002881	1.61003	0.000167459	KVH95050	Lipase/lipooxygenase, PLAT/LH2	supercontig:CcrdV1:scaffold_8253:6320:7358:-1
Ccrd_002893	1.97236	5.24433e-05	KVH95036	Initiation factor	supercontig:CcrdV1:scaffold_1419:43804:45099:-1
Ccrd_002906	-1.76387	0.00938919	KVH95025	hypothetical protein	supercontig:CcrdV1:scaffold_5037:9519:12279:1
Ccrd_002909	-2.5603	0.000362504	KVH95022	hypothetical protein	supercontig:CcrdV1:scaffold_8170:6820:8278:-1
Ccrd_002910	2.01193	2.48831e-09	KVH95021	HAD-like domain-containing	supercontig:CcrdV1:scaffold_8532:9327:12459:-1
Ccrd_002912	-1.61924	0.00223571	KVH95020	Pentatricopeptide repeat-containing	supercontig:CcrdV1:scaffold_1401:63864:68855:-1
Ccrd_002915	1.53799	0.000550708	KVH95016	Acyl transferase/acyl	supercontig:CcrdV1:scaffold_2755:44825:50420:-1
Ccrd_002920	1.54157	0.0110235	KVH95011	Protein of	supercontig:CcrdV1:scaffold_3787:20470:34252:1
Ccrd_002928	1.19439	0.0033579	KVH94998	hypothetical protein	supercontig:CcrdV1:scaffold_477:147527:158750:1
Ccrd_002942	-1.5985	8.01245e-05	KVH94989	Ribosomal protein	supercontig:CcrdV1:scaffold_661:198312:199325:-1
Ccrd_002943	-3.429	0.000181528	KVH94986	UDP-glucuronosyl/UDP-glucosyltransferase	supercontig:CcrdV1:scaffold_2403:34612:39987:1
Ccrd_002944	-1.9003	0.0223998	KVH94988	UDP-glucuronosyl/UDP-glucosyltransferase	supercontig:CcrdV1:scaffold_2403:56328:58334:1
Ccrd_002951	1.23741	0.021557	KVH94980	hypothetical protein	supercontig:CcrdV1:scaffold_1261:101528:108188:-1
Ccrd_002974	-2.72972	0.0185831	KVH94953	DNA-binding WRKY	supercontig:CcrdV1:scaffold_1821:83627:85051:-1
Ccrd_002990	-2.04666	0.0339361	KVH94946	hypothetical protein	supercontig:CcrdV1:scaffold_444:105216:113132:-1
Ccrd_002992	-4.12797	3.09237e-08	KVH94948	Histone core	supercontig:CcrdV1:scaffold_444:151607:152020:-1
Ccrd_003002	2.60165	6.24462e-08	KVH94930	Bifunctional inhibitor/plant	supercontig:CcrdV1:scaffold_2411:6593:7598:-1
Ccrd_003003	1.40127	0.000133872	KVH94926	Auxin efflux	supercontig:CcrdV1:scaffold_4510:1958:8001:1
Ccrd_003008	1.09171	0.0033611	KVH94924	Saposin B	supercontig:CcrdV1:scaffold_2692:28810:33795:-1
Ccrd_003023	2.64117	6.01308e-08	KVH94909	Bifunctional inhibitor/plant	supercontig:CcrdV1:scaffold_1701:17717:18722:1
Ccrd_003027	-1.55085	0.0453344	KVH94903	Pentatricopeptide repeat-containing	supercontig:CcrdV1:scaffold_3992:27135:29228:1
Ccrd_003035	-2.4739	0.00160822	KVH94889	CRAL-TRIO domain-containing	supercontig:CcrdV1:scaffold_774:54698:58170:1
Ccrd_003047	2.41171	0.0101971	KVH94885	hypothetical protein	supercontig:CcrdV1:scaffold_4461:28334:32002:1
Ccrd_003051	-1.38537	0.020384	KVH94883	PC-Esterase	supercontig:CcrdV1:scaffold_2339:75591:79309:1
Ccrd_003052	-1.04314	0.0181163	KVH94875	HAD-like domain-containing	supercontig:CcrdV1:scaffold_909:43841:50830:1
Ccrd_003057	1.25161	0.0017561	KVH94878	Glycosyl transferase,	supercontig:CcrdV1:scaffold_909:136664:143334:1
Ccrd_003064	-3.38161	0.00136186	KVH94868	hypothetical protein	supercontig:CcrdV1:scaffold_425:15592:18062:-1
Ccrd_003066	-2.7907	1.04567e-05	KVH94866	beta-tubulin	supercontig:CcrdV1:scaffold_425:33429:40351:-1
Ccrd_003078	2.2046	1.99549e-05	KVH94850	HAD-like domain-containing	supercontig:CcrdV1:scaffold_425:199184:201532:1
Ccrd_003084	-1.24069	0.0282455	KVH94849	Non-heme dioxygenase	supercontig:CcrdV1:scaffold_2031:51416:58661:1
Ccrd_003088	-2.34022	4.31543e-07	KVH94845	Mitochondrial carrier	supercontig:CcrdV1:scaffold_341:59966:64688:1
Ccrd_003098	1.81543	0.00319645	KVH94840	Zinc finger,	supercontig:CcrdV1:scaffold_341:209105:211216:-1
Ccrd_003105	-1.74882	2.41476e-06	KVH94827	KOW-like protein	supercontig:CcrdV1:scaffold_716:140345:143044:1
Ccrd_003113	6.42673	6.11142e-47	KVH94819	Phosphatidylethanolamine-binding protein	supercontig:CcrdV1:scaffold_716:32742:34756:1
Ccrd_003126	-1.57301	0.000683603	KVH94806	Fatty acid	supercontig:CcrdV1:scaffold_1080:20689:25977:-1
Ccrd_003139	3.5046	1.16381e-08	KVH94795	EGF-like calcium-binding	supercontig:CcrdV1:scaffold_498:170643:174239:1
Ccrd_003141	2.85076	1.33786e-09	KVH94792	EGF-like calcium-binding	supercontig:CcrdV1:scaffold_498:125029:128633:1
Ccrd_003142	3.0902	3.52634e-08	KVH94793	EGF-like calcium-binding	supercontig:CcrdV1:scaffold_498:101323:107500:1
Ccrd_003147	2.21897	0.0231665	KVH94772	hypothetical protein	supercontig:CcrdV1:scaffold_255:332647:337571:-1
Ccrd_003173	-2.02662	0.00910681	KVH94768	Armadillo-type fold	supercontig:CcrdV1:scaffold_527:196414:206052:1
Ccrd_003174	1.24561	0.00470525	KVH94756	Armadillo-like helical	supercontig:CcrdV1:scaffold_208:357294:382807:1
Ccrd_003187	-2.02362	7.07807e-09	KVH94750	Double-stranded RNA-binding-like	supercontig:CcrdV1:scaffold_208:137438:139963:1
Ccrd_003192	1.91991	1.55984e-06	KVH94740	Remorin, C-terminal	supercontig:CcrdV1:scaffold_208:83711:85867:-1
Ccrd_003193	-1.19941	0.00196104	KVH94739	Guanylate kinase	supercontig:CcrdV1:scaffold_208:74690:79077:1
Ccrd_003204	1.08909	0.0163916	KVH94738	hypothetical protein	supercontig:CcrdV1:scaffold_318:144697:144897:-1
Ccrd_003205	-2.37772	0.033542	KVH94737	DnaJ domain-containing	supercontig:CcrdV1:scaffold_318:138417:142024:1
Ccrd_003216	3.87324	4.69588e-14	KVH94717	Leucine-rich repeat-containing	supercontig:CcrdV1:scaffold_956:3116:4114:-1
Ccrd_003237	-3.51875	7.76563e-06	KVH94697	Cellulose synthase	supercontig:CcrdV1:scaffold_1307:66070:69681:1
Ccrd_003249	-2.04644	0.0267747	KVH94690	Sulfotransferase domain-containing	supercontig:CcrdV1:scaffold_2086:84884:85516:1
Ccrd_003254	-1.04007	0.0469678	KVH94675	Nucleotide-binding, alpha-beta	supercontig:CcrdV1:scaffold_630:61272:64696:-1
Ccrd_003264	-1.00087	0.0272832	KVH94670	TRAF-like protein	supercontig:CcrdV1:scaffold_1429:4923:14621:1
Ccrd_003282	3.10357	7.4627e-16	KVH94654	Protein phosphatase	supercontig:CcrdV1:scaffold_312:184801:186619:-1
Ccrd_003304	-2.32431	5.26317e-05	KVH94632	Barwin-like endoglucanase	supercontig:CcrdV1:scaffold_4953:36616:38350:-1
Ccrd_003305	2.44779	9.20508e-08	KVH94629	protein of	supercontig:CcrdV1:scaffold_6537:5953:9382:1
Ccrd_003312	1.45054	0.000299641	KVH94625	Ankyrin repeat-containing	supercontig:CcrdV1:scaffold_691:114930:118221:-1
Ccrd_003326	-2.80458	0.0129656	KVH94614	Histone core	supercontig:CcrdV1:scaffold_114:84570:85704:1
Ccrd_003328	-1.97507	0.0218635	KVH94606	Histone core	supercontig:CcrdV1:scaffold_114:112831:113250:-1
Ccrd_003336	3.20469	1.1012e-07	KVH94598	Homeodomain-like protein	supercontig:CcrdV1:scaffold_114:263740:265893:1
Ccrd_003339	-1.44582	0.000674587	KVH94591	3-Oxoacyl-[acyl-carrier-protein (ACP)]	supercontig:CcrdV1:scaffold_114:367164:368558:1
Ccrd_003351	2.07359	1.0154e-05	KVH94582	Protein kinase,	supercontig:CcrdV1:scaffold_687:57774:61316:1
Ccrd_003357	1.30063	0.00985922	KVH94580	Photosystem antenna	supercontig:CcrdV1:scaffold_3287:52698:52994:-1
Ccrd_003358	-2.18946	0.0077939	KVH94576	2S globulin	supercontig:CcrdV1:scaffold_3287:55509:56411:1
Ccrd_003366	2.16893	1.07958e-07	KVH94569	Terpene synthase,	supercontig:CcrdV1:scaffold_7832:8391:12284:-1
Ccrd_003369	1.44765	0.00982242	KVH94556	Terpene synthase,	supercontig:CcrdV1:scaffold_532:21218:24325:-1
Ccrd_003377	-2.24937	0.0209837	KVH94558	Zinc finger,	supercontig:CcrdV1:scaffold_532:140010:142241:1
Ccrd_003380	1.66264	0.00372022	KVH94550	AAA+ ATPase	supercontig:CcrdV1:scaffold_532:170537:175623:-1
Ccrd_003384	-1.14794	0.0193164	KVH94553	hypothetical protein	supercontig:CcrdV1:scaffold_532:200709:203260:1
Ccrd_003389	-2.4054	0.0329915	KVH94535	Glutaredoxin	supercontig:CcrdV1:scaffold_805:18624:19799:1
Ccrd_003396	-2.80115	0.00167634	KVH94541	Kinesin, motor	supercontig:CcrdV1:scaffold_805:87879:99355:1
Ccrd_003405	-1.07603	0.00855734	KVH94512	Ribosomal protein	supercontig:CcrdV1:scaffold_141:430023:432081:-1
Ccrd_003413	-1.17898	0.0249921	KVH94491	Fibronectin type	supercontig:CcrdV1:scaffold_141:364788:367983:1
Ccrd_003430	3.09391	1.24181e-06	KVH94526	hypothetical protein	supercontig:CcrdV1:scaffold_141:252170:252664:-1
Ccrd_003434	-1.51993	0.00276	KVH94530	AMP-binding, conserved	supercontig:CcrdV1:scaffold_141:212688:217907:1
Ccrd_003436	1.31085	0.0201412	KVH94532	NIF system	supercontig:CcrdV1:scaffold_141:197282:198717:-1
Ccrd_003437	4.1108	1.91382e-06	KVH94533	Non-heme dioxygenase	supercontig:CcrdV1:scaffold_141:183772:186810:-1
Ccrd_003443	1.44731	0.000210441	KVH94484	Alpha/beta hydrolase	supercontig:CcrdV1:scaffold_141:91150:95097:1
Ccrd_003444	-1.47752	0.000139498	KVH94487	hypothetical protein	supercontig:CcrdV1:scaffold_141:81457:86531:1
Ccrd_003447	2.35735	5.91899e-06	KVH94488	Late embryogenesis	supercontig:CcrdV1:scaffold_141:56680:57223:-1
Ccrd_003448	2.02843	4.6543e-05	KVH94481	Late embryogenesis	supercontig:CcrdV1:scaffold_141:53682:54419:1
Ccrd_003449	2.70767	5.42929e-07	KVH94480	Late embryogenesis	supercontig:CcrdV1:scaffold_141:47990:51851:-1
Ccrd_003459	1.2871	0.0391287	KVH94468	Glycoside hydrolase,	supercontig:CcrdV1:scaffold_1322:17942:26733:1
Ccrd_003464	-1.0098	0.0311274	KVH94474	AIG1-like protein	supercontig:CcrdV1:scaffold_1322:53162:57298:-1
Ccrd_003467	-1.20164	0.00205855	KVH94471	Co-chaperone protein	supercontig:CcrdV1:scaffold_1322:93535:103556:-1
Ccrd_003468	-1.22168	0.00729889	KVH94466	AAA+ ATPase	supercontig:CcrdV1:scaffold_1322:111107:120593:1
Ccrd_003473	2.67699	0.00585368	KVH94444	hypothetical protein	supercontig:CcrdV1:scaffold_40:689778:690014:1
Ccrd_003499	-2.39312	0.0450984	KVH94421	BRCT domain-containing	supercontig:CcrdV1:scaffold_40:315536:322665:-1
Ccrd_003506	-2.33634	0.0192132	KVH94460	Histone core	supercontig:CcrdV1:scaffold_40:246254:246782:1
Ccrd_003508	1.28741	0.020918	KVH94464	hypothetical protein	supercontig:CcrdV1:scaffold_40:232102:233489:1
Ccrd_003509	1.04336	0.00936572	KVH94465	WD40 repeat-containing	supercontig:CcrdV1:scaffold_40:190210:201221:-1
Ccrd_003517	-1.95943	0.00486739	KVH94430	Exosome complex	supercontig:CcrdV1:scaffold_40:99419:104987:1
Ccrd_003526	2.59049	5.96326e-06	KVH94412	F-box domain,	supercontig:CcrdV1:scaffold_40:1103:2011:1
Ccrd_003533	4.07793	1.09099e-11	KVH94400	Aspartic peptidase	supercontig:CcrdV1:scaffold_296:94584:95894:1
Ccrd_003535	-1.56679	0.0099901	KVH94402	Like-Sm (LSM)	supercontig:CcrdV1:scaffold_296:119659:126572:1
Ccrd_003538	1.74276	3.95197e-05	KVH94397	PC-Esterase	supercontig:CcrdV1:scaffold_296:154861:158164:1
Ccrd_003545	-1.76955	0.034473	KVH94394	hypothetical protein	supercontig:CcrdV1:scaffold_296:227854:230741:-1
Ccrd_003551	-2.07093	0.00114701	KVH94408	Acyl transferase/acyl	supercontig:CcrdV1:scaffold_296:270961:272337:-1
Ccrd_003559	2.42932	0.000393726	KVH94374	hypothetical protein	supercontig:CcrdV1:scaffold_643:9074:12868:-1
Ccrd_003562	1.22545	0.0121831	KVH94364	hypothetical protein	supercontig:CcrdV1:scaffold_643:26207:30586:1
Ccrd_003568	-1.03292	0.0121586	KVH94372	hypothetical protein	supercontig:CcrdV1:scaffold_643:125166:129276:-1
Ccrd_003579	1.32259	0.0266142	KVH94359	Homocysteine S-methyltransferase	supercontig:CcrdV1:scaffold_125:47226:53559:-1
Ccrd_003585	1.69572	0.00220773	KVH94352	hypothetical protein	supercontig:CcrdV1:scaffold_125:146196:147082:1
Ccrd_003588	-1.68974	0.000220534	KVH94349	Cyclophilin-like peptidyl-prolyl	supercontig:CcrdV1:scaffold_125:234595:245007:1
Ccrd_003589	-1.34748	0.0249735	KVH94350	hypothetical protein	supercontig:CcrdV1:scaffold_125:256035:259213:1
Ccrd_003591	-2.65433	0.00122251	KVH94347	Histone core	supercontig:CcrdV1:scaffold_125:282092:285833:-1
Ccrd_003592	1.49801	2.19284e-05	KVH94346	Protein of	supercontig:CcrdV1:scaffold_125:300371:302991:1
Ccrd_003598	-1.25845	0.0166475	KVH94340	hypothetical protein	supercontig:CcrdV1:scaffold_125:390754:392751:1
Ccrd_003599	-2.35839	0.00520862	KVH94339	F-box domain,	supercontig:CcrdV1:scaffold_125:404033:408981:-1
Ccrd_003608	-2.86586	2.76454e-05	KVH94320	Zeta toxin	supercontig:CcrdV1:scaffold_741:33812:40379:-1
Ccrd_003612	1.08378	0.0111748	KVH94333	Myc-type, basic	supercontig:CcrdV1:scaffold_741:90644:92624:1
Ccrd_003614	2.38699	0.00325009	KVH94327	SSXT-like protein	supercontig:CcrdV1:scaffold_741:135801:137528:1
Ccrd_003615	1.03102	0.0236453	KVH94328	F-box domain,	supercontig:CcrdV1:scaffold_741:138159:141322:-1
Ccrd_003623	-1.79704	3.00268e-05	KVH94267	BRCT domain-containing	supercontig:CcrdV1:scaffold_26:782508:793121:-1
Ccrd_003628	-2.07634	0.0173787	KVH94274	CDT1 Geminin-binding	supercontig:CcrdV1:scaffold_26:735254:737519:1
Ccrd_003635	1.10542	0.0381667	KVH94292	hypothetical protein	supercontig:CcrdV1:scaffold_26:665128:673000:-1
Ccrd_003636	1.97923	6.12396e-06	KVH94312	Actin-binding, cofilin/tropomyosin	supercontig:CcrdV1:scaffold_26:663554:665417:1
Ccrd_003640	1.45	0.000334585	KVH94288	ENTH/VHS-like protein	supercontig:CcrdV1:scaffold_26:617191:621941:1
Ccrd_003641	1.11795	0.0147183	KVH94287	Armadillo	supercontig:CcrdV1:scaffold_26:604687:610930:-1
Ccrd_003648	-1.09265	0.0086497	KVH94261	Ribosomal protein	supercontig:CcrdV1:scaffold_26:477137:479662:-1
Ccrd_003656	-1.65595	0.0348264	KVH94308	hypothetical protein	supercontig:CcrdV1:scaffold_26:361699:365425:-1
Ccrd_003658	-1.26183	0.011049	KVH94310	Cellulose synthase	supercontig:CcrdV1:scaffold_26:338583:345134:1
Ccrd_003660	-1.58441	3.79259e-05	KVH94297	hypothetical protein	supercontig:CcrdV1:scaffold_26:323280:325893:1
Ccrd_003666	1.4507	0.0150965	KVH94296	hypothetical protein	supercontig:CcrdV1:scaffold_26:258957:260544:-1
Ccrd_003672	-1.30198	0.00930761	KVH94277	hypothetical protein	supercontig:CcrdV1:scaffold_26:192998:197201:-1
Ccrd_003673	-2.0967	1.57012e-05	KVH94278	Concanavalin A-like	supercontig:CcrdV1:scaffold_26:183647:189462:-1
Ccrd_003684	-1.97058	2.33566e-07	KVH94300	Chaperonin Cpn60	supercontig:CcrdV1:scaffold_26:10664:17617:-1
Ccrd_003696	2.67398	0.0222367	KVH94235	Tetratricopeptide-like helical	supercontig:CcrdV1:scaffold_56:177930:182455:1
Ccrd_003706	-1.5551	0.0331745	KVH94223	CRAL-TRIO domain-containing	supercontig:CcrdV1:scaffold_56:293548:302642:1
Ccrd_003709	1.06476	0.00868576	KVH94230	Zinc finger,	supercontig:CcrdV1:scaffold_56:340113:340922:1
Ccrd_003723	1.58854	0.000174476	KVH94220	hypothetical protein	supercontig:CcrdV1:scaffold_56:513400:515636:-1
Ccrd_003724	1.67543	0.0330097	KVH94213	ER lumen	supercontig:CcrdV1:scaffold_56:519525:523444:-1
Ccrd_003728	-2.95736	2.45317e-15	KVH94211	UDP-glucuronosyl/UDP-glucosyltransferase	supercontig:CcrdV1:scaffold_56:566234:568446:1
Ccrd_003729	-2.7276	7.28983e-10	KVH94212	hypothetical protein	supercontig:CcrdV1:scaffold_56:579015:590480:1
Ccrd_003732	-1.43179	0.0109077	KVH94253	Myc-type, basic	supercontig:CcrdV1:scaffold_56:611769:614074:-1
Ccrd_003733	1.09394	0.0106015	KVH94203	Armadillo	supercontig:CcrdV1:scaffold_1507:96123:98454:-1
Ccrd_003737	3.32968	7.45479e-13	KVH94199	Para-hydroxybenzoic acid	supercontig:CcrdV1:scaffold_1507:38164:42428:-1
Ccrd_003739	-3.35119	7.33614e-05	KVH94197	DOMON domain-containing	supercontig:CcrdV1:scaffold_1507:27497:30471:-1
Ccrd_003740	2.7719	0.000453145	KVH94204	Gnk2-homologous domain-containing	supercontig:CcrdV1:scaffold_1507:15565:16347:-1
Ccrd_003743	-1.58868	0.00418119	KVH94192	Pathogenic type	supercontig:CcrdV1:scaffold_655:26773:29108:-1
Ccrd_003750	1.53942	0.00294306	KVH94184	Protein of	supercontig:CcrdV1:scaffold_655:128680:130771:-1
Ccrd_003768	1.06241	0.00388775	KVH94176	Cystathionine beta-synthase,	supercontig:CcrdV1:scaffold_3475:44470:48239:1
Ccrd_003771	-4.1853	4.89666e-05	KVH94165	Actin-binding FH2	supercontig:CcrdV1:scaffold_2132:27157:30787:-1
Ccrd_003773	1.25434	0.00868576	KVH94163	Ribonuclease T2,	supercontig:CcrdV1:scaffold_2132:62629:70474:1
Ccrd_003775	-3.13982	8.37113e-12	KVH94167	Ribosomal protein	supercontig:CcrdV1:scaffold_2132:79682:83396:-1
Ccrd_003779	-1.27108	0.0247892	KVH94160	Peptidase C19,	supercontig:CcrdV1:scaffold_2749:30336:48099:1
Ccrd_003783	-2.84977	0.000503831	KVH94156	Protein of	supercontig:CcrdV1:scaffold_2330:21660:22631:-1
Ccrd_003792	1.40833	0.000147906	KVH94130	BTB/POZ-like protein	supercontig:CcrdV1:scaffold_304:62156:64516:1
Ccrd_003800	-1.83286	8.0989e-07	KVH94141	cytochrome P450	supercontig:CcrdV1:scaffold_304:130579:133751:1
Ccrd_003806	1.46804	0.0447277	KVH94147	Zinc finger,	supercontig:CcrdV1:scaffold_304:191246:191752:-1
Ccrd_003813	-2.23839	0.0116759	KVH94134	DNA-binding domain,	supercontig:CcrdV1:scaffold_304:291615:292619:-1
Ccrd_003820	1.96045	0.000205732	KVH94124	hypothetical protein	supercontig:CcrdV1:scaffold_3718:47279:48568:-1
Ccrd_003825	1.22965	0.0202593	KVH94112	DNA-binding WRKY	supercontig:CcrdV1:scaffold_149:45577:47907:1
Ccrd_003856	1.03602	0.0235417	KVH94083	PHF5-like protein	supercontig:CcrdV1:scaffold_2484:51910:55938:-1
Ccrd_003857	1.83346	2.29934e-05	KVH94084	Ankyrin repeat-containing	supercontig:CcrdV1:scaffold_2484:41441:43339:1
Ccrd_003868	-1.1311	0.0177804	KVH94080	Gelsolin domain-containing	supercontig:CcrdV1:scaffold_402:138862:155056:-1
Ccrd_003871	-1.32409	0.00146233	KVH94067	hypothetical protein	supercontig:CcrdV1:scaffold_402:180887:188250:-1
Ccrd_003872	-3.38762	0.000401618	KVH94068	AAA+ ATPase	supercontig:CcrdV1:scaffold_402:197229:202239:-1
Ccrd_003875	-1.52207	0.0112113	KVH94071	hypothetical protein	supercontig:CcrdV1:scaffold_402:237927:239057:-1
Ccrd_003882	4.14527	1.32946e-13	KVH94061	LOR/SDH bifunctional	supercontig:CcrdV1:scaffold_2587:47506:76165:-1
Ccrd_003885	-1.09155	0.0450164	KVH94056	GTP binding	supercontig:CcrdV1:scaffold_757:62598:67478:-1
Ccrd_003892	3.97937	7.65723e-16	KVH94024	Alanine dehydrogenase/PNT,	supercontig:CcrdV1:scaffold_63:626901:636173:1
Ccrd_003895	-1.01963	0.028293	KVH94023	NAD-dependent epimerase/dehydratase	supercontig:CcrdV1:scaffold_63:579211:583389:1
Ccrd_003896	1.31944	0.000758706	KVH94020	Ysc84 actin-binding	supercontig:CcrdV1:scaffold_63:567489:572509:-1
Ccrd_003906	-3.40098	6.61659e-10	KVH94049	AP2/ERF domain-containing	supercontig:CcrdV1:scaffold_63:458760:459416:-1
Ccrd_003910	-1.8736	0.000430876	KVH94013	Tify	supercontig:CcrdV1:scaffold_63:416738:417975:1
Ccrd_003911	-1.6951	0.00623196	KVH94012	Glycoside hydrolase,	supercontig:CcrdV1:scaffold_63:411451:415421:1
Ccrd_003913	1.0379	0.0141285	KVH94010	COQ9-like protein	supercontig:CcrdV1:scaffold_63:400830:404413:-1
Ccrd_003919	4.09151	5.42219e-07	KVH94008	LURP1-like domain-containing	supercontig:CcrdV1:scaffold_63:362565:363733:1
Ccrd_003920	-2.65324	4.59857e-16	KVH94000	Peptidase S8/S53	supercontig:CcrdV1:scaffold_63:346710:349733:1
Ccrd_003923	1.13421	0.0014088	KVH93999	Cysteine peptidase,	supercontig:CcrdV1:scaffold_63:297258:301751:-1
Ccrd_003924	1.54006	8.76784e-05	KVH94004	hypothetical protein	supercontig:CcrdV1:scaffold_63:294668:296281:-1
Ccrd_003926	-1.37856	0.0123316	KVH94002	RmlC-like cupin	supercontig:CcrdV1:scaffold_63:281497:282126:1
Ccrd_003930	1.20006	0.00233976	KVH94038	DENN domain-containing	supercontig:CcrdV1:scaffold_63:226908:238381:-1
Ccrd_003932	1.34965	0.0010311	KVH94040	Vacuolar protein	supercontig:CcrdV1:scaffold_63:206205:213375:1
Ccrd_003935	1.29836	0.0113898	KVH94033	Protein of	supercontig:CcrdV1:scaffold_63:150996:152598:1
Ccrd_003940	1.99203	0.000407687	KVH94027	Like-Sm (LSM)	supercontig:CcrdV1:scaffold_63:87756:92438:-1
Ccrd_003946	-1.03553	0.0446285	KVH93986	Protein kinase,	supercontig:CcrdV1:scaffold_690:10330:21802:-1
Ccrd_003950	-1.27978	0.0217284	KVH93997	Zinc finger,	supercontig:CcrdV1:scaffold_690:77128:83602:1
Ccrd_003955	-1.89617	3.33427e-05	KVH93992	Harbinger transposase-derived	supercontig:CcrdV1:scaffold_690:162558:163994:-1
Ccrd_003958	-1.23474	0.00705739	KVH93984	Histone H1/H5	supercontig:CcrdV1:scaffold_1857:4627:10552:1
Ccrd_003966	-1.81794	0.00177592	KVH93973	hypothetical protein	supercontig:CcrdV1:scaffold_531:7427:10242:1
Ccrd_003979	1.73316	2.13228e-06	KVH93961	Galactose-binding domain-like	supercontig:CcrdV1:scaffold_531:157810:163173:-1
Ccrd_003993	1.44105	0.00162482	KVH93944	Adenine nucleotide	supercontig:CcrdV1:scaffold_1641:16029:22449:-1
Ccrd_003997	-1.36887	0.00544052	KVH93947	protein of	supercontig:CcrdV1:scaffold_1641:52858:58554:1
Ccrd_004000	1.04329	0.0381348	KVH93943	TMS membrane	supercontig:CcrdV1:scaffold_1641:80226:95356:-1
Ccrd_004006	1.96723	3.82323e-05	KVH93917	Ethylene-insensitive 2	supercontig:CcrdV1:scaffold_361:32047:36242:-1
Ccrd_004014	2.15823	0.00130845	KVH93938	Senescence regulator	supercontig:CcrdV1:scaffold_361:141268:141813:-1
Ccrd_004015	3.33539	1.10721e-17	KVH93937	Aquaporin-like protein	supercontig:CcrdV1:scaffold_361:152615:154205:1
Ccrd_004016	-1.69266	2.01697e-05	KVH93936	Aquaporin-like protein	supercontig:CcrdV1:scaffold_361:154955:161992:-1
Ccrd_004034	-2.68629	0.0141995	KVH93910	Ubiquitin-conjugating enzyme,	supercontig:CcrdV1:scaffold_431:48057:51448:1
Ccrd_004047	-2.50137	0.00139453	KVH93901	Kinesin, motor	supercontig:CcrdV1:scaffold_431:232240:238204:-1
Ccrd_004048	-1.21576	0.0319088	KVH93897	Lysidine-tRNA(Ile) synthetase	supercontig:CcrdV1:scaffold_431:248185:255997:-1
Ccrd_004051	-1.14567	0.0333053	KVH93886	AP2/ERF domain-containing	supercontig:CcrdV1:scaffold_473:76587:77393:-1
Ccrd_004062	4.44131	4.23284e-06	KVH93892	hypothetical protein	supercontig:CcrdV1:scaffold_473:208191:211847:1
Ccrd_004068	1.57369	0.00154938	KVH93876	hypothetical protein	supercontig:CcrdV1:scaffold_4910:15787:22657:1
Ccrd_004079	-1.59219	0.000590686	KVH93871	Ceramide glucosyltransferase	supercontig:CcrdV1:scaffold_1232:88036:107695:-1
Ccrd_004092	-2.12522	0.0270469	KVH93862	Protein kinase,	supercontig:CcrdV1:scaffold_765:170691:175234:1
Ccrd_004096	-1.31054	0.0141114	KVH93839	Armadillo-type fold	supercontig:CcrdV1:scaffold_281:241318:246300:-1
Ccrd_004122	-1.71943	0.0459497	KVH93826	Heavy metal-associated	supercontig:CcrdV1:scaffold_390:111442:114188:-1
Ccrd_004124	-1.61486	0.0142933	KVH93824	Tetratricopeptide-like helical	supercontig:CcrdV1:scaffold_390:95538:97234:1
Ccrd_004125	2.86462	4.59388e-16	KVH93823	F-box domain,	supercontig:CcrdV1:scaffold_390:77690:80193:1
Ccrd_004128	-1.054	0.00337236	KVH93817	Calcium-binding EF-hand	supercontig:CcrdV1:scaffold_2062:90436:91143:1
Ccrd_004136	1.18881	0.0174258	KVH93804	Protein kinase,	supercontig:CcrdV1:scaffold_530:85494:87602:1
Ccrd_004140	2.11741	0.000445098	KVH93814	hypothetical protein	supercontig:CcrdV1:scaffold_530:170425:170694:1
Ccrd_004141	-2.95025	0.00524461	KVH93813	DNA/RNA helicase,	supercontig:CcrdV1:scaffold_530:189402:192343:1
Ccrd_004142	-1.21296	0.0273538	KVH93815	Mitochondrial carrier	supercontig:CcrdV1:scaffold_530:194976:198078:-1
Ccrd_004149	1.94742	3.97427e-06	KVH93796	Cupredoxin	supercontig:CcrdV1:scaffold_1134:113464:114614:-1
Ccrd_004156	-3.3601	3.1526e-17	KVH93793	Bifunctional inhibitor/plant	supercontig:CcrdV1:scaffold_1107:52899:56165:1
Ccrd_004157	1.28088	0.00284818	KVH93787	DnaJ domain-containing	supercontig:CcrdV1:scaffold_905:2126:4097:1
Ccrd_004163	-1.2076	0.023333	KVH93779	Nucleoporin Nup186/Nup192/Nup205	supercontig:CcrdV1:scaffold_905:48001:75264:1
Ccrd_004168	1.72557	1.48633e-05	KVH93778	hypothetical protein	supercontig:CcrdV1:scaffold_905:128675:129753:1
Ccrd_004179	2.1309	0.00335524	KVH93767	Ankyrin repeat-containing	supercontig:CcrdV1:scaffold_973:82487:88559:-1
Ccrd_004182	1.11498	0.0100247	KVH93765	Major facilitator	supercontig:CcrdV1:scaffold_1566:107304:113099:-1
Ccrd_004188	-2.01139	0.00236104	KVH93763	hypothetical protein	supercontig:CcrdV1:scaffold_761:158845:164834:1
Ccrd_004192	2.49381	0.0134792	KVH93750	Non-heme dioxygenase	supercontig:CcrdV1:scaffold_1018:14567:16169:-1
Ccrd_004197	1.3374	0.00899577	KVH93747	Armadillo-like helical	supercontig:CcrdV1:scaffold_1018:106948:108135:-1
Ccrd_004215	2.95532	1.24997e-06	KVH93733	hypothetical protein	supercontig:CcrdV1:scaffold_366:188027:189738:-1
Ccrd_004217	2.01514	1.70425e-06	KVH93729	ATPase, AFG1-like	supercontig:CcrdV1:scaffold_3528:9382:15323:1
Ccrd_004256	-2.57639	4.50132e-07	KVH93691	DNA-directed RNA	supercontig:CcrdV1:scaffold_1634:8578:21399:1
Ccrd_004285	1.90878	1.57554e-07	KVH93662	FAD-binding, type	supercontig:CcrdV1:scaffold_1092:131312:136469:-1
Ccrd_004294	1.46497	0.0192171	KVH93654	NADH-quinone oxidoreductase,	supercontig:CcrdV1:scaffold_1988:64989:66069:-1
Ccrd_004308	-1.36037	0.0318662	KVH93640	Concanavalin A-like	supercontig:CcrdV1:scaffold_3733:15422:18016:-1
Ccrd_004322	1.98479	0.00277127	KVH93628	Myc-type, basic	supercontig:CcrdV1:scaffold_1141:135362:136926:-1
Ccrd_004326	-2.16027	0.00223571	KVH93623	Chloramphenicol acetyltransferase-like	supercontig:CcrdV1:scaffold_462:127372:130129:1
Ccrd_004335	1.76397	0.00133034	KVH93613	ATPase, alpha/beta	supercontig:CcrdV1:scaffold_5143:25069:33123:1
Ccrd_004350	-3.1636	1.06455e-06	KVH93598	Spermidine/spermine synthase	supercontig:CcrdV1:scaffold_1928:88208:92328:-1
Ccrd_004356	-1.13746	0.00542484	KVH93593	hypothetical protein	supercontig:CcrdV1:scaffold_563:73788:82969:1
Ccrd_004361	-1.11353	0.0317619	KVH93586	GDP-fucose protein	supercontig:CcrdV1:scaffold_912:17776:57166:-1
Ccrd_004369	1.13282	0.0159993	KVH93576	AMP-binding, conserved	supercontig:CcrdV1:scaffold_610:5001:12070:1
Ccrd_004372	3.16551	1.0559e-17	KVH93577	hypothetical protein	supercontig:CcrdV1:scaffold_610:48961:54249:-1
Ccrd_004374	2.25312	0.000529444	KVH93574	hypothetical protein	supercontig:CcrdV1:scaffold_1550:30233:31509:-1
Ccrd_004382	1.67799	2.44315e-05	KVH93566	protein of	supercontig:CcrdV1:scaffold_3168:12606:18833:-1
Ccrd_004399	-2.42546	0.0417134	KVH93550	hypothetical protein	supercontig:CcrdV1:scaffold_985:27060:28680:1
Ccrd_004406	2.823	0.00862515	KVH93541	Ankyrin repeat-containing	supercontig:CcrdV1:scaffold_2272:34715:36344:1
Ccrd_004418	4.53141	5.79523e-30	KVH93540	Rossmann-like alpha/beta/alpha	supercontig:CcrdV1:scaffold_283:177258:182255:1
Ccrd_004422	1.48941	0.00270577	KVH93527	NIF system	supercontig:CcrdV1:scaffold_283:22011:26376:1
Ccrd_004423	-1.54852	0.00163422	KVH93528	hypothetical protein	supercontig:CcrdV1:scaffold_283:13973:19007:1
Ccrd_004426	2.94289	7.17759e-11	KVH93521	Photosynthetic reaction	supercontig:CcrdV1:scaffold_4791:18309:28731:-1
Ccrd_004441	-1.62639	0.000133133	KVH93507	hypothetical protein	supercontig:CcrdV1:scaffold_717:161501:166068:-1
Ccrd_004448	-1.95315	0.00191656	KVH93500	Protein arginine	supercontig:CcrdV1:scaffold_1102:131921:135054:1
Ccrd_004449	-2.61817	0.00148312	KVH93496	Pentatricopeptide repeat-containing	supercontig:CcrdV1:scaffold_446:6517:11452:1
Ccrd_004452	-2.14213	0.00111087	KVH93489	11-S seed	supercontig:CcrdV1:scaffold_446:36981:39561:-1
Ccrd_004453	-2.27745	9.18885e-05	KVH93488	Kinetochore protein	supercontig:CcrdV1:scaffold_446:52253:56555:1
Ccrd_004456	1.17279	0.0053981	KVH93492	Ankyrin repeat-containing	supercontig:CcrdV1:scaffold_446:95713:101045:1
Ccrd_004459	1.80192	1.66292e-07	KVH93486	hypothetical protein	supercontig:CcrdV1:scaffold_446:157205:164866:1
Ccrd_004473	-1.08365	0.0101484	KVH93477	Transmembrane receptor,	supercontig:CcrdV1:scaffold_2204:77606:84818:1
Ccrd_004475	2.57686	0.019507	KVH93471	heme peroxidase	supercontig:CcrdV1:scaffold_1391:7905:19459:-1
Ccrd_004481	2.70338	0.0164162	KVH93467	heme peroxidase	supercontig:CcrdV1:scaffold_1391:117546:118765:1
Ccrd_004484	-1.71017	0.0391528	KVH93462	Protein kinase,	supercontig:CcrdV1:scaffold_1923:58088:62439:1
Ccrd_004486	-2.32306	0.00509671	KVH93464	Peptidase C50,	supercontig:CcrdV1:scaffold_1923:70929:93697:-1
Ccrd_004505	-1.36102	0.0423755	KVH93450	hypothetical protein	supercontig:CcrdV1:scaffold_346:218985:233384:-1
Ccrd_004517	-1.77569	7.42128e-06	KVH93421	Protein kinase,	supercontig:CcrdV1:scaffold_836:8660:13471:1
Ccrd_004518	-2.07401	0.0146039	KVH93422	Armadillo-like helical	supercontig:CcrdV1:scaffold_836:24847:27839:-1
Ccrd_004524	1.52233	0.00629415	KVH93432	Alternative oxidase	supercontig:CcrdV1:scaffold_836:98489:101946:-1
Ccrd_004530	4.50588	1.68404e-17	KVH93414	2-nitropropane dioxygenase,	supercontig:CcrdV1:scaffold_2962:13487:15748:-1
Ccrd_004531	1.67058	0.000112644	KVH93415	DAHP synthetase,	supercontig:CcrdV1:scaffold_2962:16516:18668:1
Ccrd_004536	3.33276	2.72806e-10	KVH93412	Peptidase C14,	supercontig:CcrdV1:scaffold_2506:17318:19743:-1
Ccrd_004541	-3.83226	4.85613e-07	KVH93404	AAA+ ATPase	supercontig:CcrdV1:scaffold_3558:51207:54134:1
Ccrd_004548	2.56466	2.44158e-07	KVH93400	Non-heme dioxygenase	supercontig:CcrdV1:scaffold_302:35299:39517:1
Ccrd_004554	-2.60783	0.0126492	KVH93385	F-box domain,	supercontig:CcrdV1:scaffold_302:130673:133971:-1
Ccrd_004557	1.54743	3.52203e-05	KVH93384	Carbon-nitrogen hydrolase	supercontig:CcrdV1:scaffold_302:153712:159447:1
Ccrd_004561	1.36408	0.000676124	KVH93397	Dynamin	supercontig:CcrdV1:scaffold_302:185754:197112:-1
Ccrd_004568	-2.57331	0.00418333	KVH93363	hypothetical protein	supercontig:CcrdV1:scaffold_642:193324:196916:-1
Ccrd_004570	1.88215	0.000349857	KVH93368	Leucine-rich repeat-containing	supercontig:CcrdV1:scaffold_642:180271:183566:1
Ccrd_004571	1.15961	0.0272693	KVH93369	hypothetical protein	supercontig:CcrdV1:scaffold_642:164778:168834:1
Ccrd_004578	1.63462	0.000626972	KVH93372	Mg2+ transporter	supercontig:CcrdV1:scaffold_642:85032:87830:1
Ccrd_004580	-2.09254	0.00707596	KVH93378	hypothetical protein	supercontig:CcrdV1:scaffold_642:70906:74517:1
Ccrd_004591	-4.2391	1.67293e-06	KVH93345	hypothetical protein	supercontig:CcrdV1:scaffold_264:82721:85169:1
Ccrd_004616	1.58959	2.166e-05	KVH93332	NAD-dependent epimerase/dehydratase	supercontig:CcrdV1:scaffold_3125:24371:25811:1
Ccrd_004618	-1.56423	0.017456	KVH93334	Zinc finger,	supercontig:CcrdV1:scaffold_3125:44177:47236:-1
Ccrd_004629	1.11135	0.00408946	KVH93318	Aminoglycoside phosphotransferase	supercontig:CcrdV1:scaffold_319:112912:143363:1
Ccrd_004631	1.1304	0.00543631	KVH93328	Alpha/beta hydrolase	supercontig:CcrdV1:scaffold_319:77806:86373:-1
Ccrd_004636	2.39366	5.31402e-08	KVH93314	UDP-glucuronosyl/UDP-glucosyltransferase	supercontig:CcrdV1:scaffold_478:71770:73161:-1
Ccrd_004641	-1.02046	0.0236241	KVH93306	putative protein	supercontig:CcrdV1:scaffold_478:123835:136895:1
Ccrd_004642	-1.97908	5.24433e-05	KVH93303	ACT domain-containing	supercontig:CcrdV1:scaffold_478:148945:152657:1
Ccrd_004647	-1.96085	0.0377797	KVH93308	Cyclin, C-terminal	supercontig:CcrdV1:scaffold_478:186540:190621:-1
Ccrd_004659	2.6391	2.96076e-12	KVH93292	O-methyltransferase, family	supercontig:CcrdV1:scaffold_2668:74592:77315:1
Ccrd_004663	2.93181	1.15534e-07	KVH93288	Thioredoxin	supercontig:CcrdV1:scaffold_1759:66235:67336:1
Ccrd_004666	-1.86339	0.0202056	KVH93290	AP2/ERF domain-containing	supercontig:CcrdV1:scaffold_1759:3551:15035:-1
Ccrd_004667	1.42575	0.000806919	KVH93282	Alpha/beta hydrolase	supercontig:CcrdV1:scaffold_1397:3058:6732:1
Ccrd_004670	1.65466	0.00053016	KVH93277	NO signaling/Golgi	supercontig:CcrdV1:scaffold_1397:46407:50677:1
Ccrd_004678	-2.08569	2.75901e-05	KVH93265	cytochrome P450	supercontig:CcrdV1:scaffold_1203:2856:4298:-1
Ccrd_004698	-2.06481	0.000582346	KVH93255	Peptidase S10,	supercontig:CcrdV1:scaffold_1969:70299:74380:-1
Ccrd_004700	-1.12511	0.00472483	KVH93253	AMP-binding, conserved	supercontig:CcrdV1:scaffold_4819:6805:14325:-1
Ccrd_004703	-2.33805	0.000141008	KVH93250	protein of	supercontig:CcrdV1:scaffold_4819:35915:39664:-1
Ccrd_004705	1.46498	0.0461318	KVH93243	Protein of	supercontig:CcrdV1:scaffold_328:16913:18025:-1
Ccrd_004712	-1.13838	0.045104	KVH93237	Armadillo-type fold	supercontig:CcrdV1:scaffold_328:119310:136589:-1
Ccrd_004716	1.71701	3.44815e-05	KVH93233	Small GTPase	supercontig:CcrdV1:scaffold_328:165964:174297:-1
Ccrd_004721	3.03444	3.90744e-06	KVH93245	Protein kinase,	supercontig:CcrdV1:scaffold_328:233514:237989:-1
Ccrd_004723	-1.76311	0.0188968	KVH93247	Concanavalin A-like	supercontig:CcrdV1:scaffold_328:249234:252901:-1
Ccrd_004724	-1.0399	0.020918	KVH93249	Nucleotide-binding, alpha-beta	supercontig:CcrdV1:scaffold_328:272586:273761:1
Ccrd_004725	-1.33622	0.016403	KVH93214	3-Oxoacyl-[acyl-carrier-protein (ACP)]	supercontig:CcrdV1:scaffold_280:17654:22433:1
Ccrd_004730	-1.99156	8.60497e-05	KVH93210	Ribosomal RNA	supercontig:CcrdV1:scaffold_280:96654:102432:-1
Ccrd_004732	-1.68715	8.89545e-06	KVH93208	hypothetical protein	supercontig:CcrdV1:scaffold_280:112525:114820:-1
Ccrd_004741	7.10468	2.1607e-23	KVH93221	Dehydrin	supercontig:CcrdV1:scaffold_280:227675:228398:1
Ccrd_004745	1.88038	6.92994e-08	KVH93225	Iron/zinc purple	supercontig:CcrdV1:scaffold_280:259411:262258:-1
Ccrd_004746	2.35245	0.00253916	KVH93224	Cysteine peptidase,	supercontig:CcrdV1:scaffold_280:274192:276178:1
Ccrd_004748	-4.80825	3.60267e-11	KVH93228	Mini-chromosome maintenance	supercontig:CcrdV1:scaffold_280:289067:294046:-1
Ccrd_004753	1.72794	3.75683e-06	KVH93188	Ataxin-2, C-terminal	supercontig:CcrdV1:scaffold_81:23953:29272:-1
Ccrd_004755	6.51338	8.5133e-50	KVH93189	Carotenoid oxygenase	supercontig:CcrdV1:scaffold_81:71484:73229:1
Ccrd_004756	-2.80427	0.0149185	KVH93190	hypothetical protein	supercontig:CcrdV1:scaffold_81:99444:101718:1
Ccrd_004757	1.44001	0.0333246	KVH93191	Aldolase-type TIM	supercontig:CcrdV1:scaffold_81:107643:111975:-1
Ccrd_004759	1.12022	0.00579242	KVH93193	Glutathione S-transferase/chloride	supercontig:CcrdV1:scaffold_81:116451:117991:-1
Ccrd_004760	1.67163	6.3248e-05	KVH93163	Concanavalin A-like	supercontig:CcrdV1:scaffold_81:139133:143223:1
Ccrd_004761	-1.70851	0.0368187	KVH93162	Kinesin-like protein	supercontig:CcrdV1:scaffold_81:155824:160555:-1
Ccrd_004763	-2.32865	0.000800718	KVH93164	hypothetical protein	supercontig:CcrdV1:scaffold_81:174460:180503:1
Ccrd_004767	-2.20426	0.0101746	KVH93185	hypothetical protein	supercontig:CcrdV1:scaffold_81:240671:243402:1
Ccrd_004768	2.64503	1.28372e-11	KVH93168	Zinc finger,	supercontig:CcrdV1:scaffold_81:254997:257041:1
Ccrd_004795	1.64944	0.0216957	KVH93152	hypothetical protein	supercontig:CcrdV1:scaffold_81:452181:452501:1
Ccrd_004796	-1.34879	0.0017869	KVH93153	FAS1 domain-containing	supercontig:CcrdV1:scaffold_81:467721:469104:1
Ccrd_004803	2.20947	0.00378589	KVH93172	Protein of	supercontig:CcrdV1:scaffold_81:530470:531652:1
Ccrd_004806	-2.32619	0.0457575	KVH93149	Helix-turn-helix motif-containing	supercontig:CcrdV1:scaffold_6850:2202:2759:1
Ccrd_004811	1.70206	1.22438e-05	KVH93122	Leucine-rich repeat-containing	supercontig:CcrdV1:scaffold_51:13147:23040:-1
Ccrd_004814	-1.17016	0.0361448	KVH93127	Bile acid:sodium	supercontig:CcrdV1:scaffold_51:68887:76119:1
Ccrd_004822	1.17106	0.0125316	KVH93108	Beta-lactamase-like protein	supercontig:CcrdV1:scaffold_51:130229:134186:-1
Ccrd_004829	1.27005	0.0404231	KVH93117	hypothetical protein	supercontig:CcrdV1:scaffold_51:178705:179837:1
Ccrd_004833	-2.30045	1.12839e-06	KVH93146	hypothetical protein	supercontig:CcrdV1:scaffold_51:245389:247046:-1
Ccrd_004836	-1.58684	0.000318427	KVH93143	Kinesin, motor	supercontig:CcrdV1:scaffold_51:273065:290357:-1
Ccrd_004842	-2.4004	0.044314	KVH93134	C4-dicarboxylate transporter/malic	supercontig:CcrdV1:scaffold_51:390819:393096:1
Ccrd_004843	-2.20162	2.56178e-06	KVH93135	hypothetical protein	supercontig:CcrdV1:scaffold_51:397781:400916:1
Ccrd_004844	-2.52583	3.28624e-06	KVH93128	hypothetical protein	supercontig:CcrdV1:scaffold_51:402460:407823:-1
Ccrd_004853	2.38748	5.78531e-06	KVH93102	Extracellular ligand-binding	supercontig:CcrdV1:scaffold_51:525283:561634:1
Ccrd_004855	2.30921	0.0438676	KVH93100	Extracellular ligand-binding	supercontig:CcrdV1:scaffold_51:566546:574827:-1
Ccrd_004862	-1.85169	0.0138523	KVH93092	Glycoside hydrolase,	supercontig:CcrdV1:scaffold_948:44712:47328:1
Ccrd_004865	-1.13087	0.00439409	KVH93091	Ribosomal protein	supercontig:CcrdV1:scaffold_948:67317:69667:-1
Ccrd_004867	-2.43783	0.0319088	KVH93089	Zinc finger,	supercontig:CcrdV1:scaffold_948:92729:93271:1
Ccrd_004868	-2.10624	0.0275548	KVH93086	Non-heme dioxygenase	supercontig:CcrdV1:scaffold_948:103142:118902:1
Ccrd_004870	1.31765	0.00949925	KVH93097	AP2/ERF domain-containing	supercontig:CcrdV1:scaffold_948:150057:150758:1
Ccrd_004875	1.60591	0.000280112	KVH93082	hypothetical protein	supercontig:CcrdV1:scaffold_394:222334:225437:1
Ccrd_004876	1.96008	0.000589926	KVH93085	Ribonuclease III	supercontig:CcrdV1:scaffold_394:193207:196127:-1
Ccrd_004881	1.14358	0.0255579	KVH93068	protein of	supercontig:CcrdV1:scaffold_394:120727:127944:1
Ccrd_004889	-2.40922	0.00486716	KVH93076	protein of	supercontig:CcrdV1:scaffold_394:4265:5554:1
Ccrd_004902	1.1756	0.00726651	KVH93040	Ubiquitin-conjugating enzyme,	supercontig:CcrdV1:scaffold_406:107858:114819:-1
Ccrd_004906	-2.33942	0.0412726	KVH93044	Dynamin	supercontig:CcrdV1:scaffold_406:145159:152355:1
Ccrd_004918	2.5984	0.000122001	KVH93065	hypothetical protein	supercontig:CcrdV1:scaffold_406:256915:260659:1
Ccrd_004939	1.00882	0.045141	KVH93008	Protein of	supercontig:CcrdV1:scaffold_83:377896:380215:-1
Ccrd_004958	-2.07502	0.0318662	KVH92994	hypothetical protein	supercontig:CcrdV1:scaffold_83:78539:85227:-1
Ccrd_004960	-1.48328	0.00423236	KVH93006	Nucleolar complex	supercontig:CcrdV1:scaffold_83:54146:61084:1
Ccrd_004961	-1.17519	0.0029916	KVH93005	hypothetical protein	supercontig:CcrdV1:scaffold_83:32372:48336:1
Ccrd_004969	-1.73796	0.0278198	KVH92972	cytochrome P450	supercontig:CcrdV1:scaffold_53:586521:589051:1
Ccrd_004972	-1.69717	1.40288e-06	KVH92935	Heat shock	supercontig:CcrdV1:scaffold_53:561680:566866:1
Ccrd_004973	1.50979	0.000340594	KVH92936	hypothetical protein	supercontig:CcrdV1:scaffold_53:554727:557660:-1
Ccrd_004980	-2.29816	0.00966735	KVH92948	hypothetical protein	supercontig:CcrdV1:scaffold_53:502182:505590:1
Ccrd_004985	-1.75679	0.00669351	KVH92951	Aquaporin-like protein	supercontig:CcrdV1:scaffold_53:455921:457292:-1
Ccrd_004990	-1.00042	0.0408288	KVH92992	Homeodomain-containing protein	supercontig:CcrdV1:scaffold_53:393603:400043:-1
Ccrd_004992	2.0877	0.000345787	KVH92990	hypothetical protein	supercontig:CcrdV1:scaffold_53:377260:384372:-1
Ccrd_004993	-2.32976	0.0066573	KVH92991	protein of	supercontig:CcrdV1:scaffold_53:368977:375224:1
Ccrd_004995	-2.14634	8.60497e-05	KVH92989	Glycosyl transferase,	supercontig:CcrdV1:scaffold_53:339166:342674:-1
Ccrd_004996	-2.00124	1.3678e-08	KVH92986	Amidohydrolase	supercontig:CcrdV1:scaffold_53:334701:339056:1
Ccrd_004997	-1.15573	0.00996605	KVH92987	Ribosomal protein	supercontig:CcrdV1:scaffold_53:329369:332146:1
Ccrd_005002	-1.29749	0.00273228	KVH92960	Concanavalin A-like	supercontig:CcrdV1:scaffold_53:258625:266247:-1
Ccrd_005007	3.86023	1.5919e-09	KVH92963	cytochrome P450	supercontig:CcrdV1:scaffold_53:214961:221030:1
Ccrd_005011	-1.36317	0.000383065	KVH92927	Major facilitator	supercontig:CcrdV1:scaffold_53:157206:162747:1
Ccrd_005012	-1.48341	0.0469805	KVH92928	Glucose-methanol-choline oxidoreductase	supercontig:CcrdV1:scaffold_53:143385:146923:-1
Ccrd_005019	-1.35019	0.000531918	KVH92944	hypothetical protein	supercontig:CcrdV1:scaffold_53:91867:97474:-1
Ccrd_005028	-1.27791	0.00755814	KVH92975	Protein of	supercontig:CcrdV1:scaffold_53:39625:41463:-1
Ccrd_005031	-1.80403	0.0078067	KVH92956	Brevis radix-like	supercontig:CcrdV1:scaffold_53:5470:11524:-1
Ccrd_005033	2.05366	6.61049e-05	KVH92897	Protein of	supercontig:CcrdV1:scaffold_248:19561:20496:1
Ccrd_005034	2.60221	1.83959e-13	KVH92900	Aldehyde dehydrogenase,	supercontig:CcrdV1:scaffold_248:27012:36017:-1
Ccrd_005064	1.18755	0.0481875	KVH92891	Protein kinase,	supercontig:CcrdV1:scaffold_248:263525:263953:1
Ccrd_005068	-1.0369	0.043686	KVH92885	Armadillo-like helical	supercontig:CcrdV1:scaffold_248:297364:303349:-1
Ccrd_005086	2.7593	1.9657e-06	KVH92813	Chloride channel	supercontig:CcrdV1:scaffold_16:114607:118317:1
Ccrd_005094	-2.02777	0.000222767	KVH92776	Concanavalin A-like	supercontig:CcrdV1:scaffold_16:141031:143930:-1
Ccrd_005096	-1.34462	0.00460647	KVH92778	Arginine repressor	supercontig:CcrdV1:scaffold_16:153060:156587:-1
Ccrd_005104	2.07624	1.14966e-08	KVH92846	Bromodomain-containing protein	supercontig:CcrdV1:scaffold_16:190678:197110:1
Ccrd_005108	-1.18761	0.0127959	KVH92848	Ankyrin repeat-containing	supercontig:CcrdV1:scaffold_16:213432:215610:-1
Ccrd_005120	1.38133	0.011424	KVH92820	Cystinosin/ERS1p repeat-containing	supercontig:CcrdV1:scaffold_16:278859:282975:1
Ccrd_005122	-2.30114	0.0152345	KVH92822	hypothetical protein	supercontig:CcrdV1:scaffold_16:285048:290090:-1
Ccrd_005135	-1.28695	0.0273043	KVH92871	Pseudouridine synthase,	supercontig:CcrdV1:scaffold_16:374465:381252:1
Ccrd_005140	1.13732	0.00601348	KVH92800	hypothetical protein	supercontig:CcrdV1:scaffold_16:410111:413524:-1
Ccrd_005176	-1.94553	0.000850382	KVH92873	Protein of	supercontig:CcrdV1:scaffold_16:836007:836816:1
Ccrd_005186	1.43871	0.0086497	KVH92770	Ferredoxin thioredoxin	supercontig:CcrdV1:scaffold_4091:6332:15597:-1
Ccrd_005191	-1.95191	2.93214e-05	KVH92757	Lipase, class	supercontig:CcrdV1:scaffold_725:4362:20895:1
Ccrd_005194	-3.79077	2.54308e-05	KVH92754	Gibberellin regulated	supercontig:CcrdV1:scaffold_725:43387:45244:-1
Ccrd_005207	-2.55913	1.89737e-05	KVH92751	Proton-dependent oligopeptide	supercontig:CcrdV1:scaffold_964:18623:19365:-1
Ccrd_005209	-2.15216	0.0129383	KVH92750	Major facilitator	supercontig:CcrdV1:scaffold_964:48538:50619:-1
Ccrd_005213	-1.08558	0.0048578	KVH92747	Glycosyl transferase,	supercontig:CcrdV1:scaffold_964:69399:70460:-1
Ccrd_005214	1.24262	0.00891355	KVH92744	Histone deacetylase	supercontig:CcrdV1:scaffold_964:76200:90443:-1
Ccrd_005228	1.40947	0.000201587	KVH92739	Band 7	supercontig:CcrdV1:scaffold_1007:134533:139760:1
Ccrd_005239	-1.06612	0.00851659	KVH92708	hypothetical protein	supercontig:CcrdV1:scaffold_68:526287:528958:-1
Ccrd_005246	-2.40404	1.98195e-11	KVH92714	AAA+ ATPase	supercontig:CcrdV1:scaffold_68:432732:445407:1
Ccrd_005247	-3.21854	8.09303e-06	KVH92713	Alpha tubulin	supercontig:CcrdV1:scaffold_68:417025:419024:-1
Ccrd_005248	1.10287	0.0121786	KVH92710	hypothetical protein	supercontig:CcrdV1:scaffold_68:413498:414611:1
Ccrd_005255	-1.53304	0.00025569	KVH92686	hypothetical protein	supercontig:CcrdV1:scaffold_68:353482:355185:-1
Ccrd_005269	1.70905	0.00198065	KVH92690	No apical	supercontig:CcrdV1:scaffold_68:179761:181201:-1
Ccrd_005272	-1.64827	0.000169689	KVH92724	EXS, C-terminal	supercontig:CcrdV1:scaffold_68:128806:134992:1
Ccrd_005285	-1.29174	0.0124037	KVH92678	Cupredoxin	supercontig:CcrdV1:scaffold_68:6126:17694:1
Ccrd_005287	1.63305	0.000827665	KVH92668	Protein of	supercontig:CcrdV1:scaffold_2209:16694:18599:1
Ccrd_005292	1.66699	0.000651795	KVH92646	hypothetical protein	supercontig:CcrdV1:scaffold_85:552302:554160:1
Ccrd_005295	-2.32775	0.0200646	KVH92667	TPX2-like protein	supercontig:CcrdV1:scaffold_85:503483:507900:-1
Ccrd_005296	-2.31071	1.8029e-06	KVH92643	Dyskerin-like protein	supercontig:CcrdV1:scaffold_85:498651:500363:1
Ccrd_005297	-1.64123	0.00276677	KVH92644	Ribosomal protein	supercontig:CcrdV1:scaffold_85:491454:492876:-1
Ccrd_005306	-1.51866	0.00274961	KVH92624	G-protein beta	supercontig:CcrdV1:scaffold_85:417277:428035:1
Ccrd_005308	-1.5215	0.00411467	KVH92626	Peptidase S10,	supercontig:CcrdV1:scaffold_85:402914:409387:1
Ccrd_005311	2.58553	1.72173e-14	KVH92651	Protein of	supercontig:CcrdV1:scaffold_85:338256:339630:1
Ccrd_005332	-2.6662	0.022248	KVH92666	Reversibly glycosylated	supercontig:CcrdV1:scaffold_85:107118:109518:-1
Ccrd_005343	2.41129	1.5054e-08	KVH92617	hypothetical protein	supercontig:CcrdV1:scaffold_382:9186:13652:1
Ccrd_005347	1.27639	0.00158049	KVH92615	Amino acid	supercontig:CcrdV1:scaffold_382:55689:59942:-1
Ccrd_005355	-1.79112	0.000842524	KVH92604	Pentatricopeptide repeat-containing	supercontig:CcrdV1:scaffold_382:180301:182256:-1
Ccrd_005361	1.60752	0.00276838	KVH92599	hypothetical protein	supercontig:CcrdV1:scaffold_382:220854:221365:-1
Ccrd_005362	-1.44808	0.000575942	KVH92596	hypothetical protein	supercontig:CcrdV1:scaffold_382:234920:243137:1
Ccrd_005376	3.1977	1.04555e-10	KVH92571	Cystinosin/ERS1p repeat-containing	supercontig:CcrdV1:scaffold_33:179384:183285:-1
Ccrd_005384	-1.40835	0.0414292	KVH92560	Ternary complex	supercontig:CcrdV1:scaffold_33:289309:294856:1
Ccrd_005390	-1.15921	0.0215124	KVH92589	Tetratricopeptide-like helical	supercontig:CcrdV1:scaffold_33:345234:350395:-1
Ccrd_005395	-1.59993	0.0070674	KVH92591	Nuclear pore	supercontig:CcrdV1:scaffold_33:414850:420934:1
Ccrd_005398	3.10246	1.13145e-07	KVH92585	Actin-binding FH2	supercontig:CcrdV1:scaffold_33:474648:476301:1
Ccrd_005404	-1.26639	0.00974105	KVH92579	Misato Segment	supercontig:CcrdV1:scaffold_33:568107:575600:1
Ccrd_005406	-1.49774	0.0124697	KVH92577	Cyclophilin-like peptidyl-prolyl	supercontig:CcrdV1:scaffold_33:584174:590852:1
Ccrd_005414	1.55732	0.0160969	KVH92548	Acyl transferase/acyl	supercontig:CcrdV1:scaffold_33:685835:697887:-1
Ccrd_005422	1.54161	0.00436432	KVH92535	hypothetical protein	supercontig:CcrdV1:scaffold_225:94102:99238:-1
Ccrd_005425	1.6522	0.00605532	KVH92536	hypothetical protein	supercontig:CcrdV1:scaffold_225:113880:117322:-1
Ccrd_005441	-1.8971	2.12589e-08	KVH92521	Protein kinase,	supercontig:CcrdV1:scaffold_225:364632:365675:1
Ccrd_005447	1.31054	0.0152414	KVH92496	F-box domain,	supercontig:CcrdV1:scaffold_250:45872:48636:1
Ccrd_005458	1.41884	0.0188968	KVH92518	AP2/ERF domain-containing	supercontig:CcrdV1:scaffold_250:192314:192799:-1
Ccrd_005461	-1.85322	3.52203e-05	KVH92506	Leucine-rich repeat-containing	supercontig:CcrdV1:scaffold_250:255211:259194:-1
Ccrd_005462	-2.69194	0.00104068	KVH92509	putative polysaccharide	supercontig:CcrdV1:scaffold_250:285131:286075:1
Ccrd_005468	-1.11897	0.0165939	KVH92484	Cyclin, C-terminal	supercontig:CcrdV1:scaffold_464:247258:249666:-1
Ccrd_005469	-2.85616	2.68363e-08	KVH92481	Leucine-rich repeat-containing	supercontig:CcrdV1:scaffold_464:226482:229470:1
Ccrd_005479	1.30303	0.00624007	KVH92486	AT4g37300/C7A10_60 [Source:Projected	supercontig:CcrdV1:scaffold_464:65797:66854:-1
Ccrd_005480	2.19535	0.00484863	KVH92483	GH3 auxin-responsive	supercontig:CcrdV1:scaffold_464:30447:32449:-1
Ccrd_005481	1.50864	0.00240305	KVH92482	Zinc finger,	supercontig:CcrdV1:scaffold_464:9775:11574:1
Ccrd_005491	-2.81444	1.64414e-05	KVH92442	Gibberellin regulated	supercontig:CcrdV1:scaffold_50:494658:495490:1
Ccrd_005493	-2.33827	3.85165e-06	KVH92444	hypothetical protein	supercontig:CcrdV1:scaffold_50:479604:480440:1
Ccrd_005495	1.4619	0.00244782	KVH92438	Prolyl 4-hydroxylase	supercontig:CcrdV1:scaffold_50:425607:431944:-1
Ccrd_005496	1.14612	0.0141758	KVH92439	hypothetical protein	supercontig:CcrdV1:scaffold_50:416676:420981:-1
Ccrd_005497	2.08207	0.00414717	KVH92440	hypothetical protein	supercontig:CcrdV1:scaffold_50:409767:411405:1
Ccrd_005501	-1.13298	0.0147786	KVH92478	BTB/POZ-like protein	supercontig:CcrdV1:scaffold_50:360073:364267:1
Ccrd_005504	-2.12183	4.86507e-05	KVH92473	Armadillo-like helical	supercontig:CcrdV1:scaffold_50:321505:329488:-1
Ccrd_005507	-1.43988	0.0257508	KVH92472	BTB/POZ-like protein	supercontig:CcrdV1:scaffold_50:289642:292858:-1
Ccrd_005515	-1.51138	0.00405222	KVH92451	Galactosyl transferase	supercontig:CcrdV1:scaffold_50:206458:207834:1
Ccrd_005518	1.07041	0.00851262	KVH92456	BSD-like protein	supercontig:CcrdV1:scaffold_50:94363:99510:-1
Ccrd_005519	1.20397	0.0290417	KVH92455	F-box domain,	supercontig:CcrdV1:scaffold_50:91349:92824:-1
Ccrd_005521	3.87675	5.11043e-09	KVH92468	Phytosulfokine	supercontig:CcrdV1:scaffold_50:86513:87255:1
Ccrd_005525	-1.92955	0.00275403	KVH92466	Glutamine-Leucine-Glutamine, QLQ	supercontig:CcrdV1:scaffold_50:5103:8233:1
Ccrd_005539	-1.55597	2.54798e-05	KVH92421	KOW-like protein	supercontig:CcrdV1:scaffold_718:168398:168847:-1
Ccrd_005541	-1.02741	0.0154756	KVH92432	Chaperone, tailless	supercontig:CcrdV1:scaffold_718:177262:187827:-1
Ccrd_005544	2.58543	1.37303e-10	KVH92411	Homeodomain-containing protein	supercontig:CcrdV1:scaffold_203:330600:332432:-1
Ccrd_005545	1.02248	0.0379568	KVH92412	Concanavalin A-like	supercontig:CcrdV1:scaffold_203:310437:311640:1
Ccrd_005548	-2.10242	4.265e-08	KVH92405	Alpha tubulin	supercontig:CcrdV1:scaffold_203:249356:252298:1
Ccrd_005549	-1.42456	0.000942386	KVH92406	Leucine-rich repeat-containing	supercontig:CcrdV1:scaffold_203:213767:217190:1
Ccrd_005552	-1.05522	0.0322542	KVH92414	Kinesin, motor	supercontig:CcrdV1:scaffold_203:153714:164663:1
Ccrd_005560	-2.68755	3.2701e-07	KVH92373	hypothetical protein	supercontig:CcrdV1:scaffold_135:437399:438259:-1
Ccrd_005562	1.72318	0.00831333	KVH92375	Chaperone DnaK	supercontig:CcrdV1:scaffold_135:415377:421451:1
Ccrd_005567	1.25566	0.0401498	KVH92380	Pyridoxal phosphate-dependent	supercontig:CcrdV1:scaffold_135:368931:375791:1
Ccrd_005569	1.86185	0.0259916	KVH92382	hypothetical protein	supercontig:CcrdV1:scaffold_135:329412:341980:-1
Ccrd_005578	1.28705	0.00294306	KVH92393	Armadillo	supercontig:CcrdV1:scaffold_135:140736:144468:-1
Ccrd_005590	1.32503	0.0192171	KVH92383	Auxin efflux	supercontig:CcrdV1:scaffold_135:2382:3734:-1
Ccrd_005591	2.9133	0.00526146	KVH92363	SAM dependent	supercontig:CcrdV1:scaffold_211:332249:351789:-1
Ccrd_005594	-1.89282	0.0148608	KVH92367	hypothetical protein	supercontig:CcrdV1:scaffold_211:241142:250544:1
Ccrd_005595	1.74828	0.00360075	KVH92366	NAD(P)-binding domain-containing	supercontig:CcrdV1:scaffold_211:231475:235124:1
Ccrd_005598	1.09382	0.0298658	KVH92362	hypothetical protein	supercontig:CcrdV1:scaffold_211:196602:200749:-1
Ccrd_005607	-1.82054	0.000750648	KVH92355	Nrap protein	supercontig:CcrdV1:scaffold_211:73526:86085:-1
Ccrd_005609	-1.74798	0.0178786	KVH92351	Citron-like protein	supercontig:CcrdV1:scaffold_211:39705:53550:-1
Ccrd_005613	-1.16031	0.0187743	KVH92338	Aldolase-type TIM	supercontig:CcrdV1:scaffold_427:13561:19507:1
Ccrd_005618	-1.29132	0.0182294	KVH92343	Glycosyl transferase,	supercontig:CcrdV1:scaffold_427:43146:52227:1
Ccrd_005623	-1.87571	9.94975e-08	KVH92345	D-galactoside/L-rhamnose binding	supercontig:CcrdV1:scaffold_427:111288:118056:1
Ccrd_005633	-3.13284	9.46364e-05	KVH92329	Zinc-finger domain	supercontig:CcrdV1:scaffold_598:75201:81858:1
Ccrd_005637	-1.36516	0.00979047	KVH92333	Homeodomain-like protein	supercontig:CcrdV1:scaffold_598:175180:176346:1
Ccrd_005642	1.25667	0.0284357	KVH92323	Oxidoreductase-like, N-terminal	supercontig:CcrdV1:scaffold_307:12053:13220:-1
Ccrd_005646	1.79509	0.0287419	KVH92322	cytochrome P450	supercontig:CcrdV1:scaffold_307:82455:84491:1
Ccrd_005649	-3.07572	3.0597e-05	KVH92315	Leucine-rich repeat-containing	supercontig:CcrdV1:scaffold_307:154769:158185:1
Ccrd_005659	-2.72709	0.0012711	KVH92304	hypothetical protein	supercontig:CcrdV1:scaffold_307:280913:282434:-1
Ccrd_005666	1.62174	0.0160344	KVH92286	Ubiquitin-conjugating enzyme,	supercontig:CcrdV1:scaffold_804:36505:37524:-1
Ccrd_005667	-1.27755	0.0299707	KVH92285	hypothetical protein	supercontig:CcrdV1:scaffold_804:39146:55131:-1
Ccrd_005688	-1.34995	0.0139105	KVH92257	NUC153-like protein	supercontig:CcrdV1:scaffold_218:355671:360552:-1
Ccrd_005689	1.19439	0.0119706	KVH92268	Aspartic peptidase	supercontig:CcrdV1:scaffold_218:349769:353304:1
Ccrd_005711	1.28648	0.0416191	KVH92255	hypothetical protein	supercontig:CcrdV1:scaffold_823:41359:45226:1
Ccrd_005712	1.57935	0.0204312	KVH92254	Protein kinase,	supercontig:CcrdV1:scaffold_823:52689:60832:-1
Ccrd_005714	-2.06223	0.0293381	KVH92252	Protein kinase,	supercontig:CcrdV1:scaffold_823:86637:94836:-1
Ccrd_005729	2.49052	5.87501e-06	KVH92236	HAD-like domain-containing	supercontig:CcrdV1:scaffold_2074:54836:58229:1
Ccrd_005734	-2.23324	8.52052e-11	KVH92217	60S ribosomal	supercontig:CcrdV1:scaffold_109:166006:168475:-1
Ccrd_005739	1.1153	0.00613694	KVH92211	Aminotransferase, class	supercontig:CcrdV1:scaffold_109:233198:238308:1
Ccrd_005744	-1.16773	0.0481875	KVH92232	hypothetical protein	supercontig:CcrdV1:scaffold_109:309072:316002:-1
Ccrd_005747	-1.56588	0.000277604	KVH92235	C2 calcium-dependent	supercontig:CcrdV1:scaffold_109:351958:365665:1
Ccrd_005755	-1.17829	0.00192308	KVH92224	Armadillo	supercontig:CcrdV1:scaffold_109:504435:515516:-1
Ccrd_005760	1.21969	0.00899388	KVH92205	Basic-leucine zipper	supercontig:CcrdV1:scaffold_1181:89381:105474:1
Ccrd_005762	-1.91074	0.00098006	KVH92186	Acyl transferase/acyl	supercontig:CcrdV1:scaffold_205:369136:371405:-1
Ccrd_005764	-2.63751	0.00368783	KVH92190	Armadillo-like helical	supercontig:CcrdV1:scaffold_205:337901:343032:1
Ccrd_005771	1.61659	0.00912904	KVH92201	Protein of	supercontig:CcrdV1:scaffold_205:214124:214375:1
Ccrd_005772	-1.40349	0.0203707	KVH92204	hypothetical protein	supercontig:CcrdV1:scaffold_205:189433:203022:1
Ccrd_005776	1.22416	0.0417729	KVH92200	Pathogenic type	supercontig:CcrdV1:scaffold_205:99411:104758:1
Ccrd_005785	-2.58553	0.00628546	KVH92183	Kinesin-like protein	supercontig:CcrdV1:scaffold_2033:82960:88053:-1
Ccrd_005813	2.51114	0.000403213	KVH92153	Chitin-binding, type	supercontig:CcrdV1:scaffold_3683:4641:5981:1
Ccrd_005814	2.17956	2.90921e-10	KVH92154	Homeodomain-like protein	supercontig:CcrdV1:scaffold_3683:28287:35346:1
Ccrd_005820	-1.98334	9.30997e-05	KVH92150	Protein of	supercontig:CcrdV1:scaffold_1963:64679:66417:1
Ccrd_005823	1.57063	0.000106859	KVH92151	hypothetical protein	supercontig:CcrdV1:scaffold_1963:83337:89350:1
Ccrd_005827	3.92894	1.12853e-05	KVH92141	hypothetical protein	supercontig:CcrdV1:scaffold_551:44714:45082:-1
Ccrd_005830	1.1813	0.0062256	KVH92135	Diacylglycerol acyltransferase	supercontig:CcrdV1:scaffold_551:86979:93737:-1
Ccrd_005837	-2.31503	0.00891355	KVH92131	Gnk2-homologous domain-containing	supercontig:CcrdV1:scaffold_1843:34525:37894:-1
Ccrd_005839	3.77798	5.02681e-05	KVH92130	hypothetical protein	supercontig:CcrdV1:scaffold_1843:81676:82281:1
Ccrd_005840	-1.24822	0.00621573	KVH92129	Ribosomal protein	supercontig:CcrdV1:scaffold_1843:93160:96265:1
Ccrd_005845	1.89331	0.00117339	KVH92124	Heat shock	supercontig:CcrdV1:scaffold_2966:47214:68946:-1
Ccrd_005851	1.52786	5.74496e-05	KVH92116	Extracellular ligand-binding	supercontig:CcrdV1:scaffold_627:9923:15010:1
Ccrd_005855	1.57643	0.0116637	KVH92113	Zinc finger,	supercontig:CcrdV1:scaffold_627:108088:108693:1
Ccrd_005861	-1.03692	0.0170032	KVH92106	Pre-mRNA splicing	supercontig:CcrdV1:scaffold_1979:44882:49195:-1
Ccrd_005863	-1.15863	0.0180179	KVH92108	Initiation factor	supercontig:CcrdV1:scaffold_1979:81699:91243:-1
Ccrd_005871	1.69773	0.00089336	KVH92097	cytochrome P450	supercontig:CcrdV1:scaffold_780:20215:41566:1
Ccrd_005892	-2.39272	1.1012e-07	KVH92075	Lipase, GDSL	supercontig:CcrdV1:scaffold_339:64884:70402:-1
Ccrd_005912	-1.99721	0.0317377	KVH92058	Actin-related protein	supercontig:CcrdV1:scaffold_1921:5792:6366:1
Ccrd_005916	1.03208	0.0374187	KVH92056	Protein of	supercontig:CcrdV1:scaffold_1921:56335:56763:1
Ccrd_005930	2.39376	4.91414e-09	KVH92041	Major facilitator	supercontig:CcrdV1:scaffold_1549:37565:46274:-1
Ccrd_005934	2.08755	3.26045e-05	KVH92037	hypothetical protein	supercontig:CcrdV1:scaffold_277:41623:46377:1
Ccrd_005945	1.41895	6.6515e-05	KVH92020	Lecithin:cholesterol/phospholipid:diacylglycerol acyltransferase	supercontig:CcrdV1:scaffold_803:16096:26162:1
Ccrd_005947	1.05801	0.0127491	KVH92019	hypothetical protein	supercontig:CcrdV1:scaffold_803:68984:70750:1
Ccrd_005955	-1.56038	0.0181764	KVH92015	Protein of	supercontig:CcrdV1:scaffold_2063:71988:74016:-1
Ccrd_005961	1.19597	0.025176	KVH92010	hypothetical protein	supercontig:CcrdV1:scaffold_1620:104210:109970:-1
Ccrd_005969	1.077	0.0112636	KVH92002	Glutathione S-transferase/chloride	supercontig:CcrdV1:scaffold_257:139966:145448:-1
Ccrd_005981	2.32606	0.0127491	KVH91986	Pollen Ole	supercontig:CcrdV1:scaffold_1809:7597:8285:-1
Ccrd_005983	-1.37926	0.00327731	KVH91984	Armadillo-type fold	supercontig:CcrdV1:scaffold_1809:42647:48092:-1
Ccrd_005989	-3.94541	9.30666e-06	KVH91982	Protein kinase,	supercontig:CcrdV1:scaffold_736:186334:193551:1
Ccrd_005991	1.01811	0.00544506	KVH91972	Ran GTPase	supercontig:CcrdV1:scaffold_736:167773:173984:-1
Ccrd_005992	-1.33429	0.000372419	KVH91975	Hyaluronan/mRNA-binding protein	supercontig:CcrdV1:scaffold_736:162888:166598:1
Ccrd_005996	-2.79309	4.00842e-11	KVH91971	AP2/ERF domain-containing	supercontig:CcrdV1:scaffold_736:132388:133074:1
Ccrd_005997	-1.40774	0.034826	KVH91970	AP2/ERF domain-containing	supercontig:CcrdV1:scaffold_736:129570:130127:-1
Ccrd_006003	1.22053	0.00759765	KVH91977	Homeodomain-like protein	supercontig:CcrdV1:scaffold_736:48495:51742:-1
Ccrd_006023	-1.80052	0.0319564	KVH91935	Protein kinase,	supercontig:CcrdV1:scaffold_195:281928:286770:-1
Ccrd_006024	-1.82304	0.00458194	KVH91936	GDP-fucose protein	supercontig:CcrdV1:scaffold_195:273250:279719:1
Ccrd_006028	-1.66264	0.00602456	KVH91940	Protein of	supercontig:CcrdV1:scaffold_195:220272:224467:1
Ccrd_006035	-2.29474	0.0047516	KVH91948	Alpha crystallin/Hsp20	supercontig:CcrdV1:scaffold_195:154864:156261:-1
Ccrd_006042	-2.19962	1.70832e-05	KVH91928	Cupredoxin	supercontig:CcrdV1:scaffold_195:42970:52235:-1
Ccrd_006049	-1.67555	9.35129e-06	KVH91893	Pectinesterase inhibitor	supercontig:CcrdV1:scaffold_74:98741:110547:-1
Ccrd_006052	2.29835	2.23019e-10	KVH91907	cytochrome P450	supercontig:CcrdV1:scaffold_74:138908:140593:-1
Ccrd_006053	3.10674	0.00278563	KVH91906	cytochrome P450	supercontig:CcrdV1:scaffold_74:151037:152718:1
Ccrd_006058	-1.50157	0.00198502	KVH91913	Actin-binding FH2	supercontig:CcrdV1:scaffold_74:229474:233541:-1
Ccrd_006071	1.55408	0.000132357	KVH91902	Peptidase S16,	supercontig:CcrdV1:scaffold_74:389202:400836:1
Ccrd_006077	-1.34413	0.000724663	KVH91896	putative S-adenosyl-L-methionine-dependent	supercontig:CcrdV1:scaffold_74:487403:493373:1
Ccrd_006080	2.25403	6.4164e-07	KVH91916	HAD-like domain-containing	supercontig:CcrdV1:scaffold_74:509268:514679:1
Ccrd_006081	-1.16999	0.0339653	KVH91917	Protein phosphatase	supercontig:CcrdV1:scaffold_74:527234:546594:1
Ccrd_006082	2.54429	0.00126223	KVH91914	No apical	supercontig:CcrdV1:scaffold_74:558246:561161:1
Ccrd_006084	1.6464	0.000181702	KVH91887	F-box domain,	supercontig:CcrdV1:scaffold_3232:20013:23934:1
Ccrd_006090	-1.15821	0.0450915	KVH91882	GPI transamidase	supercontig:CcrdV1:scaffold_202:346188:354403:-1
Ccrd_006091	-3.40662	0.00184925	KVH91881	cytochrome P450	supercontig:CcrdV1:scaffold_202:316831:318605:-1
Ccrd_006095	1.85074	0.00239821	KVH91878	protein of	supercontig:CcrdV1:scaffold_202:257999:265579:-1
Ccrd_006099	3.61466	1.87805e-05	KVH91876	Thaumatin	supercontig:CcrdV1:scaffold_202:219873:228078:-1
Ccrd_006103	2.44637	0.000119871	KVH91852	Initiation factor	supercontig:CcrdV1:scaffold_202:172165:173003:-1
Ccrd_006117	1.31232	0.00257455	KVH91873	Aquaporin-like protein	supercontig:CcrdV1:scaffold_202:29579:33179:-1
Ccrd_006119	-2.56789	0.000101824	KVH91875	cytochrome P450	supercontig:CcrdV1:scaffold_202:3651:5225:-1
Ccrd_006120	-2.0598	9.85434e-05	KVH91864	BTB/POZ fold	supercontig:CcrdV1:scaffold_202:595:2001:1
Ccrd_006124	-1.75212	0.0169634	KVH91848	Histone deacetylase	supercontig:CcrdV1:scaffold_1794:32879:38294:-1
Ccrd_006130	1.03858	0.033805	KVH91803	2-C-methyl-D-erythritol 2,4-cyclodiphosphate	supercontig:CcrdV1:scaffold_18:842902:846571:1
Ccrd_006143	-1.84235	0.0144517	KVH91842	Homoserine dehydrogenase,	supercontig:CcrdV1:scaffold_18:584879:590882:1
Ccrd_006146	-1.79745	0.00139292	KVH91839	Leucine-rich repeat-containing	supercontig:CcrdV1:scaffold_18:552374:556001:-1
Ccrd_006149	2.35921	0.0454122	KVH91836	hypothetical protein	supercontig:CcrdV1:scaffold_18:491470:491718:1
Ccrd_006162	-1.15013	0.00549355	KVH91792	Carbohydrate binding	supercontig:CcrdV1:scaffold_18:318555:323838:-1
Ccrd_006170	1.01874	0.0113658	KVH91833	Chloramphenicol acetyltransferase-like	supercontig:CcrdV1:scaffold_18:195512:196885:1
Ccrd_006174	-2.78394	1.33958e-05	KVH91829	hypothetical protein	supercontig:CcrdV1:scaffold_18:149461:150084:-1
Ccrd_006176	-1.52873	0.0258723	KVH91827	Phosphatidylinositol 3-/4-kinase,	supercontig:CcrdV1:scaffold_18:142547:144528:1
Ccrd_006184	-1.19233	0.0347612	KVH91813	Auxin response	supercontig:CcrdV1:scaffold_18:27884:33665:-1
Ccrd_006185	-1.6044	0.0292351	KVH91812	Cellulose synthase	supercontig:CcrdV1:scaffold_18:2091:16973:-1
Ccrd_006196	-1.87092	0.00048855	KVH91786	Heat shock	supercontig:CcrdV1:scaffold_174:92658:97624:-1
Ccrd_006197	-1.22481	0.0364876	KVH91787	cytochrome c	supercontig:CcrdV1:scaffold_174:100157:117479:1
Ccrd_006198	1.7239	8.8878e-05	KVH91778	hypothetical protein	supercontig:CcrdV1:scaffold_174:179308:183046:-1
Ccrd_006210	-1.84413	0.000650481	KVH91774	Cupredoxin	supercontig:CcrdV1:scaffold_174:322858:323911:-1
Ccrd_006214	2.38432	5.19291e-06	KVH91777	Homeodomain-containing protein	supercontig:CcrdV1:scaffold_174:355071:356312:-1
Ccrd_006216	-3.53091	1.23724e-11	KVH91775	protein of	supercontig:CcrdV1:scaffold_174:402757:404409:1
Ccrd_006230	-2.47141	0.00829833	KVH91751	Glutaredoxin	supercontig:CcrdV1:scaffold_681:77275:78225:1
Ccrd_006232	-1.48614	3.58462e-05	KVH91750	Glycoside hydrolase,	supercontig:CcrdV1:scaffold_681:137517:138857:-1
Ccrd_006236	-1.74318	0.0111928	KVH91747	protein of	supercontig:CcrdV1:scaffold_681:159807:163710:-1
Ccrd_006239	3.00748	0.00109584	KVH91742	Non-heme dioxygenase	supercontig:CcrdV1:scaffold_681:191159:192205:-1
Ccrd_006245	1.92673	0.024226	KVH91707	hypothetical protein	supercontig:CcrdV1:scaffold_184:298236:304517:1
Ccrd_006250	-2.62179	0.000982062	KVH91733	Kinesin, motor	supercontig:CcrdV1:scaffold_184:250489:269165:-1
Ccrd_006257	1.22715	0.0104417	KVH91726	CAAX amino	supercontig:CcrdV1:scaffold_184:174287:180068:-1
Ccrd_006268	-2.32261	0.0447364	KVH91716	Protein of	supercontig:CcrdV1:scaffold_184:40742:47609:-1
Ccrd_006271	-1.26957	0.0011991	KVH91705	Zinc finger,	supercontig:CcrdV1:scaffold_184:1491:2402:-1
Ccrd_006274	2.1078	3.13068e-05	KVH91699	AP2/ERF domain-containing	supercontig:CcrdV1:scaffold_1450:43325:45829:1
Ccrd_006284	1.51444	0.027031	KVH91684	hypothetical protein	supercontig:CcrdV1:scaffold_1031:40504:40794:-1
Ccrd_006288	-1.05488	0.0170668	KVH91686	Armadillo-like helical	supercontig:CcrdV1:scaffold_1031:81699:90227:-1
Ccrd_006291	-3.15617	4.10575e-06	KVH91693	Armadillo	supercontig:CcrdV1:scaffold_1031:140654:142455:1
Ccrd_006292	1.24502	0.000629189	KVH91666	Aldehyde dehydrogenase,	supercontig:CcrdV1:scaffold_198:11323:18740:1
Ccrd_006295	1.35486	0.0404099	KVH91668	hypothetical protein	supercontig:CcrdV1:scaffold_198:105045:108826:1
Ccrd_006307	2.60831	0.00189385	KVH91679	hypothetical protein	supercontig:CcrdV1:scaffold_198:255283:257253:1
Ccrd_006308	1.65862	0.00754658	KVH91682	hypothetical protein	supercontig:CcrdV1:scaffold_198:257675:269436:-1
Ccrd_006312	-2.13881	0.032157	KVH91650	hypothetical protein	supercontig:CcrdV1:scaffold_486:2780:4123:-1
Ccrd_006314	2.26751	7.15481e-07	KVH91649	hypothetical protein	supercontig:CcrdV1:scaffold_486:33163:39925:1
Ccrd_006317	1.86856	5.35015e-05	KVH91648	G protein	supercontig:CcrdV1:scaffold_486:57259:61342:-1
Ccrd_006330	1.369	0.000235395	KVH91646	AAA+ ATPase	supercontig:CcrdV1:scaffold_486:237773:239287:1
Ccrd_006339	-1.61734	0.0398657	KVH91619	DNA-binding WRKY	supercontig:CcrdV1:scaffold_160:70309:72032:-1
Ccrd_006342	2.39434	8.50077e-07	KVH91632	putative cyclase	supercontig:CcrdV1:scaffold_160:164258:171423:-1
Ccrd_006352	-1.38336	0.0131205	KVH91637	Bromo adjacent	supercontig:CcrdV1:scaffold_160:304894:326418:-1
Ccrd_006357	2.22024	2.46411e-05	KVH91642	Apple-like protein	supercontig:CcrdV1:scaffold_160:405964:409919:-1
Ccrd_006378	1.13057	0.0158636	KVH91601	Protein kinase,	supercontig:CcrdV1:scaffold_2126:47171:53874:1
Ccrd_006391	1.42745	0.00430601	KVH91577	Protein phosphatase	supercontig:CcrdV1:scaffold_191:106601:114526:-1
Ccrd_006399	-3.72232	1.87707e-06	KVH91569	Histone core	supercontig:CcrdV1:scaffold_191:240919:241329:-1
Ccrd_006401	-3.22663	0.000424643	KVH91587	Armadillo-like helical	supercontig:CcrdV1:scaffold_191:250688:252097:-1
Ccrd_006406	1.75093	0.000161712	KVH91580	Phloem protein	supercontig:CcrdV1:scaffold_191:312158:315779:-1
Ccrd_006432	2.86408	0.000222116	KVH91556	Protein phosphatase	supercontig:CcrdV1:scaffold_359:233431:235513:-1
Ccrd_006434	-1.80251	0.000102834	KVH91541	Protein arginine	supercontig:CcrdV1:scaffold_755:20653:34311:-1
Ccrd_006452	-2.53088	0.00355224	KVH91526	Cyclin A/B/D/E	supercontig:CcrdV1:scaffold_949:67937:70553:-1
Ccrd_006454	1.06491	0.0318662	KVH91523	Cystatin	supercontig:CcrdV1:scaffold_949:92664:132723:1
Ccrd_006455	1.50645	0.00573823	KVH91522	Histone-fold	supercontig:CcrdV1:scaffold_949:139815:144622:-1
Ccrd_006476	-1.25152	0.00760842	KVH91502	protein of	supercontig:CcrdV1:scaffold_3591:52130:53404:1
Ccrd_006477	2.57034	0.0246287	KVH91500	Berberine/berberine-like protein	supercontig:CcrdV1:scaffold_1749:67539:69161:-1
Ccrd_006479	1.99752	0.00060637	KVH91498	NAD(P)H-quinone oxidoreductase	supercontig:CcrdV1:scaffold_5492:22597:23341:1
Ccrd_006482	2.02075	0.000107034	KVH91495	General substrate	supercontig:CcrdV1:scaffold_1748:21992:23608:-1
Ccrd_006486	1.42331	0.0073676	KVH91488	Protein phosphatase	supercontig:CcrdV1:scaffold_617:108745:122063:-1
Ccrd_006499	2.99359	6.79904e-07	KVH91477	Alternative oxidase	supercontig:CcrdV1:scaffold_2135:24676:27816:-1
Ccrd_006500	4.36057	3.47155e-17	KVH91480	Alternative oxidase	supercontig:CcrdV1:scaffold_2135:37172:38995:-1
Ccrd_006515	4.35174	1.00221e-09	KVH91463	Zinc finger,	supercontig:CcrdV1:scaffold_1402:85899:86882:1
Ccrd_006523	1.78033	0.00115689	KVH91453	Carbon-nitrogen hydrolase	supercontig:CcrdV1:scaffold_1652:86460:92692:1
Ccrd_006549	1.68837	0.000500369	KVH91428	hypothetical protein	supercontig:CcrdV1:scaffold_1048:74775:80381:1
Ccrd_006561	2.57336	1.92416e-07	KVH91414	Glycoside hydrolase,	supercontig:CcrdV1:scaffold_1433:47375:56375:1
Ccrd_006576	2.21955	6.88575e-06	KVH91402	Aldolase-type TIM	supercontig:CcrdV1:scaffold_5098:24308:28339:-1
Ccrd_006581	1.13753	0.00763111	KVH91397	cytochrome P450	supercontig:CcrdV1:scaffold_4030:7430:9021:-1
Ccrd_006582	1.10787	0.00960543	KVH91396	hypothetical protein	supercontig:CcrdV1:scaffold_4030:13695:15281:1
Ccrd_006585	2.29533	5.09548e-05	KVH91393	Uncharacterized protein	supercontig:CcrdV1:scaffold_906:28130:29542:-1
Ccrd_006586	3.06012	0.000687334	KVH91392	Uncharacterized protein	supercontig:CcrdV1:scaffold_906:42162:43794:-1
Ccrd_006596	2.82884	8.08096e-10	KVH91382	hypothetical protein	supercontig:CcrdV1:scaffold_3538:42652:47518:-1
Ccrd_006602	2.22488	0.00951997	KVH91375	Rubredoxin-type fold	supercontig:CcrdV1:scaffold_376:34598:37202:-1
Ccrd_006605	-2.59485	0.0094157	KVH91370	Sulfotransferase domain-containing	supercontig:CcrdV1:scaffold_376:76003:77037:-1
Ccrd_006607	-1.63405	0.0229194	KVH91372	BRCT domain-containing	supercontig:CcrdV1:scaffold_376:163564:172535:1
Ccrd_006610	1.13145	0.00203338	KVH91378	CCT domain-containing	supercontig:CcrdV1:scaffold_376:231230:232804:-1
Ccrd_006611	1.23632	0.0235462	KVH91377	hypothetical protein	supercontig:CcrdV1:scaffold_376:245824:253131:1
Ccrd_006612	2.81644	5.50561e-09	KVH91366	UDP-glucuronosyl/UDP-glucosyltransferase	supercontig:CcrdV1:scaffold_163:21741:23597:1
Ccrd_006627	2.37019	1.02932e-11	KVH91343	hypothetical protein	supercontig:CcrdV1:scaffold_584:27148:31847:-1
Ccrd_006628	1.6732	0.0152136	KVH91344	Vacuolar protein	supercontig:CcrdV1:scaffold_584:51964:53577:1
Ccrd_006629	1.66049	0.000297336	KVH91345	hypothetical protein	supercontig:CcrdV1:scaffold_584:68256:75632:1
Ccrd_006633	-1.00516	0.0125982	KVH91348	Aminoacyl-tRNA synthetase,	supercontig:CcrdV1:scaffold_584:122990:131567:1
Ccrd_006652	-1.68837	0.00237926	KVH91321	HR-like lesion-inducer	supercontig:CcrdV1:scaffold_284:14960:18514:-1
Ccrd_006654	-1.05845	0.0203076	KVH91325	HR-like lesion-inducer	supercontig:CcrdV1:scaffold_284:78496:85380:1
Ccrd_006682	-3.60373	1.36825e-05	KVH91300	Syntaxin/epimorphin, conserved	supercontig:CcrdV1:scaffold_593:156678:158162:-1
Ccrd_006694	2.66185	4.34338e-06	KVH91285	Pyrrolo-quinoline quinone	supercontig:CcrdV1:scaffold_1184:5167:8620:-1
Ccrd_006708	-3.73868	2.76195e-18	KVH91273	Chitin-binding, type	supercontig:CcrdV1:scaffold_3645:11600:13321:1
Ccrd_006710	1.19914	0.00892311	KVH91270	F-box protein	supercontig:CcrdV1:scaffold_3645:26176:33822:-1
Ccrd_006723	-2.21898	1.11352e-07	KVH91256	D-galactoside/L-rhamnose binding	supercontig:CcrdV1:scaffold_2874:55856:66417:1
Ccrd_006729	1.15177	0.00469566	KVH91254	RWD domain-containing	supercontig:CcrdV1:scaffold_245:301966:311028:-1
Ccrd_006733	-1.25043	0.00210315	KVH91247	Ribosomal protein	supercontig:CcrdV1:scaffold_245:200982:203102:1
Ccrd_006734	1.15793	0.00338894	KVH91248	GRAM-like protein	supercontig:CcrdV1:scaffold_245:174715:189996:1
Ccrd_006735	-1.13904	0.0173838	KVH91249	Protein kinase,	supercontig:CcrdV1:scaffold_245:141427:144374:-1
Ccrd_006740	-2.15122	0.0124098	KVH91236	HD-ZIP protein,	supercontig:CcrdV1:scaffold_121:390152:392483:1
Ccrd_006766	-2.33067	9.84693e-07	KVH91208	YABBY protein	supercontig:CcrdV1:scaffold_253:144743:149498:1
Ccrd_006767	1.18372	0.0404381	KVH91207	hypothetical protein	supercontig:CcrdV1:scaffold_253:156875:158719:-1
Ccrd_006771	1.29387	0.00930976	KVH91218	hypothetical protein	supercontig:CcrdV1:scaffold_253:236854:241266:-1
Ccrd_006776	1.11399	0.0164683	KVH91215	hypothetical protein	supercontig:CcrdV1:scaffold_253:289887:296914:-1
Ccrd_006784	-3.25308	1.2453e-15	KVH91198	hypothetical protein	supercontig:CcrdV1:scaffold_385:143183:149037:1
Ccrd_006791	-2.06715	0.045104	KVH91193	protein of	supercontig:CcrdV1:scaffold_385:209925:215871:-1
Ccrd_006807	-1.67173	0.00522187	KVH91173	hypothetical protein	supercontig:CcrdV1:scaffold_158:295283:300520:-1
Ccrd_006810	1.08556	0.0496344	KVH91188	C2 calcium-dependent	supercontig:CcrdV1:scaffold_158:359020:367742:1
Ccrd_006835	-5.2862	5.3244e-14	KVH91149	Glycoside hydrolase,	supercontig:CcrdV1:scaffold_4049:34087:37022:1
Ccrd_006837	1.26181	0.0272569	KVH91136	Barwin-like endoglucanase	supercontig:CcrdV1:scaffold_848:2047:20229:-1
Ccrd_006851	1.10404	0.0179084	KVH91121	hypothetical protein	supercontig:CcrdV1:scaffold_494:6807:14032:1
Ccrd_006872	1.35333	0.0112117	KVH91117	Protein of	supercontig:CcrdV1:scaffold_1702:83350:86702:-1
Ccrd_006877	1.13748	0.0135871	KVH91097	Protein of	supercontig:CcrdV1:scaffold_386:270798:275140:-1
Ccrd_006879	-1.1072	0.00757376	KVH91098	AIR synthase-related	supercontig:CcrdV1:scaffold_386:249470:259885:-1
Ccrd_006888	4.08864	6.10472e-31	KVH91082	hypothetical protein	supercontig:CcrdV1:scaffold_386:145397:148482:1
Ccrd_006895	1.08033	0.00420259	KVH91092	G-box binding,	supercontig:CcrdV1:scaffold_386:76724:84280:1
Ccrd_006898	-1.44386	0.00131349	KVH91103	Plant organelle	supercontig:CcrdV1:scaffold_386:52997:55088:-1
Ccrd_006912	1.38873	0.000104236	KVH91072	Homeodomain-like protein	supercontig:CcrdV1:scaffold_1468:44308:52134:1
Ccrd_006929	-2.6488	0.0078067	KVH91040	hypothetical protein	supercontig:CcrdV1:scaffold_1250:3682:11200:1
Ccrd_006933	-2.04829	0.0344815	KVH91048	Plant disease	supercontig:CcrdV1:scaffold_1250:32132:35935:-1
Ccrd_006945	1.24733	0.000385487	KVH91041	Glycoside hydrolase,	supercontig:CcrdV1:scaffold_1250:130848:133403:-1
Ccrd_006954	-1.65273	0.00344234	KVH91006	Gnk2-homologous domain-containing	supercontig:CcrdV1:scaffold_294:48079:49298:-1
Ccrd_006960	1.889	0.00157792	KVH91034	Protein PROTON	supercontig:CcrdV1:scaffold_294:90920:91746:-1
Ccrd_006964	-1.17394	0.00266583	KVH91019	Mycolic acid	supercontig:CcrdV1:scaffold_294:105779:111508:-1
Ccrd_006973	-1.10826	0.0269678	KVH91027	protein of	supercontig:CcrdV1:scaffold_294:213528:216088:1
Ccrd_006975	-2.18378	0.0114324	KVH91025	hypothetical protein	supercontig:CcrdV1:scaffold_294:231054:231563:-1
Ccrd_006986	1.46892	2.8758e-05	KVH90998	Thiolase	supercontig:CcrdV1:scaffold_445:78679:84161:1
Ccrd_006987	-2.50389	1.01772e-11	KVH90997	hypothetical protein	supercontig:CcrdV1:scaffold_445:85090:92095:-1
Ccrd_006991	-1.8806	0.0436783	KVH90989	hypothetical protein	supercontig:CcrdV1:scaffold_445:122151:125480:-1
Ccrd_006997	-1.41217	0.00199218	KVH90985	protein of	supercontig:CcrdV1:scaffold_445:173474:190697:-1
Ccrd_007000	-1.18735	0.0360156	KVH90993	hypothetical protein	supercontig:CcrdV1:scaffold_445:229754:234915:-1
Ccrd_007004	-1.371	0.0161307	KVH90979	DNA repair	supercontig:CcrdV1:scaffold_333:2832:19881:1
Ccrd_007008	-1.7199	0.000260534	KVH90977	Nucleotide-binding, alpha-beta	supercontig:CcrdV1:scaffold_333:68965:76851:-1
Ccrd_007009	-1.45495	0.000156976	KVH90976	Armadillo-like helical	supercontig:CcrdV1:scaffold_333:81646:102377:1
Ccrd_007016	1.51727	0.000454173	KVH90962	Cyclin-dependent kinase	supercontig:CcrdV1:scaffold_333:161995:165435:1
Ccrd_007022	3.53104	5.42219e-07	KVH90969	AP2/ERF domain-containing	supercontig:CcrdV1:scaffold_333:206174:207034:-1
Ccrd_007025	-1.38283	0.0378899	KVH90974	Ankyrin repeat-containing	supercontig:CcrdV1:scaffold_333:223557:286819:-1
Ccrd_007031	1.25229	0.0254555	KVH90914	Selenium-binding protein	supercontig:CcrdV1:scaffold_78:546624:550365:-1
Ccrd_007032	-2.7468	0.00309741	KVH90915	hypothetical protein	supercontig:CcrdV1:scaffold_78:542173:544912:1
Ccrd_007033	-1.13842	0.0056333	KVH90916	hypothetical protein	supercontig:CcrdV1:scaffold_78:529658:533770:-1
Ccrd_007036	-2.45014	0.0046416	KVH90919	hypothetical protein	supercontig:CcrdV1:scaffold_78:492026:499531:-1
Ccrd_007039	2.82006	8.82598e-10	KVH90912	Protein of	supercontig:CcrdV1:scaffold_78:462847:465228:1
Ccrd_007041	4.12543	4.24393e-08	KVH90947	Aldo/keto reductase	supercontig:CcrdV1:scaffold_78:452339:454701:1
Ccrd_007042	1.26591	0.0332204	KVH90950	Aldo/keto reductase	supercontig:CcrdV1:scaffold_78:433240:452235:1
Ccrd_007052	2.6267	1.96093e-16	KVH90929	General substrate	supercontig:CcrdV1:scaffold_78:316913:324839:-1
Ccrd_007063	-1.03111	0.0289187	KVH90905	putative S-adenosyl-L-methionine-dependent	supercontig:CcrdV1:scaffold_78:227182:230022:1
Ccrd_007069	-2.69622	0.000122608	KVH90909	No apical	supercontig:CcrdV1:scaffold_78:150617:152470:1
Ccrd_007071	-1.20996	0.0469747	KVH90938	hypothetical protein	supercontig:CcrdV1:scaffold_78:131753:138899:1
Ccrd_007082	1.43423	0.000395585	KVH90944	hypothetical protein	supercontig:CcrdV1:scaffold_78:34045:35852:1
Ccrd_007090	2.35536	0.0387687	KVH90875	Leucine-rich repeat-containing	supercontig:CcrdV1:scaffold_62:586282:588069:1
Ccrd_007092	-2.39074	1.05758e-07	KVH90877	protein of	supercontig:CcrdV1:scaffold_62:564101:567706:-1
Ccrd_007099	-1.59565	0.000193351	KVH90876	Alpha tubulin	supercontig:CcrdV1:scaffold_62:496469:499820:-1
Ccrd_007111	-1.01775	0.0306269	KVH90860	hypothetical protein	supercontig:CcrdV1:scaffold_62:391108:396262:-1
Ccrd_007120	1.73206	1.90069e-05	KVH90852	Lipase/lipooxygenase, PLAT/LH2	supercontig:CcrdV1:scaffold_62:349342:352438:-1
Ccrd_007135	1.57364	0.0415424	KVH90888	Leucine-rich repeat-containing	supercontig:CcrdV1:scaffold_62:224641:236221:-1
Ccrd_007147	1.05241	0.0238267	KVH90874	Uncharacterized protein	supercontig:CcrdV1:scaffold_62:157890:161789:-1
Ccrd_007161	-1.42825	0.00241617	KVH90825	Leucine-rich repeat-containing	supercontig:CcrdV1:scaffold_1698:65997:72715:-1
Ccrd_007162	1.05002	0.0324477	KVH90822	hypothetical protein	supercontig:CcrdV1:scaffold_1698:83845:87299:1
Ccrd_007168	1.1077	0.00831333	KVH90820	hypothetical protein	supercontig:CcrdV1:scaffold_2163:24352:26084:-1
Ccrd_007179	-1.30372	0.00182173	KVH90808	Bacterial surface	supercontig:CcrdV1:scaffold_2249:67428:73127:1
Ccrd_007185	1.21751	0.00471434	KVH90782	Mpp10 protein	supercontig:CcrdV1:scaffold_182:27810:43415:1
Ccrd_007190	-1.80789	0.00692044	KVH90798	Aldehyde dehydrogenase,	supercontig:CcrdV1:scaffold_182:61723:69528:-1
Ccrd_007194	1.69012	0.000167459	KVH90794	Chaperonin-like RbcX	supercontig:CcrdV1:scaffold_182:153941:156465:-1
Ccrd_007198	1.41978	0.00056747	KVH90790	CCAAT-binding transcription	supercontig:CcrdV1:scaffold_182:249749:256368:1
Ccrd_007202	-1.26311	0.000559587	KVH90788	Aux/IAA-ARF-dimerization	supercontig:CcrdV1:scaffold_182:301707:312398:-1
Ccrd_007206	1.0518	0.0208614	KVH90800	Zinc finger,	supercontig:CcrdV1:scaffold_182:363213:365537:1
Ccrd_007207	-1.21667	0.023767	KVH90799	FAS1 domain-containing	supercontig:CcrdV1:scaffold_182:378160:378918:-1
Ccrd_007213	-1.03447	0.0254555	KVH90778	Methyltransferase domain-containing	supercontig:CcrdV1:scaffold_3403:28894:36301:1
Ccrd_007215	-1.25907	0.0244571	KVH90773	hypothetical protein	supercontig:CcrdV1:scaffold_3403:49514:50780:-1
Ccrd_007216	-1.08006	0.0205327	KVH90774	Ribosomal protein	supercontig:CcrdV1:scaffold_3403:54491:55280:-1
Ccrd_007217	1.63604	0.000108049	KVH90771	Senescence regulator	supercontig:CcrdV1:scaffold_719:184041:184544:-1
Ccrd_007240	1.54642	0.00912318	KVH90750	Ribulose bisphosphate	supercontig:CcrdV1:scaffold_252:78941:83270:-1
Ccrd_007249	-1.03862	0.0329213	KVH90755	Aquaporin-like protein	supercontig:CcrdV1:scaffold_252:150668:151827:-1
Ccrd_007250	1.28972	0.0447277	KVH90738	Superoxide dismutase,	supercontig:CcrdV1:scaffold_252:168027:171815:1
Ccrd_007258	2.76985	1.15053e-05	KVH90746	Zinc finger,	supercontig:CcrdV1:scaffold_252:258345:258881:-1
Ccrd_007277	-1.55105	0.000359099	KVH90648	Histone deacetylase	supercontig:CcrdV1:scaffold_22:117122:121637:-1
Ccrd_007278	3.20746	9.70383e-20	KVH90647	hypothetical protein	supercontig:CcrdV1:scaffold_22:128022:129459:-1
Ccrd_007289	2.05655	2.78134e-09	KVH90657	Alkaline/neutral invertase	supercontig:CcrdV1:scaffold_22:294320:298492:1
Ccrd_007292	-1.23677	0.00356758	KVH90711	Ribosomal protein	supercontig:CcrdV1:scaffold_22:315871:317905:-1
Ccrd_007294	-2.06267	0.00128137	KVH90705	NOP5, N-terminal	supercontig:CcrdV1:scaffold_22:342366:345735:-1
Ccrd_007298	3.19326	0.000262497	KVH90712	Fatty acyl-CoA	supercontig:CcrdV1:scaffold_22:404979:418963:-1
Ccrd_007321	-1.5369	0.0135325	KVH90666	PAK-box/P21-Rho-binding	supercontig:CcrdV1:scaffold_22:599483:602142:-1
Ccrd_007337	-2.29584	0.00624007	KVH90697	hypothetical protein	supercontig:CcrdV1:scaffold_22:726644:729830:-1
Ccrd_007338	-1.0109	0.0240644	KVH90696	hypothetical protein	supercontig:CcrdV1:scaffold_22:730927:733839:-1
Ccrd_007341	-1.48577	0.000261724	KVH90644	Ribosomal protein	supercontig:CcrdV1:scaffold_22:756901:759740:1
Ccrd_007347	1.03081	0.0318305	KVH90646	protein of	supercontig:CcrdV1:scaffold_22:797567:802294:-1
Ccrd_007355	1.63467	0.000460164	KVH90605	hypothetical protein	supercontig:CcrdV1:scaffold_91:10691:11268:-1
Ccrd_007363	-2.16835	0.000122608	KVH90622	Zinc finger,	supercontig:CcrdV1:scaffold_91:61747:62673:1
Ccrd_007364	-1.11907	0.00851094	KVH90623	CCR4-NOT complex,	supercontig:CcrdV1:scaffold_91:69627:82112:-1
Ccrd_007366	-1.13139	0.0392988	KVH90625	GPI inositol-deacylase	supercontig:CcrdV1:scaffold_91:89064:104299:-1
Ccrd_007368	-3.02532	0.000161712	KVH90626	Bromo adjacent	supercontig:CcrdV1:scaffold_91:114313:123470:1
Ccrd_007374	-1.33503	0.000210441	KVH90602	Ribosomal protein	supercontig:CcrdV1:scaffold_91:246937:249288:1
Ccrd_007380	3.08163	1.69681e-13	KVH90618	Peptidase S28	supercontig:CcrdV1:scaffold_91:306525:311024:-1
Ccrd_007381	1.52845	7.70163e-05	KVH90619	Glucose/ribitol dehydrogenase	supercontig:CcrdV1:scaffold_91:319732:329922:1
Ccrd_007383	1.40246	0.01862	KVH90617	hypothetical protein	supercontig:CcrdV1:scaffold_91:365367:370667:1
Ccrd_007394	-2.25278	0.0143959	KVH90634	Double Clp-N	supercontig:CcrdV1:scaffold_91:456432:459438:1
Ccrd_007402	1.15027	0.00276434	KVH90544	Homeobox KN	supercontig:CcrdV1:scaffold_43:646317:649828:-1
Ccrd_007419	1.20865	0.00476623	KVH90547	hypothetical protein	supercontig:CcrdV1:scaffold_43:473201:478656:-1
Ccrd_007425	1.18291	0.00793812	KVH90558	Zinc finger,	supercontig:CcrdV1:scaffold_43:440989:447254:1
Ccrd_007430	-1.8902	0.0317377	KVH90526	Donson	supercontig:CcrdV1:scaffold_43:393470:398499:-1
Ccrd_007431	-1.79042	0.00444002	KVH90527	F-box domain,	supercontig:CcrdV1:scaffold_43:390976:392686:1
Ccrd_007433	3.81317	5.87842e-12	KVH90529	Alpha/beta hydrolase	supercontig:CcrdV1:scaffold_43:379706:381927:1
Ccrd_007439	-1.14214	0.00246534	KVH90531	Cobalamin-independent methionine	supercontig:CcrdV1:scaffold_43:327728:341529:1
Ccrd_007440	-1.25569	0.000557404	KVH90539	Cobalamin-independent methionine	supercontig:CcrdV1:scaffold_43:310832:315514:1
Ccrd_007444	1.26685	0.0133538	KVH90535	GOSR2/Membrin/Bos1	supercontig:CcrdV1:scaffold_43:257765:261457:-1
Ccrd_007450	3.68716	5.50997e-19	KVH90575	Sodium/calcium exchanger	supercontig:CcrdV1:scaffold_43:188950:190632:-1
Ccrd_007451	-1.39267	0.00294582	KVH90576	AARP2CN-like protein	supercontig:CcrdV1:scaffold_43:171183:182446:-1
Ccrd_007455	-1.03593	0.0235462	KVH90580	Chaperone, tailless	supercontig:CcrdV1:scaffold_43:124972:133590:1
Ccrd_007462	2.3059	0.0424647	KVH90586	hypothetical protein	supercontig:CcrdV1:scaffold_43:74225:76998:-1
Ccrd_007467	2.19437	6.03063e-11	KVH90589	Ankyrin repeat-containing	supercontig:CcrdV1:scaffold_43:38869:42446:-1
Ccrd_007469	2.43411	0.0393065	KVH90583	AAA+ ATPase	supercontig:CcrdV1:scaffold_43:17606:19786:-1
Ccrd_007478	3.00805	3.81326e-10	KVH90514	hypothetical protein	supercontig:CcrdV1:scaffold_1740:88279:98925:1
Ccrd_007481	-1.50935	0.0488511	KVH90484	AP2/ERF domain-containing	supercontig:CcrdV1:scaffold_24:14819:18198:1
Ccrd_007482	-3.51526	0.000515688	KVH90487	AAA+ ATPase	supercontig:CcrdV1:scaffold_24:22336:32942:-1
Ccrd_007484	-1.68245	3.49854e-05	KVH90489	hypothetical protein	supercontig:CcrdV1:scaffold_24:41816:43653:-1
Ccrd_007486	1.34033	0.00349719	KVH90491	hypothetical protein	supercontig:CcrdV1:scaffold_24:60305:61677:-1
Ccrd_007487	-1.03361	0.0196956	KVH90490	IQ motif,	supercontig:CcrdV1:scaffold_24:62331:65661:-1
Ccrd_007488	-2.19833	8.26384e-06	KVH90453	hypothetical protein	supercontig:CcrdV1:scaffold_24:71481:73185:-1
Ccrd_007502	1.35387	0.00958078	KVH90452	Zinc finger,	supercontig:CcrdV1:scaffold_24:178382:180121:-1
Ccrd_007503	1.39398	0.0450164	KVH90444	Concanavalin A-like	supercontig:CcrdV1:scaffold_24:183343:185634:-1
Ccrd_007505	-2.88922	5.06691e-09	KVH90446	Ribosomal protein	supercontig:CcrdV1:scaffold_24:195926:196802:-1
Ccrd_007506	2.89796	0.00356758	KVH90447	Senescence regulator	supercontig:CcrdV1:scaffold_24:206437:206889:1
Ccrd_007510	-1.55037	0.000253199	KVH90477	Pentatricopeptide repeat-containing	supercontig:CcrdV1:scaffold_24:255039:257676:-1
Ccrd_007514	-1.26024	0.0206776	KVH90481	hypothetical protein	supercontig:CcrdV1:scaffold_24:322353:324441:-1
Ccrd_007529	1.25719	0.005055	KVH90463	Aspartate/glutamate/uridylate kinase	supercontig:CcrdV1:scaffold_24:501932:508375:-1
Ccrd_007539	1.60664	0.00946227	KVH90508	DnaJ domain-containing	supercontig:CcrdV1:scaffold_24:627119:629033:1
Ccrd_007540	1.48783	8.49098e-05	KVH90498	Modifier of	supercontig:CcrdV1:scaffold_24:630750:637471:-1
Ccrd_007547	1.34144	0.00510452	KVH90497	UDP-glucuronosyl/UDP-glucosyltransferase	supercontig:CcrdV1:scaffold_24:685794:697332:1
Ccrd_007551	-1.75547	0.000237424	KVH90511	G-protein beta	supercontig:CcrdV1:scaffold_24:785345:793469:-1
Ccrd_007556	4.73695	4.51349e-12	KVH90431	hypothetical protein	supercontig:CcrdV1:scaffold_34:41310:42994:1
Ccrd_007557	3.34746	5.14383e-05	KVH90430	Fatty acid	supercontig:CcrdV1:scaffold_34:54177:68470:-1
Ccrd_007569	-2.06789	6.98835e-08	KVH90427	Protein of	supercontig:CcrdV1:scaffold_34:313358:321159:1
Ccrd_007570	2.81173	0.000432527	KVH90399	Auxin responsive	supercontig:CcrdV1:scaffold_34:336586:336891:-1
Ccrd_007571	1.2889	0.0404381	KVH90398	Cytokinin riboside	supercontig:CcrdV1:scaffold_34:358798:361679:1
Ccrd_007573	2.10915	3.60461e-06	KVH90400	hypothetical protein	supercontig:CcrdV1:scaffold_34:396637:399678:1
Ccrd_007576	-1.71957	0.00122251	KVH90405	hypothetical protein	supercontig:CcrdV1:scaffold_34:425081:428103:1
Ccrd_007578	-2.2983	2.12971e-07	KVH90407	beta-tubulin	supercontig:CcrdV1:scaffold_34:461796:464396:-1
Ccrd_007583	-1.31703	0.00659112	KVH90439	Small GTPase	supercontig:CcrdV1:scaffold_34:515239:520262:1
Ccrd_007586	-1.02513	0.042086	KVH90442	[2Fe-2S]-binding	supercontig:CcrdV1:scaffold_34:558584:566046:1
Ccrd_007587	-3.08385	0.00114701	KVH90443	AmbAllergen	supercontig:CcrdV1:scaffold_34:572251:576622:1
Ccrd_007596	-1.80592	0.0371395	KVH90415	Concanavalin A-like	supercontig:CcrdV1:scaffold_34:648412:650992:1
Ccrd_007597	2.30259	0.00114233	KVH90414	Di-heme cytochrome,	supercontig:CcrdV1:scaffold_34:657210:659999:-1
Ccrd_007612	-1.5297	0.00341298	KVH90384	Protein of	supercontig:CcrdV1:scaffold_403:203895:207993:-1
Ccrd_007613	-1.78845	0.0240644	KVH90385	ABC-2 type	supercontig:CcrdV1:scaffold_403:174391:177183:1
Ccrd_007621	-1.74021	0.00104183	KVH90376	Nucleotide-binding, alpha-beta	supercontig:CcrdV1:scaffold_403:64840:69747:-1
Ccrd_007625	-1.02655	0.0354055	KVH90374	hypothetical protein	supercontig:CcrdV1:scaffold_403:13495:25199:-1
Ccrd_007634	1.164	0.0471667	KVH90371	Hexokinase	supercontig:CcrdV1:scaffold_2486:64534:73104:-1
Ccrd_007641	-2.32737	8.7675e-11	KVH90346	hypothetical protein	supercontig:CcrdV1:scaffold_82:77207:79023:-1
Ccrd_007645	-1.18664	0.030989	KVH90342	Histone-fold	supercontig:CcrdV1:scaffold_82:123561:128093:-1
Ccrd_007654	-1.671	0.000784161	KVH90331	Nucleoporin Nup85-like	supercontig:CcrdV1:scaffold_82:325935:336740:-1
Ccrd_007655	3.01582	0.00181951	KVH90332	Regulator of	supercontig:CcrdV1:scaffold_82:338653:341119:-1
Ccrd_007672	1.79	0.000904735	KVH90354	hypothetical protein	supercontig:CcrdV1:scaffold_82:493728:496038:-1
Ccrd_007673	-1.12678	0.0434739	KVH90355	3-Oxoacyl-[acyl-carrier-protein (ACP)]	supercontig:CcrdV1:scaffold_82:504409:506892:1
Ccrd_007677	-1.75737	0.0381611	KVH90351	hypothetical protein	supercontig:CcrdV1:scaffold_82:567654:568559:-1
Ccrd_007685	-1.96591	0.000475847	KVH90312	hypothetical protein	supercontig:CcrdV1:scaffold_244:139165:141822:1
Ccrd_007690	1.48001	0.027412	KVH90313	hypothetical protein	supercontig:CcrdV1:scaffold_244:267903:271492:1
Ccrd_007697	-1.19221	0.00605725	KVH90319	Ribosomal protein	supercontig:CcrdV1:scaffold_244:347458:350740:1
Ccrd_007702	-3.02099	9.90401e-16	KVH90293	Basic-leucine zipper	supercontig:CcrdV1:scaffold_2616:39139:42597:1
Ccrd_007705	1.3674	0.0109084	KVH90299	Chlorophyll a/b	supercontig:CcrdV1:scaffold_2616:70989:72066:1
Ccrd_007717	-1.53948	0.00328544	KVH90283	TPX2, C-terminal	supercontig:CcrdV1:scaffold_214:28857:34334:-1
Ccrd_007721	-1.17079	0.0146039	KVH90261	Malectin	supercontig:CcrdV1:scaffold_214:77926:85985:-1
Ccrd_007741	-1.68626	0.00200522	KVH90285	Ribosomal protein	supercontig:CcrdV1:scaffold_214:332877:335478:-1
Ccrd_007746	3.43627	5.05472e-12	KVH90251	AP2/ERF domain-containing	supercontig:CcrdV1:scaffold_1066:39874:40533:1
Ccrd_007751	1.29187	0.00692137	KVH90254	hypothetical protein	supercontig:CcrdV1:scaffold_1066:136232:145735:-1
Ccrd_007755	1.256	0.000815248	KVH90244	Drought induced	supercontig:CcrdV1:scaffold_1091:19406:23160:-1
Ccrd_007758	-2.31012	0.000220332	KVH90243	hypothetical protein	supercontig:CcrdV1:scaffold_1091:67722:68721:-1
Ccrd_007759	1.23347	0.00590524	KVH90242	hypothetical protein	supercontig:CcrdV1:scaffold_1091:73575:79935:-1
Ccrd_007761	-2.09726	0.0137121	KVH90240	protein of	supercontig:CcrdV1:scaffold_1091:118438:121012:1
Ccrd_007764	-1.86157	0.0208596	KVH90200	Pentatricopeptide repeat-containing	supercontig:CcrdV1:scaffold_28:803847:805937:1
Ccrd_007768	2.63824	0.000202903	KVH90205	Mitochondrial inner	supercontig:CcrdV1:scaffold_28:733514:735492:-1
Ccrd_007774	-1.33423	0.0059686	KVH90175	Aldehyde dehydrogenase,	supercontig:CcrdV1:scaffold_28:680191:689414:-1
Ccrd_007782	1.79487	2.45998e-05	KVH90209	hypothetical protein	supercontig:CcrdV1:scaffold_28:532088:532807:-1
Ccrd_007788	2.71252	2.62313e-06	KVH90191	Pectinesterase inhibitor	supercontig:CcrdV1:scaffold_28:401162:401668:1
Ccrd_007796	-2.00559	0.0142372	KVH90222	hypothetical protein	supercontig:CcrdV1:scaffold_28:339829:341799:-1
Ccrd_007798	1.49243	0.00046408	KVH90228	Uncharacterized protein	supercontig:CcrdV1:scaffold_28:320556:321239:1
Ccrd_007805	1.63831	2.74957e-05	KVH90182	SNARE associated	supercontig:CcrdV1:scaffold_28:230236:232802:-1
Ccrd_007818	-1.64352	0.00117395	KVH90211	hypothetical protein	supercontig:CcrdV1:scaffold_28:97254:98818:-1
Ccrd_007827	1.40279	0.00625449	KVH90233	hypothetical protein	supercontig:CcrdV1:scaffold_28:11555:13801:-1
Ccrd_007831	1.80771	5.93637e-06	KVH90153	hypothetical protein	supercontig:CcrdV1:scaffold_128:50812:55352:1
Ccrd_007838	2.23271	3.66142e-06	KVH90160	Major facilitator	supercontig:CcrdV1:scaffold_128:202169:207068:1
Ccrd_007839	-1.66608	0.0100007	KVH90161	Oxysterol-binding protein	supercontig:CcrdV1:scaffold_128:210745:219307:-1
Ccrd_007840	1.15488	0.0404231	KVH90163	Phosphatidic acid	supercontig:CcrdV1:scaffold_128:245901:246995:-1
Ccrd_007848	-2.94473	1.3385e-10	KVH90171	Cupredoxin	supercontig:CcrdV1:scaffold_128:354493:358338:1
Ccrd_007852	3.22622	5.03482e-06	KVH90149	Auxin responsive	supercontig:CcrdV1:scaffold_128:443373:443855:1
Ccrd_007853	-1.90417	1.2123e-07	KVH90150	Elongated TPR	supercontig:CcrdV1:scaffold_128:444032:452295:-1
Ccrd_007854	-1.77554	0.0306074	KVH90148	Tetratricopeptide-like helical	supercontig:CcrdV1:scaffold_128:464242:467545:-1
Ccrd_007858	-2.00336	1.65218e-08	KVH90140	Heat shock	supercontig:CcrdV1:scaffold_1222:18903:23066:1
Ccrd_007869	-1.71691	0.0279486	KVH90123	hypothetical protein	supercontig:CcrdV1:scaffold_395:162706:163269:-1
Ccrd_007877	1.87651	0.000182108	KVH90132	Homeobox KN	supercontig:CcrdV1:scaffold_395:73937:76988:1
Ccrd_007879	-1.13575	0.0118041	KVH90128	BTB/POZ-like protein	supercontig:CcrdV1:scaffold_395:11351:15620:1
Ccrd_007880	3.1098	5.35168e-18	KVH90026	Zinc finger,	supercontig:CcrdV1:scaffold_2:1403877:1404374:-1
Ccrd_007887	1.08816	0.00900332	KVH90023	Zinc finger,	supercontig:CcrdV1:scaffold_2:1315837:1323793:-1
Ccrd_007889	-1.45716	0.0113353	KVH90019	Toll/interleukin-1 receptor	supercontig:CcrdV1:scaffold_2:1293034:1296679:1
Ccrd_007891	-3.41955	8.85794e-08	KVH90091	BTB/POZ fold	supercontig:CcrdV1:scaffold_2:1261645:1263057:-1
Ccrd_007894	1.16622	0.0212756	KVH90094	Aquaporin-like protein	supercontig:CcrdV1:scaffold_2:1250190:1251726:1
Ccrd_007896	-1.56326	0.00167011	KVH90092	Asparagine synthase	supercontig:CcrdV1:scaffold_2:1220540:1223455:-1
Ccrd_007898	-2.63439	6.4372e-05	KVH90096	Protein of	supercontig:CcrdV1:scaffold_2:1175684:1204249:1
Ccrd_007901	1.9178	1.77571e-05	KVH90065	HAD-like domain-containing	supercontig:CcrdV1:scaffold_2:1151774:1152853:-1
Ccrd_007902	-1.88968	4.12693e-05	KVH90066	beta-tubulin	supercontig:CcrdV1:scaffold_2:1141770:1143734:-1
Ccrd_007903	-1.35185	0.0362422	KVH90067	hypothetical protein	supercontig:CcrdV1:scaffold_2:1115570:1118501:-1
Ccrd_007905	-1.85135	0.000159029	KVH90061	C2 calcium-dependent	supercontig:CcrdV1:scaffold_2:1107538:1110525:1
Ccrd_007908	-2.52236	7.12025e-05	KVH90058	beta-tubulin	supercontig:CcrdV1:scaffold_2:1073462:1077370:1
Ccrd_007916	-1.71769	0.0348264	KVH90106	EEIG1/EHBP1 N-terminal	supercontig:CcrdV1:scaffold_2:992968:997668:-1
Ccrd_007920	-1.20322	0.0362479	KVH90084	DNA/RNA helicase,	supercontig:CcrdV1:scaffold_2:946540:949425:1
Ccrd_007924	-3.43894	2.54532e-07	KVH90080	protein of	supercontig:CcrdV1:scaffold_2:914379:918100:1
Ccrd_007926	-2.83762	0.00434553	KVH90078	Transcription factor	supercontig:CcrdV1:scaffold_2:879732:881711:-1
Ccrd_007932	-2.1686	0.0269444	KVH90012	hypothetical protein	supercontig:CcrdV1:scaffold_2:799313:800266:-1
Ccrd_007938	-1.16647	0.0129913	KVH90018	dTDP-4-dehydrorhamnose reductase	supercontig:CcrdV1:scaffold_2:727762:729421:1
Ccrd_007939	1.54682	0.000139187	KVH90017	ELK-like protein	supercontig:CcrdV1:scaffold_2:705747:712074:1
Ccrd_007947	1.37331	0.0325199	KVH90120	Heavy metal-associated	supercontig:CcrdV1:scaffold_2:631763:635562:1
Ccrd_007950	5.03121	3.89292e-37	KVH90041	Protein of	supercontig:CcrdV1:scaffold_2:580858:582017:1
Ccrd_007959	-2.60575	3.69047e-06	KVH90046	Leucine-rich repeat-containing	supercontig:CcrdV1:scaffold_2:494084:497572:1
Ccrd_007968	2.024	0.0119171	KVH90029	hypothetical protein	supercontig:CcrdV1:scaffold_2:363247:364864:1
Ccrd_007979	-2.60681	0.00486716	KVH90076	Probable membrane-associated	supercontig:CcrdV1:scaffold_2:198620:200069:-1
Ccrd_007982	1.15001	0.0120591	KVH90054	hypothetical protein	supercontig:CcrdV1:scaffold_2:166363:168684:1
Ccrd_007983	-1.25093	0.00866604	KVH90055	6-phosphogluconate dehydrogenase,	supercontig:CcrdV1:scaffold_2:145315:146778:1
Ccrd_007997	1.33135	0.00215723	KVH90004	NAD-dependent epimerase/dehydratase	supercontig:CcrdV1:scaffold_453:12178:15808:-1
Ccrd_008002	-1.71253	1.67116e-06	KVH90000	Carbohydrate binding	supercontig:CcrdV1:scaffold_453:92881:97962:-1
Ccrd_008006	-1.31708	0.00074581	KVH89996	Glycoside hydrolase,	supercontig:CcrdV1:scaffold_453:188033:194213:1
Ccrd_008008	-2.19558	6.93601e-06	KVH90002	DNA-binding WRKY	supercontig:CcrdV1:scaffold_453:218338:219912:1
Ccrd_008017	-1.3341	0.00375408	KVH89971	Glycoside hydrolase,	supercontig:CcrdV1:scaffold_274:274943:280027:1
Ccrd_008023	1.36165	0.000798522	KVH89989	Phox/Bem1p	supercontig:CcrdV1:scaffold_274:187968:193258:-1
Ccrd_008028	1.08465	0.0182739	KVH89982	ORMDL-like protein	supercontig:CcrdV1:scaffold_274:44227:50127:1
Ccrd_008031	1.54637	0.00120505	KVH89979	Yippee-like protein	supercontig:CcrdV1:scaffold_274:8179:14954:1
Ccrd_008044	-2.72826	0.00109369	KVH89963	hypothetical protein	supercontig:CcrdV1:scaffold_1389:76836:79715:-1
Ccrd_008062	-2.43508	0.00607037	KVH89937	Cyclin A/B/D/E	supercontig:CcrdV1:scaffold_1211:46760:55219:-1
Ccrd_008067	2.79474	9.00326e-05	KVH89942	Signal transduction	supercontig:CcrdV1:scaffold_1211:127078:128670:1
Ccrd_008075	1.13091	0.0209837	KVH89929	Early nodulin	supercontig:CcrdV1:scaffold_684:112019:120966:1
Ccrd_008079	1.94833	3.03974e-05	KVH89927	Leucine-rich repeat-containing	supercontig:CcrdV1:scaffold_684:161493:164742:-1
Ccrd_008083	2.49934	1.72083e-05	KVH89923	Glycosyl transferase,	supercontig:CcrdV1:scaffold_336:273456:276863:-1
Ccrd_008084	1.02987	0.00808307	KVH89918	Peptidase C13,	supercontig:CcrdV1:scaffold_336:266672:272587:1
Ccrd_008093	-1.26854	0.00348985	KVH89912	Ndr	supercontig:CcrdV1:scaffold_336:120328:125815:-1
Ccrd_008106	-2.06582	0.0403139	KVH89901	At2g26180 [Source:Projected	supercontig:CcrdV1:scaffold_688:120743:122700:1
Ccrd_008116	1.54413	9.15978e-05	KVH89885	Zinc finger,	supercontig:CcrdV1:scaffold_1196:33749:38327:-1
Ccrd_008121	2.30232	0.0178786	KVH89892	Glutaredoxin	supercontig:CcrdV1:scaffold_1196:117745:127522:-1
Ccrd_008122	3.37964	0.000501723	KVH89891	Glutaredoxin	supercontig:CcrdV1:scaffold_1196:134650:134955:1
Ccrd_008124	1.95024	0.00198979	KVH89882	Glutaredoxin	supercontig:CcrdV1:scaffold_1370:10169:10477:1
Ccrd_008128	1.24705	0.00437949	KVH89877	hypothetical protein	supercontig:CcrdV1:scaffold_1370:47819:55758:1
Ccrd_008129	1.43936	0.000112644	KVH89876	Aux/IAA-ARF-dimerization	supercontig:CcrdV1:scaffold_1370:56451:64076:-1
Ccrd_008133	-1.75446	0.00435602	KVH89872	hypothetical protein	supercontig:CcrdV1:scaffold_1431:57112:60847:1
Ccrd_008138	-3.0303	1.97101e-09	KVH89863	Carotenoid oxygenase	supercontig:CcrdV1:scaffold_3228:6341:9359:-1
Ccrd_008145	-1.14113	0.0382655	KVH89859	hypothetical protein	supercontig:CcrdV1:scaffold_3383:15687:17834:1
Ccrd_008154	-1.36962	0.0341792	KVH89844	Beta-lactamase-related protein	supercontig:CcrdV1:scaffold_357:219116:236958:1
Ccrd_008164	-1.31226	0.00956805	KVH89852	Uncharacterized protein	supercontig:CcrdV1:scaffold_357:64686:65883:-1
Ccrd_008167	-2.92035	0.000117981	KVH89837	Armadillo-like helical	supercontig:CcrdV1:scaffold_2420:4481:16606:-1
Ccrd_008172	1.47615	6.29585e-05	KVH89833	hypothetical protein	supercontig:CcrdV1:scaffold_900:11080:15613:1
Ccrd_008186	-1.0688	0.0164148	KVH89820	4Fe-4S binding	supercontig:CcrdV1:scaffold_423:99895:108446:1
Ccrd_008206	1.54082	0.0205825	KVH89791	LrgB-like protein	supercontig:CcrdV1:scaffold_187:197248:202402:-1
Ccrd_008207	-1.99517	0.0015889	KVH89792	protein of	supercontig:CcrdV1:scaffold_187:203905:213895:-1
Ccrd_008210	2.21581	0.00348344	KVH89802	hypothetical protein	supercontig:CcrdV1:scaffold_187:237554:240097:1
Ccrd_008211	-3.69541	9.12214e-07	KVH89801	Pectinesterase, catalytic	supercontig:CcrdV1:scaffold_187:254267:256691:1
Ccrd_008215	2.15907	0.00434409	KVH89805	hypothetical protein	supercontig:CcrdV1:scaffold_187:309297:310352:-1
Ccrd_008221	-1.64333	2.67814e-05	KVH89784	Ribosomal protein	supercontig:CcrdV1:scaffold_4678:27783:31337:-1
Ccrd_008222	1.03758	0.0491782	KVH89785	Calcium-binding EF-hand	supercontig:CcrdV1:scaffold_4678:10654:13665:-1
Ccrd_008223	2.02829	0.00163328	KVH89783	Aquaporin-like protein	supercontig:CcrdV1:scaffold_1279:16174:17725:1
Ccrd_008233	-2.88282	4.26539e-06	KVH89770	AP2/ERF domain-containing	supercontig:CcrdV1:scaffold_744:17273:18007:-1
Ccrd_008237	-2.61207	2.18223e-07	KVH89766	Lipase, class	supercontig:CcrdV1:scaffold_744:111364:112968:1
Ccrd_008238	-2.47101	4.31065e-11	KVH89765	Hyaluronan/mRNA-binding protein	supercontig:CcrdV1:scaffold_744:128417:133729:1
Ccrd_008240	1.30744	0.00292497	KVH89772	Aromatic-ring hydroxylase-like	supercontig:CcrdV1:scaffold_744:154378:172427:-1
Ccrd_008249	6.22523	1.97785e-13	KVH89758	Barwin-like endoglucanase	supercontig:CcrdV1:scaffold_1731:74110:76396:1
Ccrd_008265	-1.20185	0.0421303	KVH89741	tRNA/rRNA methyltransferase,	supercontig:CcrdV1:scaffold_1353:77321:87139:1
Ccrd_008291	-1.67007	0.00117339	KVH89715	3-Oxoacyl-[acyl-carrier-protein (ACP)]	supercontig:CcrdV1:scaffold_2799:50777:53572:1
Ccrd_008295	1.38851	0.0149756	KVH89709	CheY-like superfamily	supercontig:CcrdV1:scaffold_1068:49118:51889:1
Ccrd_008301	-1.20066	0.0170092	KVH89705	hypothetical protein	supercontig:CcrdV1:scaffold_1177:4644:13810:1
Ccrd_008306	-1.01801	0.025176	KVH89700	Ribosomal protein	supercontig:CcrdV1:scaffold_1547:24545:28414:-1
Ccrd_008308	-1.60157	0.017965	KVH89698	Armadillo-like helical	supercontig:CcrdV1:scaffold_1547:45707:54951:1
Ccrd_008312	-1.9335	0.0357091	KVH89696	Concanavalin A-like	supercontig:CcrdV1:scaffold_1547:105109:111325:1
Ccrd_008316	-2.25191	0.0353588	KVH89691	Lipase, GDSL	supercontig:CcrdV1:scaffold_5936:5624:9562:-1
Ccrd_008317	-1.73914	0.00866604	KVH89689	Myb-like domain-containing	supercontig:CcrdV1:scaffold_735:170634:173099:1
Ccrd_008335	-2.39756	0.00889727	KVH89671	Homeodomain-like protein	supercontig:CcrdV1:scaffold_400:26686:31954:-1
Ccrd_008343	-1.19138	0.0329221	KVH89664	IQ motif,	supercontig:CcrdV1:scaffold_400:252350:266137:-1
Ccrd_008348	-1.06619	0.0176004	KVH89659	Ribosomal protein	supercontig:CcrdV1:scaffold_419:47456:52200:1
Ccrd_008362	2.14365	0.00786086	KVH89645	VQ-like protein	supercontig:CcrdV1:scaffold_4577:40448:40948:-1
Ccrd_008372	-1.44631	0.0295074	KVH89634	Homeodomain-containing protein	supercontig:CcrdV1:scaffold_743:52315:54980:-1
Ccrd_008382	1.4254	0.0288527	KVH89617	ATPase, F1	supercontig:CcrdV1:scaffold_470:221089:222192:-1
Ccrd_008386	1.42628	0.0336999	KVH89626	hypothetical protein	supercontig:CcrdV1:scaffold_470:174297:181963:-1
Ccrd_008387	2.01554	3.77536e-05	KVH89614	heme peroxidase	supercontig:CcrdV1:scaffold_470:170253:173226:1
Ccrd_008395	-1.8932	0.0202056	KVH89611	hypothetical protein	supercontig:CcrdV1:scaffold_470:52817:54715:-1
Ccrd_008396	1.96472	0.00010125	KVH89620	Alpha crystallin/Hsp20	supercontig:CcrdV1:scaffold_470:48026:49836:-1
Ccrd_008397	-2.52586	0.00439409	KVH89621	Calponin homology	supercontig:CcrdV1:scaffold_470:33050:46699:1
Ccrd_008411	3.10712	8.9034e-17	KVH89581	Uncharacterized protein	supercontig:CcrdV1:scaffold_100:348208:352852:-1
Ccrd_008412	1.77513	0.00019674	KVH89580	Phospholipid/glycerol acyltransferase	supercontig:CcrdV1:scaffold_100:333899:336108:1
Ccrd_008413	1.09978	0.0108705	KVH89579	Phox/Bem1p	supercontig:CcrdV1:scaffold_100:323647:330466:1
Ccrd_008416	1.32774	0.0047063	KVH89584	hypothetical protein	supercontig:CcrdV1:scaffold_100:257357:259205:1
Ccrd_008425	1.10727	0.0358426	KVH89608	HAD-like domain-containing	supercontig:CcrdV1:scaffold_100:103171:113326:-1
Ccrd_008427	3.05708	6.7299e-10	KVH89609	protein of	supercontig:CcrdV1:scaffold_100:63318:64904:1
Ccrd_008437	-2.53677	0.00489432	KVH89570	hypothetical protein	supercontig:CcrdV1:scaffold_675:169362:169709:-1
Ccrd_008440	1.97744	0.000184635	KVH89566	Helicase, superfamily	supercontig:CcrdV1:scaffold_675:131054:137068:-1
Ccrd_008464	1.11946	0.0373928	KVH89544	hypothetical protein	supercontig:CcrdV1:scaffold_1188:11570:15922:-1
Ccrd_008468	3.08272	4.03219e-12	KVH89542	hypothetical protein	supercontig:CcrdV1:scaffold_1797:67674:68999:-1
Ccrd_008480	-1.23876	0.0244003	KVH89522	1,3-beta-glucan synthase	supercontig:CcrdV1:scaffold_597:106915:112670:1
Ccrd_008483	1.85698	0.0478499	KVH89525	Protein of	supercontig:CcrdV1:scaffold_597:146430:148385:1
Ccrd_008484	1.46644	0.0379632	KVH89526	Protein of	supercontig:CcrdV1:scaffold_597:149454:151256:-1
Ccrd_008491	1.50151	0.00521036	KVH89516	hypothetical protein	supercontig:CcrdV1:scaffold_606:59727:66331:-1
Ccrd_008497	-1.55943	8.54456e-05	KVH89518	Leucine-rich repeat-containing	supercontig:CcrdV1:scaffold_606:162583:165955:-1
Ccrd_008504	2.21124	4.37456e-06	KVH89507	Membrane attack	supercontig:CcrdV1:scaffold_669:103158:109934:-1
Ccrd_008509	1.71117	0.00254842	KVH89477	Apoptosis inhibitory	supercontig:CcrdV1:scaffold_61:609057:622996:-1
Ccrd_008510	2.84154	1.30151e-07	KVH89500	Extracellular ligand-binding	supercontig:CcrdV1:scaffold_61:603312:608594:1
Ccrd_008515	-1.74856	0.00560779	KVH89497	5'-3' exonuclease,	supercontig:CcrdV1:scaffold_61:486527:497162:1
Ccrd_008519	-1.48934	0.00244735	KVH89493	Lipase, GDSL	supercontig:CcrdV1:scaffold_61:389522:391933:-1
Ccrd_008524	1.79005	0.00285396	KVH89470	hypothetical protein	supercontig:CcrdV1:scaffold_61:297439:301501:1
Ccrd_008542	2.34768	0.048232	KVH89491	hypothetical protein	supercontig:CcrdV1:scaffold_61:2541:3965:1
Ccrd_008548	-1.30441	0.00182547	KVH89462	Ribosomal protein	supercontig:CcrdV1:scaffold_48:609503:612700:-1
Ccrd_008551	-1.52163	0.00330927	KVH89445	Cellulose synthase	supercontig:CcrdV1:scaffold_48:595297:600365:1
Ccrd_008554	1.53188	0.00325009	KVH89448	At1g29280 [Source:Projected	supercontig:CcrdV1:scaffold_48:505753:507544:-1
Ccrd_008559	-1.89789	0.0200142	KVH89451	protein of	supercontig:CcrdV1:scaffold_48:426144:427487:1
Ccrd_008563	-2.35011	0.00590119	KVH89454	Pentatricopeptide repeat-containing	supercontig:CcrdV1:scaffold_48:397332:398942:1
Ccrd_008575	2.42693	0.0366717	KVH89433	Glutaredoxin	supercontig:CcrdV1:scaffold_48:258668:258976:1
Ccrd_008578	-2.05795	0.0215668	KVH89426	Lipase, GDSL	supercontig:CcrdV1:scaffold_48:190876:195651:1
Ccrd_008582	-2.47201	0.0279158	KVH89439	5'-3' exonuclease,	supercontig:CcrdV1:scaffold_48:96997:105253:1
Ccrd_008591	1.52418	0.0354837	KVH89425	Ankyrin repeat-containing	supercontig:CcrdV1:scaffold_582:150351:156445:1
Ccrd_008593	-1.90953	0.00011351	KVH89423	Aux/IAA-ARF-dimerization	supercontig:CcrdV1:scaffold_582:203128:209347:1
Ccrd_008600	4.47082	2.25871e-08	KVH89406	hypothetical protein	supercontig:CcrdV1:scaffold_574:109889:113519:1
Ccrd_008605	-1.50797	0.0113823	KVH89411	AMP-binding, conserved	supercontig:CcrdV1:scaffold_574:167660:175352:1
Ccrd_008607	-2.25044	3.04966e-10	KVH89409	Remorin, C-terminal	supercontig:CcrdV1:scaffold_574:206422:210089:1
Ccrd_008609	1.46391	0.00309012	KVH89399	hypothetical protein	supercontig:CcrdV1:scaffold_2059:27552:33306:-1
Ccrd_008621	-2.08508	0.00407796	KVH89388	CO/COL/TOC1, conserved	supercontig:CcrdV1:scaffold_397:255130:257397:1
Ccrd_008622	-1.15298	0.0234406	KVH89389	Transketolase, C-terminal	supercontig:CcrdV1:scaffold_397:221891:225991:-1
Ccrd_008623	-1.95841	3.03163e-05	KVH89390	Carotenoid oxygenase	supercontig:CcrdV1:scaffold_397:103227:105349:1
Ccrd_008649	-1.8047	0.00129339	KVH89362	3'-RNA ribose	supercontig:CcrdV1:scaffold_2153:15886:26617:-1
Ccrd_008650	4.21692	8.54901e-19	KVH89363	Terpene synthase,	supercontig:CcrdV1:scaffold_2153:45356:56101:-1
Ccrd_008655	-1.98911	0.00300052	KVH89355	Chlorophyll A-B	supercontig:CcrdV1:scaffold_4073:8001:8801:1
Ccrd_008657	1.11771	0.0239378	KVH89356	hypothetical protein	supercontig:CcrdV1:scaffold_4073:36164:43914:-1
Ccrd_008675	1.67682	0.000630183	KVH89337	hypothetical protein	supercontig:CcrdV1:scaffold_1235:96880:105500:-1
Ccrd_008678	3.44612	5.03081e-11	KVH89335	hypothetical protein	supercontig:CcrdV1:scaffold_3584:76401:76688:1
Ccrd_008683	1.96902	0.00168199	KVH89327	Cupredoxin	supercontig:CcrdV1:scaffold_504:128564:130094:1
Ccrd_008686	-1.14306	0.0246045	KVH89330	MORN motif-containing	supercontig:CcrdV1:scaffold_504:166231:168550:-1
Ccrd_008703	2.57237	1.60146e-05	KVH89309	hypothetical protein	supercontig:CcrdV1:scaffold_4554:20845:21895:-1
Ccrd_008714	1.87906	0.000135252	KVH89301	Photosystem antenna	supercontig:CcrdV1:scaffold_1790:24287:53827:1
Ccrd_008716	-1.99718	0.00310888	KVH89297	Copper amine	supercontig:CcrdV1:scaffold_1847:33201:34943:1
Ccrd_008718	1.35694	0.000635471	KVH89293	Ribosomal protein	supercontig:CcrdV1:scaffold_3074:6101:10947:-1
Ccrd_008720	1.97652	6.55702e-07	KVH89295	hypothetical protein	supercontig:CcrdV1:scaffold_3074:42929:44883:-1
Ccrd_008726	-1.15717	0.00753313	KVH89287	Ribosomal protein	supercontig:CcrdV1:scaffold_7201:15101:18309:-1
Ccrd_008750	-1.96061	0.000116703	KVH89264	Protein kinase,	supercontig:CcrdV1:scaffold_1369:81302:90487:-1
Ccrd_008769	-1.74003	0.0136291	KVH89244	Transcription factor,	supercontig:CcrdV1:scaffold_990:124316:129759:1
Ccrd_008773	-1.32037	0.00486082	KVH89241	hypothetical protein	supercontig:CcrdV1:scaffold_1212:44088:44488:-1
Ccrd_008784	1.54252	0.00903241	KVH89232	Peptidase S8/S53	supercontig:CcrdV1:scaffold_841:132672:134969:1
Ccrd_008814	1.52916	0.00259016	KVH89201	Pectinesterase, active	supercontig:CcrdV1:scaffold_1896:81123:83122:1
Ccrd_008829	-1.37183	0.00246075	KVH89195	Ribosomal protein	supercontig:CcrdV1:scaffold_1490:100022:102622:-1
Ccrd_008830	1.44098	0.0242652	KVH89193	hypothetical protein	supercontig:CcrdV1:scaffold_1490:111838:116713:-1
Ccrd_008839	-2.08989	0.0141916	KVH89181	protein of	supercontig:CcrdV1:scaffold_951:121341:127475:-1
Ccrd_008845	1.80244	7.55161e-06	KVH89172	cytochrome P450	supercontig:CcrdV1:scaffold_2493:60608:64234:-1
Ccrd_008856	-3.15223	1.5488e-11	KVH89168	Alpha/beta hydrolase	supercontig:CcrdV1:scaffold_433:149768:150708:-1
Ccrd_008857	-2.33189	2.53026e-06	KVH89163	Concanavalin A-like	supercontig:CcrdV1:scaffold_433:163973:166024:-1
Ccrd_008860	-1.49446	0.00538334	KVH89156	hypothetical protein	supercontig:CcrdV1:scaffold_433:210455:226251:1
Ccrd_008866	2.68289	1.30967e-09	KVH89151	Major facilitator	supercontig:CcrdV1:scaffold_4568:10244:16572:1
Ccrd_008882	1.37392	0.00363716	KVH89132	Peroxisomal biogenesis	supercontig:CcrdV1:scaffold_151:176346:182886:1
Ccrd_008884	-1.2616	0.0245609	KVH89126	putative S-adenosyl-L-methionine-dependent	supercontig:CcrdV1:scaffold_151:227391:252783:1
Ccrd_008908	-1.91589	0.042306	KVH89107	hypothetical protein	supercontig:CcrdV1:scaffold_1292:57168:59539:1
Ccrd_008913	-1.15685	0.0494387	KVH89101	cytochrome P450	supercontig:CcrdV1:scaffold_752:25940:27517:1
Ccrd_008915	-1.79711	5.01527e-05	KVH89097	Phospholipid/glycerol acyltransferase	supercontig:CcrdV1:scaffold_752:47473:50843:-1
Ccrd_008923	2.11093	0.0258723	KVH89089	hypothetical protein	supercontig:CcrdV1:scaffold_752:145092:145493:-1
Ccrd_008929	2.096	3.66142e-06	KVH89077	hypothetical protein	supercontig:CcrdV1:scaffold_108:510420:514931:1
Ccrd_008943	-1.37688	0.00126223	KVH89080	Glycoside hydrolase,	supercontig:CcrdV1:scaffold_108:305818:310132:1
Ccrd_008946	-1.10172	0.00757667	KVH89085	DNA/RNA helicase,	supercontig:CcrdV1:scaffold_108:262575:269808:-1
Ccrd_008947	1.3749	0.00326398	KVH89084	Heavy metal-associated	supercontig:CcrdV1:scaffold_108:246994:253111:-1
Ccrd_008951	-1.50022	0.00226931	KVH89069	Ribosomal protein	supercontig:CcrdV1:scaffold_108:131206:138471:-1
Ccrd_008952	1.78546	0.00421982	KVH89074	Immunoglobulin-like fold	supercontig:CcrdV1:scaffold_108:105605:108743:-1
Ccrd_008960	3.02786	1.71518e-13	KVH89056	GH3 auxin-responsive	supercontig:CcrdV1:scaffold_2674:10769:15109:1
Ccrd_008961	2.01591	0.0133483	KVH89055	hypothetical protein	supercontig:CcrdV1:scaffold_2674:29248:29628:1
Ccrd_008963	2.29073	6.18317e-05	KVH89053	UDP-glucuronosyl/UDP-glucosyltransferase	supercontig:CcrdV1:scaffold_2674:50039:51445:1
Ccrd_008964	1.48765	0.00707596	KVH89052	NAD-dependent epimerase/dehydratase	supercontig:CcrdV1:scaffold_2674:57948:75113:-1
Ccrd_008965	1.88733	0.0027785	KVH89051	hypothetical protein	supercontig:CcrdV1:scaffold_1792:75652:75873:-1
Ccrd_008966	-1.31684	0.0100555	KVH89050	hypothetical protein	supercontig:CcrdV1:scaffold_1792:50409:60095:-1
Ccrd_008967	-2.0303	0.00550197	KVH89049	hypothetical protein	supercontig:CcrdV1:scaffold_1792:37839:46544:-1
Ccrd_008971	1.38427	0.00525251	KVH89044	Nucleic acid-binding,	supercontig:CcrdV1:scaffold_2181:11218:26320:1
Ccrd_008972	-1.43353	0.00275347	KVH89045	hypothetical protein	supercontig:CcrdV1:scaffold_2181:27493:30686:-1
Ccrd_008975	2.16614	1.20862e-07	KVH89042	Basic-leucine zipper	supercontig:CcrdV1:scaffold_2181:75209:84409:1
Ccrd_008979	2.09376	2.63315e-06	KVH89037	Polyketide cyclase/dehydrase	supercontig:CcrdV1:scaffold_2375:63433:66182:1
Ccrd_008982	1.21356	0.00435705	KVH89030	Seven-in-absentia protein,	supercontig:CcrdV1:scaffold_854:152756:159134:-1
Ccrd_008984	1.31706	0.00147629	KVH89026	Calcium-binding EF-hand	supercontig:CcrdV1:scaffold_854:140575:146505:1
Ccrd_008996	1.22228	0.00474957	KVH89006	Protein of	supercontig:CcrdV1:scaffold_436:11328:15560:1
Ccrd_009011	-1.43186	0.00108718	KVH89020	Pentatricopeptide repeat-containing	supercontig:CcrdV1:scaffold_436:111122:115619:-1
Ccrd_009029	1.23635	0.033542	KVI12464	protein of	supercontig:CcrdV1:scaffold_3:1252458:1252826:1
Ccrd_009032	1.5206	0.00172681	KVI12546	CXC domain-containing	supercontig:CcrdV1:scaffold_3:1227716:1239017:1
Ccrd_009033	1.07459	0.0472462	KVI12547	protein of	supercontig:CcrdV1:scaffold_3:1225102:1228111:-1
Ccrd_009040	2.53042	0.000549232	KVI12500	Insulin-induced protein	supercontig:CcrdV1:scaffold_3:1179082:1180592:1
Ccrd_009044	1.7036	0.00187514	KVI12478	START-like domain-containing	supercontig:CcrdV1:scaffold_3:1152159:1162166:1
Ccrd_009046	1.14402	0.0142633	KVI12476	DnaJ domain-containing	supercontig:CcrdV1:scaffold_3:1146142:1147790:1
Ccrd_009052	3.99761	1.50695e-11	KVI12448	Protein of	supercontig:CcrdV1:scaffold_3:1110907:1114810:1
Ccrd_009055	-1.53294	0.0173679	KVI12451	BRCT domain-containing	supercontig:CcrdV1:scaffold_3:1077527:1089273:1
Ccrd_009062	-2.16129	0.00680786	KVI12530	Zinc finger,	supercontig:CcrdV1:scaffold_3:1027243:1028229:-1
Ccrd_009067	-1.92142	0.00426911	KVI12525	Calponin homology	supercontig:CcrdV1:scaffold_3:951659:959757:-1
Ccrd_009069	-1.25744	0.00408751	KVI12531	Pectin lyase	supercontig:CcrdV1:scaffold_3:939936:944187:1
Ccrd_009071	2.26525	1.70256e-08	KVI12484	GAF domain-containing	supercontig:CcrdV1:scaffold_3:917986:923340:-1
Ccrd_009072	-1.33892	0.000223551	KVI12481	Ribosomal protein	supercontig:CcrdV1:scaffold_3:913459:917562:1
Ccrd_009073	1.24364	0.0227331	KVI12482	AP2/ERF domain-containing	supercontig:CcrdV1:scaffold_3:904986:905850:1
Ccrd_009074	1.70528	0.00399631	KVI12486	Glycosyl transferase,	supercontig:CcrdV1:scaffold_3:879898:888605:-1
Ccrd_009075	-2.75015	0.00109779	KVI12487	Glycoside hydrolase,	supercontig:CcrdV1:scaffold_3:875882:878669:1
Ccrd_009077	-2.13635	1.06344e-09	KVI12512	Ribosomal protein	supercontig:CcrdV1:scaffold_3:845590:848416:1
Ccrd_009079	1.07983	0.0430184	KVI12480	Protein of	supercontig:CcrdV1:scaffold_3:830513:831025:-1
Ccrd_009086	-1.57735	2.29934e-05	KVI12458	Ribosomal protein	supercontig:CcrdV1:scaffold_3:772503:775380:1
Ccrd_009087	-1.53421	0.04666	KVI12428	Alpha/beta hydrolase,	supercontig:CcrdV1:scaffold_3:756074:761085:-1
Ccrd_009088	-1.11666	0.0294906	KVI12432	Like-Sm (LSM)	supercontig:CcrdV1:scaffold_3:750181:755050:1
Ccrd_009105	-2.69213	1.25986e-09	KVI12469	Glutathione S-transferase/chloride	supercontig:CcrdV1:scaffold_3:605263:606772:1
Ccrd_009107	1.52084	0.0108541	KVI12466	Glutathione S-transferase/chloride	supercontig:CcrdV1:scaffold_3:568936:581489:1
Ccrd_009122	-1.25244	0.017907	KVI12442	PAK-box/P21-Rho-binding	supercontig:CcrdV1:scaffold_3:355489:360064:1
Ccrd_009132	1.62546	0.00103357	KVI12495	hypothetical protein	supercontig:CcrdV1:scaffold_3:216981:225295:1
Ccrd_009133	1.33405	0.00992488	KVI12494	protein of	supercontig:CcrdV1:scaffold_3:178590:198912:1
Ccrd_009146	-3.4772	3.52203e-05	KVI12457	Leucine-rich repeat,	supercontig:CcrdV1:scaffold_3:44943:46571:1
Ccrd_009150	-1.62811	2.1929e-05	KVI12455	Nucleotide-binding, alpha-beta	supercontig:CcrdV1:scaffold_3:14499:18846:-1
Ccrd_009151	-3.54886	0.000792716	KVI12454	Acyl-CoA N-acyltransferase	supercontig:CcrdV1:scaffold_3:3780:11797:-1
Ccrd_009158	2.83289	5.7769e-08	KVI12427	Seed maturation	supercontig:CcrdV1:scaffold_4423:39124:40433:1
Ccrd_009169	-1.24025	0.038079	KVI12402	Armadillo-type fold	supercontig:CcrdV1:scaffold_115:164439:194814:1
Ccrd_009184	-1.25922	0.0468276	KVI12387	DNA-binding WRKY	supercontig:CcrdV1:scaffold_115:379516:383321:1
Ccrd_009185	-1.5983	0.0281146	KVI12388	Histone H1/H5	supercontig:CcrdV1:scaffold_115:395184:396290:1
Ccrd_009187	1.79851	0.00221944	KVI12386	cytochrome P450	supercontig:CcrdV1:scaffold_115:416933:418474:-1
Ccrd_009188	-1.24207	0.0051987	KVI12384	F-box domain,	supercontig:CcrdV1:scaffold_115:430439:432614:-1
Ccrd_009193	1.0713	0.0151379	KVI12405	hypothetical protein	supercontig:CcrdV1:scaffold_115:469031:473976:-1
Ccrd_009207	5.9726	6.0992e-12	KVI12376	hypothetical protein	supercontig:CcrdV1:scaffold_847:86412:87682:1
Ccrd_009214	-1.00744	0.0406695	KVI12370	Rho termination	supercontig:CcrdV1:scaffold_847:144829:147974:1
Ccrd_009223	-1.15586	0.00663937	KVI12350	Ribosomal protein	supercontig:CcrdV1:scaffold_258:254615:257834:-1
Ccrd_009238	1.83519	1.7049e-05	KVI12356	Vacuolar protein	supercontig:CcrdV1:scaffold_258:90999:94450:-1
Ccrd_009276	-1.83043	0.0301992	KVI12308	BTB/POZ-like protein	supercontig:CcrdV1:scaffold_106:12000:19873:-1
Ccrd_009279	-1.29098	0.000351833	KVI12295	hypothetical protein	supercontig:CcrdV1:scaffold_1905:1006:3437:1
Ccrd_009288	-1.91654	0.00172224	KVI12284	Gibberellin regulated	supercontig:CcrdV1:scaffold_104:6374:13777:-1
Ccrd_009291	-1.25317	0.023026	KVI12260	B-cell receptor-associated	supercontig:CcrdV1:scaffold_104:34600:38532:-1
Ccrd_009292	-3.50564	0.000373182	KVI12257	CDC45 family	supercontig:CcrdV1:scaffold_104:45208:47001:1
Ccrd_009294	-1.4742	0.00878287	KVI12263	Acyl-ACP thioesterase	supercontig:CcrdV1:scaffold_104:66877:72942:-1
Ccrd_009298	-1.49292	0.0175041	KVI12255	AP2/ERF domain-containing	supercontig:CcrdV1:scaffold_104:103403:109062:-1
Ccrd_009299	-1.00984	0.0101777	KVI12256	Glycosyl transferase,	supercontig:CcrdV1:scaffold_104:116194:119178:1
Ccrd_009310	1.23025	0.0103254	KVI12272	hypothetical protein	supercontig:CcrdV1:scaffold_104:224526:229179:-1
Ccrd_009311	1.66929	0.00330319	KVI12271	Protein of	supercontig:CcrdV1:scaffold_104:239921:241163:1
Ccrd_009317	-1.08287	0.0171204	KVI12265	Ran GTPase	supercontig:CcrdV1:scaffold_104:308163:310093:-1
Ccrd_009318	2.36467	0.00408057	KVI12274	hypothetical protein	supercontig:CcrdV1:scaffold_104:324692:326966:1
Ccrd_009319	4.92533	1.41422e-22	KVI12273	hypothetical protein	supercontig:CcrdV1:scaffold_104:328366:329602:-1
Ccrd_009323	-1.04264	0.00805215	KVI12252	Ribosomal protein	supercontig:CcrdV1:scaffold_104:368740:370569:1
Ccrd_009325	1.36299	0.00204521	KVI12250	Zinc finger,	supercontig:CcrdV1:scaffold_104:384670:385722:-1
Ccrd_009326	2.46117	0.00543948	KVI12247	Inositol oxygenase	supercontig:CcrdV1:scaffold_104:407103:410077:1
Ccrd_009328	1.07774	0.0169723	KVI12245	Phosphofructokinase	supercontig:CcrdV1:scaffold_104:421271:426733:-1
Ccrd_009330	1.3072	0.000741357	KVI12276	Dual specificity	supercontig:CcrdV1:scaffold_104:452523:456421:-1
Ccrd_009331	-2.45628	0.00478859	KVI12275	Leucine-rich repeat-containing	supercontig:CcrdV1:scaffold_104:466285:467442:1
Ccrd_009342	1.28178	0.0439358	KVI12184	Methyltransferase type	supercontig:CcrdV1:scaffold_19:877829:881747:1
Ccrd_009344	-1.05398	0.012895	KVI12186	Histone-binding protein	supercontig:CcrdV1:scaffold_19:863635:870129:1
Ccrd_009362	1.16265	0.0048969	KVI12201	dDENN domain-containing	supercontig:CcrdV1:scaffold_19:557086:570568:1
Ccrd_009367	-1.33337	0.0302033	KVI12206	Protein kinase,	supercontig:CcrdV1:scaffold_19:478272:480419:-1
Ccrd_009378	-1.03931	0.00793812	KVI12235	CO/COL/TOC1, conserved	supercontig:CcrdV1:scaffold_19:403520:404559:-1
Ccrd_009380	1.20285	0.0333108	KVI12229	Protein of	supercontig:CcrdV1:scaffold_19:393471:394638:1
Ccrd_009383	-1.69587	0.000316328	KVI12232	Pectinesterase inhibitor	supercontig:CcrdV1:scaffold_19:363076:363627:1
Ccrd_009384	-1.884	0.0342014	KVI12225	Ferric reductase,	supercontig:CcrdV1:scaffold_19:353285:358836:1
Ccrd_009415	-1.15989	0.0265161	KVI12233	hypothetical protein	supercontig:CcrdV1:scaffold_19:74023:82506:-1
Ccrd_009419	1.81361	9.69776e-06	KVI12191	Rossmann-like alpha/beta/alpha	supercontig:CcrdV1:scaffold_19:28090:30077:-1
Ccrd_009421	7.41347	7.72684e-58	KVI12160	AT5g02020/T7H20_70 [Source:Projected	supercontig:CcrdV1:scaffold_19:689:4274:1
Ccrd_009425	2.41519	0.000856239	KVI12150	hypothetical protein	supercontig:CcrdV1:scaffold_1028:61011:67817:1
Ccrd_009437	1.41122	0.00495481	KVI12124	hypothetical protein	supercontig:CcrdV1:scaffold_45:73242:77662:1
Ccrd_009460	-2.30402	0.0147874	KVI12133	hypothetical protein	supercontig:CcrdV1:scaffold_45:328587:339347:1
Ccrd_009462	1.00794	0.0185117	KVI12143	HSP20-like chaperone	supercontig:CcrdV1:scaffold_45:350622:352082:-1
Ccrd_009465	2.91217	2.97429e-11	KVI12134	Methyltransferase type	supercontig:CcrdV1:scaffold_45:382282:383502:-1
Ccrd_009497	-1.47312	0.000259823	KVI12084	Ribosomal protein	supercontig:CcrdV1:scaffold_3244:27765:29726:1
Ccrd_009499	-1.59334	0.0404865	KVI12086	hypothetical protein	supercontig:CcrdV1:scaffold_3244:11494:18738:1
Ccrd_009507	-1.739	1.87753e-05	KVI12069	C2 calcium-dependent	supercontig:CcrdV1:scaffold_1044:68357:71358:-1
Ccrd_009517	-3.36387	8.97591e-06	KVI12055	Leucine-rich repeat-containing	supercontig:CcrdV1:scaffold_962:3974:5998:-1
Ccrd_009521	1.47166	0.000535212	KVI12058	hypothetical protein	supercontig:CcrdV1:scaffold_962:74443:77581:1
Ccrd_009524	2.11242	4.30688e-08	KVI12061	Carboxyl-terminal-processing peptidase	supercontig:CcrdV1:scaffold_962:102658:105326:-1
Ccrd_009525	1.918	0.0015119	KVI12062	Isochorismatase-like protein	supercontig:CcrdV1:scaffold_962:114152:114739:-1
Ccrd_009531	3.26694	3.49445e-12	KVI12045	hypothetical protein	supercontig:CcrdV1:scaffold_1039:79643:80800:1
Ccrd_009537	3.59474	2.65677e-08	KVI12034	hypothetical protein	supercontig:CcrdV1:scaffold_235:10691:22802:1
Ccrd_009538	3.89231	5.91282e-07	KVI12033	Fatty acid	supercontig:CcrdV1:scaffold_235:24708:25844:-1
Ccrd_009539	2.77987	0.0143518	KVI12030	Fatty acid	supercontig:CcrdV1:scaffold_235:44826:51998:-1
Ccrd_009541	6.95894	2.55379e-57	KVI12044	Late embryogenesis	supercontig:CcrdV1:scaffold_235:72011:72391:-1
Ccrd_009556	-2.76768	0.000572205	KVI12029	Kinesin, motor	supercontig:CcrdV1:scaffold_235:282207:292707:-1
Ccrd_009559	-1.93014	0.0161751	KVI12020	Nucleic acid-binding,	supercontig:CcrdV1:scaffold_235:327884:330333:1
Ccrd_009568	1.48004	0.0317436	KVI12008	Protein BIC1	supercontig:CcrdV1:scaffold_335:64460:64888:-1
Ccrd_009574	-1.99078	0.0244571	KVI12015	Mitogen-activated protein	supercontig:CcrdV1:scaffold_335:188113:195924:1
Ccrd_009580	-1.08396	0.0101704	KVI11999	Kinesin, motor	supercontig:CcrdV1:scaffold_335:241058:261536:-1
Ccrd_009583	-3.15097	7.4725e-05	KVI11998	Histone core	supercontig:CcrdV1:scaffold_335:287172:287678:-1
Ccrd_009594	2.32874	0.006829	KVI11979	hypothetical protein	supercontig:CcrdV1:scaffold_260:101717:105072:-1
Ccrd_009596	-4.04841	5.32429e-07	KVI11981	Zinc finger,	supercontig:CcrdV1:scaffold_260:190726:191175:1
Ccrd_009601	-2.83804	0.000340794	KVI11989	Histone core	supercontig:CcrdV1:scaffold_260:230613:231566:-1
Ccrd_009608	-1.2831	0.00129426	KVI11977	NAD-dependent epimerase/dehydratase	supercontig:CcrdV1:scaffold_260:278716:286320:-1
Ccrd_009618	1.18571	0.0078067	KVI11964	Zinc finger,	supercontig:CcrdV1:scaffold_3018:24113:37246:1
Ccrd_009623	1.04957	0.0161975	KVI11961	hypothetical protein	supercontig:CcrdV1:scaffold_2115:45340:50786:1
Ccrd_009633	1.1674	0.00604661	KVI11951	hypothetical protein	supercontig:CcrdV1:scaffold_288:88290:92625:1
Ccrd_009639	2.21225	3.13464e-06	KVI11939	hypothetical protein	supercontig:CcrdV1:scaffold_288:166457:171886:-1
Ccrd_009641	-4.95543	2.22857e-12	KVI11955	Zinc/iron permease	supercontig:CcrdV1:scaffold_288:194804:197774:-1
Ccrd_009643	-1.02625	0.00558662	KVI11957	protein of	supercontig:CcrdV1:scaffold_288:229896:230960:1
Ccrd_009647	4.23849	2.96332e-26	KVI11942	Protein phosphatase	supercontig:CcrdV1:scaffold_288:279006:280507:-1
Ccrd_009653	-2.10669	0.00251126	KVI11910	Alpha crystallin/Hsp20	supercontig:CcrdV1:scaffold_27:36226:55011:-1
Ccrd_009658	-1.7551	9.89909e-05	KVI11916	hypothetical protein	supercontig:CcrdV1:scaffold_27:130630:133185:1
Ccrd_009669	2.5579	1.68103e-09	KVI11919	Major facilitator	supercontig:CcrdV1:scaffold_27:271242:284032:-1
Ccrd_009681	1.06942	0.0160583	KVI11903	Flavodoxin/nitric oxide	supercontig:CcrdV1:scaffold_27:447967:455047:1
Ccrd_009682	2.94411	0.00057296	KVI11879	Calcium/proton exchanger	supercontig:CcrdV1:scaffold_27:457350:462853:-1
Ccrd_009684	-1.68215	0.0136468	KVI11906	Lipopolysaccharide-modifying protein	supercontig:CcrdV1:scaffold_27:482040:487492:1
Ccrd_009686	1.40072	0.0113269	KVI11908	hypothetical protein	supercontig:CcrdV1:scaffold_27:517850:520566:-1
Ccrd_009687	-1.8841	0.000660537	KVI11907	Agenet-like domain-containing	supercontig:CcrdV1:scaffold_27:530089:536428:1
Ccrd_009695	-2.13508	0.0011753	KVI11885	Leucine-rich repeat-containing	supercontig:CcrdV1:scaffold_27:642539:647752:1
Ccrd_009696	-2.33191	0.00317275	KVI11882	hypothetical protein	supercontig:CcrdV1:scaffold_27:648817:649152:1
Ccrd_009719	2.65976	2.13151e-07	KVI11869	Prenyltransferase/squalene oxidase	supercontig:CcrdV1:scaffold_986:6216:17329:1
Ccrd_009725	-2.48408	0.000212445	KVI11859	cytochrome P450	supercontig:CcrdV1:scaffold_3441:11791:14903:1
Ccrd_009726	-6.00827	2.87628e-16	KVI11858	cytochrome P450	supercontig:CcrdV1:scaffold_6705:18101:20577:1
Ccrd_009730	1.15327	0.00915808	KVI11853	hypothetical protein	supercontig:CcrdV1:scaffold_455:45564:49920:1
Ccrd_009731	-1.39811	0.0010813	KVI11852	Peptidase S8A,	supercontig:CcrdV1:scaffold_455:61949:67700:1
Ccrd_009736	-1.13534	0.0135156	KVI11851	2-isopropylmalate synthase	supercontig:CcrdV1:scaffold_455:152785:158124:-1
Ccrd_009751	-1.5708	0.00101198	KVI11836	protein of	supercontig:CcrdV1:scaffold_236:70697:75254:1
Ccrd_009754	-1.61497	6.68908e-06	KVI11833	DNA-binding WRKY	supercontig:CcrdV1:scaffold_236:129126:130563:1
Ccrd_009763	1.14009	0.0471994	KVI11827	Cation-transporting P-type	supercontig:CcrdV1:scaffold_236:255420:264593:-1
Ccrd_009769	1.12842	0.00250605	KVI11810	FAD-binding, type	supercontig:CcrdV1:scaffold_1548:18540:23917:-1
Ccrd_009776	-2.41849	0.00253916	KVI11808	Histone core	supercontig:CcrdV1:scaffold_5147:2102:3017:1
Ccrd_009778	2.22232	1.28552e-07	KVI11805	Syntaxin 6	supercontig:CcrdV1:scaffold_5147:6123:9667:-1
Ccrd_009798	-3.16646	1.26293e-05	KVI11787	Chaperone, tailless	supercontig:CcrdV1:scaffold_3918:47014:49080:-1
Ccrd_009811	1.01609	0.0164081	KVI11765	Xylose isomerase	supercontig:CcrdV1:scaffold_37:87120:93789:1
Ccrd_009817	-1.94943	0.00049907	KVI11763	Uncharacterized domain	supercontig:CcrdV1:scaffold_37:247606:255918:-1
Ccrd_009818	-1.14669	0.018723	KVI11768	Sialidase	supercontig:CcrdV1:scaffold_37:257137:260194:1
Ccrd_009827	-3.22462	3.29013e-08	KVI11745	hypothetical protein	supercontig:CcrdV1:scaffold_37:368544:369920:-1
Ccrd_009828	1.28332	0.00793812	KVI11771	Ankyrin repeat-containing	supercontig:CcrdV1:scaffold_37:388139:391751:1
Ccrd_009830	1.50842	0.0019932	KVI11747	Myc-type, basic	supercontig:CcrdV1:scaffold_37:418940:420453:-1
Ccrd_009834	-1.5025	0.000134223	KVI11757	Ribosomal protein	supercontig:CcrdV1:scaffold_37:502287:505031:1
Ccrd_009845	1.93679	0.00169707	KVI11754	Zinc finger,	supercontig:CcrdV1:scaffold_37:722711:724801:-1
Ccrd_009847	-2.58903	7.73397e-05	KVI11735	Peptidase S10,	supercontig:CcrdV1:scaffold_1281:92170:95614:-1
Ccrd_009855	1.26779	0.012512	KVI11730	Translation initiation	supercontig:CcrdV1:scaffold_3506:3886:9865:1
Ccrd_009856	-1.24181	0.0204653	KVI11731	hypothetical protein	supercontig:CcrdV1:scaffold_3506:14436:19191:1
Ccrd_009859	-1.43186	0.00318411	KVI11728	Chloramphenicol acetyltransferase-like	supercontig:CcrdV1:scaffold_1950:13572:16606:1
Ccrd_009872	3.02794	7.09583e-17	KVI11706	hypothetical protein	supercontig:CcrdV1:scaffold_354:143860:145152:-1
Ccrd_009889	1.08919	0.0117534	KVI11698	Chloride channel	supercontig:CcrdV1:scaffold_452:39777:46825:-1
Ccrd_009898	-1.0997	0.0271255	KVI11688	hypothetical protein	supercontig:CcrdV1:scaffold_452:179461:184183:-1
Ccrd_009904	1.28319	0.00136452	KVI11682	UBA-like protein	supercontig:CcrdV1:scaffold_501:111842:124889:-1
Ccrd_009911	2.66428	9.37189e-13	KVI11676	Major facilitator	supercontig:CcrdV1:scaffold_5383:23672:26770:1
Ccrd_009933	2.46712	0.000413174	KVI11652	Alkaline phosphatase-like,	supercontig:CcrdV1:scaffold_147:330428:335252:-1
Ccrd_009935	1.87399	0.0341799	KVI11650	AP180 N-terminal	supercontig:CcrdV1:scaffold_147:361345:364228:-1
Ccrd_009938	-1.31954	0.00430846	KVI11657	Glycosyl transferase,	supercontig:CcrdV1:scaffold_147:418013:421027:-1
Ccrd_009941	2.06729	3.88311e-05	KVI11642	hypothetical protein	supercontig:CcrdV1:scaffold_417:218165:218587:1
Ccrd_009946	4.05404	2.52097e-21	KVI11643	Early nodulin	supercontig:CcrdV1:scaffold_417:147037:156107:1
Ccrd_009947	2.19259	3.43044e-09	KVI11638	Protein of	supercontig:CcrdV1:scaffold_417:110747:112427:-1
Ccrd_009958	2.90878	0.01144	KVI11630	F-box domain,	supercontig:CcrdV1:scaffold_330:300716:301729:-1
Ccrd_009961	-2.55661	3.794e-05	KVI11623	Argonaute/Dicer protein,	supercontig:CcrdV1:scaffold_330:258682:265016:1
Ccrd_009965	-2.70117	0.000629658	KVI11621	Protein of	supercontig:CcrdV1:scaffold_330:144999:148682:1
Ccrd_009967	-1.46558	0.0092584	KVI11628	hypothetical protein	supercontig:CcrdV1:scaffold_330:43672:47897:1
Ccrd_009968	1.43272	0.00345562	KVI11614	Calcium-transporting P-type	supercontig:CcrdV1:scaffold_1124:12792:15881:1
Ccrd_009974	-3.65477	5.21448e-09	KVI11616	Heat shock	supercontig:CcrdV1:scaffold_1124:107181:112949:-1
Ccrd_009977	2.66826	3.78335e-08	KVI11612	hypothetical protein	supercontig:CcrdV1:scaffold_2311:29236:29544:-1
Ccrd_009986	1.04142	0.0284431	KVI11598	Protein of	supercontig:CcrdV1:scaffold_751:140878:145819:1
Ccrd_009996	1.36894	0.00685811	KVI11595	Peptidase S8/S53	supercontig:CcrdV1:scaffold_2823:31080:46998:1
Ccrd_010010	1.61665	0.0214173	KVI11576	General substrate	supercontig:CcrdV1:scaffold_640:118464:122881:-1
Ccrd_010013	1.03506	0.00899828	KVI11575	Protein kinase,	supercontig:CcrdV1:scaffold_640:181197:186539:-1
Ccrd_010037	2.77583	0.00225507	KVI11551	Extracellular ligand-binding	supercontig:CcrdV1:scaffold_2417:3042:6318:1
Ccrd_010039	3.92427	3.11478e-08	KVI11550	Extracellular ligand-binding	supercontig:CcrdV1:scaffold_2417:35254:38238:-1
Ccrd_010040	1.11916	0.0193209	KVI11547	Protein of	supercontig:CcrdV1:scaffold_2417:60231:65245:1
Ccrd_010042	-1.87609	0.00414717	KVI11548	Meiosis specific	supercontig:CcrdV1:scaffold_2417:72592:80855:-1
Ccrd_010047	-1.70845	4.11149e-06	KVI11544	Ribosomal protein	supercontig:CcrdV1:scaffold_952:126055:127991:1
Ccrd_010056	-1.44415	0.0188785	KVI11531	hypothetical protein	supercontig:CcrdV1:scaffold_693:146123:147784:1
Ccrd_010059	-1.85532	1.76579e-06	KVI11528	Leucine-rich repeat-containing	supercontig:CcrdV1:scaffold_1356:74494:77299:-1
Ccrd_010063	-2.55387	0.0113016	KVI11525	hypothetical protein	supercontig:CcrdV1:scaffold_2216:17978:30200:1
Ccrd_010064	-2.92642	4.02047e-05	KVI11524	Uncharacterized protein	supercontig:CcrdV1:scaffold_2216:72725:75237:1
Ccrd_010074	-2.95707	7.86169e-08	KVI11514	Protein of	supercontig:CcrdV1:scaffold_4255:40967:43285:-1
Ccrd_010079	2.00452	0.000670726	KVI11508	NADH:ubiquinone oxidoreductase,	supercontig:CcrdV1:scaffold_880:29823:77043:1
Ccrd_010080	1.98441	0.000983882	KVI11510	hypothetical protein	supercontig:CcrdV1:scaffold_880:77685:78120:1
Ccrd_010082	-2.75438	0.000191051	KVI11506	Amino acid	supercontig:CcrdV1:scaffold_1459:46961:49550:1
Ccrd_010084	-2.24712	0.0417134	KVI11504	Protein of	supercontig:CcrdV1:scaffold_1459:103073:104353:1
Ccrd_010092	1.89965	0.00103357	KVI11498	NADH:ubiquinone/plastoquinone oxidoreductase,	supercontig:CcrdV1:scaffold_2301:63245:64271:-1
Ccrd_010093	-2.54367	2.13727e-05	KVI11494	Protein of	supercontig:CcrdV1:scaffold_914:10457:14702:1
Ccrd_010104	1.21773	0.00604815	KVI11488	Zinc finger,	supercontig:CcrdV1:scaffold_424:225393:228266:1
Ccrd_010116	2.6218	0.00182283	KVI11472	Glutathione S-transferase/chloride	supercontig:CcrdV1:scaffold_6794:8214:9266:1
Ccrd_010118	1.16654	0.0144842	KVI11466	Small GTPase	supercontig:CcrdV1:scaffold_325:12327:18871:1
Ccrd_010143	1.73309	0.00416494	KVI11441	hypothetical protein	supercontig:CcrdV1:scaffold_1852:12840:66260:-1
Ccrd_010162	-1.3203	0.00200873	KVI11424	hypothetical protein	supercontig:CcrdV1:scaffold_614:69256:90280:1
Ccrd_010164	3.97065	2.99316e-05	KVI11427	EGF-like calcium-binding	supercontig:CcrdV1:scaffold_614:208491:209625:-1
Ccrd_010166	3.36769	0.00234951	KVI11422	Glutathione S-transferase/chloride	supercontig:CcrdV1:scaffold_3042:45414:46793:-1
Ccrd_010176	-1.3326	0.0412639	KVI11414	Armadillo-like helical	supercontig:CcrdV1:scaffold_2788:52496:56673:1
Ccrd_010177	-1.76063	0.00041631	KVI11413	Mannose-binding lectin	supercontig:CcrdV1:scaffold_2788:70658:73715:-1
Ccrd_010194	1.80294	2.18931e-06	KVI11394	Ferritin	supercontig:CcrdV1:scaffold_971:28268:38445:1
Ccrd_010206	-1.37673	0.00420259	KVI11384	DNA-directed RNA	supercontig:CcrdV1:scaffold_1207:113969:132148:-1
Ccrd_010214	-1.8319	0.00152165	KVI11376	DNA glycosylase	supercontig:CcrdV1:scaffold_7202:16010:20285:1
Ccrd_010219	-1.54464	0.0347424	KVI11371	START domain-containing	supercontig:CcrdV1:scaffold_1521:50221:52051:1
Ccrd_010232	2.12403	0.00131091	KVI11358	Calcium/proton exchanger	supercontig:CcrdV1:scaffold_2529:9264:16190:1
Ccrd_010244	3.80003	2.47182e-07	KVI11347	Remorin, C-terminal	supercontig:CcrdV1:scaffold_247:59148:60894:1
Ccrd_010246	1.10668	0.00421982	KVI11345	Ankyrin repeat-containing	supercontig:CcrdV1:scaffold_247:76913:80145:1
Ccrd_010250	-1.60538	0.00950334	KVI11334	Pentatricopeptide repeat-containing	supercontig:CcrdV1:scaffold_247:146931:155852:-1
Ccrd_010253	-1.03316	0.0151144	KVI11337	Protein kinase,	supercontig:CcrdV1:scaffold_247:215113:220582:-1
Ccrd_010256	-2.39539	2.95382e-05	KVI11340	protein of	supercontig:CcrdV1:scaffold_247:258771:261293:1
Ccrd_010261	-1.85064	0.000170335	KVI11328	DNA polymerase	supercontig:CcrdV1:scaffold_587:33683:41534:1
Ccrd_010262	1.23936	0.0233904	KVI11330	Ribosomal protein	supercontig:CcrdV1:scaffold_587:51776:52525:1
Ccrd_010264	-1.80145	0.00184925	KVI11326	Glycosyl transferase,	supercontig:CcrdV1:scaffold_587:151199:158167:1
Ccrd_010268	3.32242	1.04562e-10	KVI11324	Aminotransferase class-III	supercontig:CcrdV1:scaffold_422:214297:221425:-1
Ccrd_010271	2.2096	0.000148781	KVI11319	cytochrome f	supercontig:CcrdV1:scaffold_5073:13389:13689:-1
Ccrd_010272	1.35826	0.0230076	KVI11317	NADH:ubiquinone oxidoreductase,	supercontig:CcrdV1:scaffold_5073:14058:14552:-1
Ccrd_010273	1.84865	0.00367189	KVI11316	cytochrome b6/f	supercontig:CcrdV1:scaffold_5073:15496:15738:1
Ccrd_010274	1.85066	9.04753e-05	KVI11320	NADH:ubiquinone oxidoreductase,	supercontig:CcrdV1:scaffold_5073:30533:32272:-1
Ccrd_010312	-2.22065	2.10737e-06	KVI11280	Glycoside hydrolase	supercontig:CcrdV1:scaffold_919:37349:46993:1
Ccrd_010340	1.46816	0.0119956	KVI11252	NADH:ubiquinone/plastoquinone oxidoreductase	supercontig:CcrdV1:scaffold_2264:47252:47835:-1
Ccrd_010350	1.48537	0.00646941	KVI11242	Maturase MatK,	supercontig:CcrdV1:scaffold_3714:22888:58389:1
Ccrd_010368	-2.30215	0.00859954	KVI11224	hypothetical protein	supercontig:CcrdV1:scaffold_1933:81125:83275:1
Ccrd_010369	6.56401	3.61095e-23	KVI11223	LURP1-like domain-containing	supercontig:CcrdV1:scaffold_623:155896:156874:1
Ccrd_010373	1.03717	0.0229538	KVI11219	Calcium/calmodulin-dependent/calcium-dependent protein	supercontig:CcrdV1:scaffold_3034:12668:14140:1
Ccrd_010377	-2.98739	6.63167e-06	KVI11213	hypothetical protein	supercontig:CcrdV1:scaffold_285:159665:163205:1
Ccrd_010394	-1.24451	0.024353	KVI11198	Multi antimicrobial	supercontig:CcrdV1:scaffold_1200:86432:92649:1
Ccrd_010411	-1.76071	0.031382	KVI11181	PC-Esterase	supercontig:CcrdV1:scaffold_1971:77186:83379:-1
Ccrd_010440	1.84042	0.000734322	KVI11150	hypothetical protein	supercontig:CcrdV1:scaffold_2978:32389:33271:1
Ccrd_010442	1.44935	0.0058206	KVI11155	NADH:ubiquinone/plastoquinone oxidoreductase	supercontig:CcrdV1:scaffold_2978:36628:56893:1
Ccrd_010446	1.44241	0.000691733	KVI11147	WD40 repeat-containing	supercontig:CcrdV1:scaffold_721:44432:51476:1
Ccrd_010455	1.30759	0.0235785	KVI11141	hypothetical protein	supercontig:CcrdV1:scaffold_1661:459:1085:-1
Ccrd_010471	1.3451	0.0274356	KVI11123	hypothetical protein	supercontig:CcrdV1:scaffold_1573:93031:95552:1
Ccrd_010473	-2.03635	0.0258564	KVI11118	Kinesin-like protein	supercontig:CcrdV1:scaffold_1418:7382:11700:1
Ccrd_010474	-1.88031	0.0318404	KVI11119	Protein kinase,	supercontig:CcrdV1:scaffold_1418:43832:58347:1
Ccrd_010478	2.4113	5.83511e-08	KVI11114	Heavy metal-associated	supercontig:CcrdV1:scaffold_1984:78056:79524:1
Ccrd_010500	-1.26215	0.0306731	KVI11095	Zinc finger,	supercontig:CcrdV1:scaffold_355:263586:272409:1
Ccrd_010501	2.83028	7.09298e-09	KVI11093	Major facilitator	supercontig:CcrdV1:scaffold_4872:12947:16559:1
Ccrd_010504	-1.53441	0.00399055	KVI11088	Epoxide hydrolase-like	supercontig:CcrdV1:scaffold_1130:118117:121385:1
Ccrd_010509	-1.89229	0.0052826	KVI11086	Armadillo-type fold	supercontig:CcrdV1:scaffold_2773:58281:68110:1
Ccrd_010510	2.16878	2.13228e-06	KVI11084	Major facilitator	supercontig:CcrdV1:scaffold_4204:38989:42207:1
Ccrd_010512	-1.3343	0.0142392	KVI11077	Pentatricopeptide repeat-containing	supercontig:CcrdV1:scaffold_1505:24101:27918:1
Ccrd_010517	-1.11944	0.0086741	KVI11078	Dynamin	supercontig:CcrdV1:scaffold_1505:91287:106976:1
Ccrd_010519	-3.14377	1.71313e-05	KVI11075	Bromo adjacent	supercontig:CcrdV1:scaffold_2389:51031:57581:1
Ccrd_010520	2.01363	0.000772612	KVI11069	Protein of	supercontig:CcrdV1:scaffold_286:305143:312941:1
Ccrd_010523	6.25773	3.75537e-17	KVI11068	Aldolase-type TIM	supercontig:CcrdV1:scaffold_286:216809:218826:1
Ccrd_010528	-4.28938	1.2699e-08	KVI11066	DNA replication	supercontig:CcrdV1:scaffold_286:103631:109182:-1
Ccrd_010529	-1.69889	3.07749e-07	KVI11065	Ribosomal protein	supercontig:CcrdV1:scaffold_2041:406:11699:1
Ccrd_010535	-1.92354	0.00146057	KVI11059	Translation elongation/initiation	supercontig:CcrdV1:scaffold_982:22329:23353:-1
Ccrd_010536	-1.16936	0.00388775	KVI11056	Ribosomal protein	supercontig:CcrdV1:scaffold_982:30741:34052:-1
Ccrd_010543	-1.28283	0.00145134	KVI11051	BOP1, N-terminal	supercontig:CcrdV1:scaffold_3108:44492:52489:-1
Ccrd_010544	2.04285	3.53266e-05	KVI11047	NIF system	supercontig:CcrdV1:scaffold_3108:40108:44279:1
Ccrd_010554	-4.86496	1.10529e-19	KVI11040	Glyoxalase-like domain-containing	supercontig:CcrdV1:scaffold_5549:8327:9977:-1
Ccrd_010555	-2.8426	3.67695e-08	KVI11039	Glyoxalase-like domain-containing	supercontig:CcrdV1:scaffold_4162:19271:20821:-1
Ccrd_010577	-2.08383	5.96326e-06	KVI11015	DnaJ domain-containing	supercontig:CcrdV1:scaffold_1508:65785:67431:1
Ccrd_010600	-1.70239	0.0147183	KVI10992	hypothetical protein	supercontig:CcrdV1:scaffold_1500:93428:97022:-1
Ccrd_010610	-1.45241	0.00791077	KVI10984	Ribosomal protein	supercontig:CcrdV1:scaffold_1981:69864:75251:-1
Ccrd_010611	1.20225	0.015239	KVI10985	Protein of	supercontig:CcrdV1:scaffold_1981:84997:85983:-1
Ccrd_010620	1.82892	1.07958e-07	KVI10962	Basic-leucine zipper	supercontig:CcrdV1:scaffold_180:355237:357472:-1
Ccrd_010629	-1.01016	0.0373691	KVI10955	Pentatricopeptide repeat-containing	supercontig:CcrdV1:scaffold_180:177910:182262:1
Ccrd_010638	-1.56511	0.00675702	KVI10976	Pentatricopeptide repeat-containing	supercontig:CcrdV1:scaffold_180:54141:57355:-1
Ccrd_010651	-1.46947	0.0285155	KVI10944	Rhodanese-like domain-containing	supercontig:CcrdV1:scaffold_451:84821:86614:1
Ccrd_010658	-1.00025	0.0103039	KVI10947	hypothetical protein	supercontig:CcrdV1:scaffold_451:168751:170814:-1
Ccrd_010678	2.08303	0.000169705	KVI10916	Phosphate-induced protein	supercontig:CcrdV1:scaffold_1272:100016:102639:1
Ccrd_010688	-2.4219	0.000261813	KVI10909	hypothetical protein	supercontig:CcrdV1:scaffold_2536:46239:54384:1
Ccrd_010699	-1.27693	0.0256494	KVI10904	hypothetical protein	supercontig:CcrdV1:scaffold_1137:96358:98577:1
Ccrd_010700	-3.22604	1.59889e-12	KVI10896	ABC-2 type	supercontig:CcrdV1:scaffold_2450:911:3534:-1
Ccrd_010709	1.51239	0.0292242	KVI10881	Myc-type, basic	supercontig:CcrdV1:scaffold_580:59708:61808:-1
Ccrd_010732	1.35804	0.00899842	KVI10851	Domain X	supercontig:CcrdV1:scaffold_233:165265:167826:-1
Ccrd_010736	1.45287	0.00216801	KVI10855	Protein of	supercontig:CcrdV1:scaffold_233:189950:191377:-1
Ccrd_010743	1.15753	0.0147865	KVI10865	hypothetical protein	supercontig:CcrdV1:scaffold_233:272325:276865:-1
Ccrd_010748	1.93079	0.0388701	KVI10858	Peptidase S10,	supercontig:CcrdV1:scaffold_233:344657:355407:1
Ccrd_010751	1.12742	0.0378493	KVI10846	hypothetical protein	supercontig:CcrdV1:scaffold_4002:44900:46151:1
Ccrd_010756	-1.09858	0.0172655	KVI10842	hypothetical protein	supercontig:CcrdV1:scaffold_5039:22123:23886:1
Ccrd_010765	2.05497	0.0001681	KVI10822	Zinc finger,	supercontig:CcrdV1:scaffold_758:80019:80690:1
Ccrd_010766	1.84659	2.8304e-05	KVI10823	lateral organ	supercontig:CcrdV1:scaffold_758:93808:95410:1
Ccrd_010768	-1.14762	0.0115642	KVI10829	Ribosomal protein	supercontig:CcrdV1:scaffold_758:108705:110986:-1
Ccrd_010774	-1.90682	0.0389427	KVI10833	Protein of	supercontig:CcrdV1:scaffold_758:143047:146625:-1
Ccrd_010790	1.39367	8.60269e-05	KVI10808	hypothetical protein	supercontig:CcrdV1:scaffold_1158:60522:62744:-1
Ccrd_010795	-1.40323	0.000534342	KVI10790	Ribosomal protein	supercontig:CcrdV1:scaffold_432:240266:240703:-1
Ccrd_010796	1.14509	0.00304899	KVI10793	O-acyltransferase, WSD1,	supercontig:CcrdV1:scaffold_432:197703:208565:-1
Ccrd_010801	-2.66102	1.10231e-05	KVI10800	hypothetical protein	supercontig:CcrdV1:scaffold_432:114110:116188:-1
Ccrd_010804	-1.08588	0.0212259	KVI10797	ACT domain-containing	supercontig:CcrdV1:scaffold_432:62681:66492:1
Ccrd_010810	-2.51946	6.16674e-06	KVI10787	Protein kinase,	supercontig:CcrdV1:scaffold_5063:13665:19042:-1
Ccrd_010817	1.53928	2.86389e-05	KVI10764	Protein of	supercontig:CcrdV1:scaffold_66:28804:34299:-1
Ccrd_010829	-2.77357	0.00705445	KVI10775	hypothetical protein	supercontig:CcrdV1:scaffold_66:238277:238732:-1
Ccrd_010834	-2.50469	0.00930866	KVI10745	hypothetical protein	supercontig:CcrdV1:scaffold_66:305947:319656:1
Ccrd_010842	1.88482	9.87851e-08	KVI10754	Cold acclimation	supercontig:CcrdV1:scaffold_66:435970:437122:1
Ccrd_010844	1.24575	0.00905568	KVI10756	Uncharacterized protein	supercontig:CcrdV1:scaffold_66:476872:478308:1
Ccrd_010848	2.64371	0.00230611	KVI10760	Protein of	supercontig:CcrdV1:scaffold_66:515325:515789:1
Ccrd_010861	1.81576	0.00198979	KVI10737	Ferredoxin--nitrite reductase,	supercontig:CcrdV1:scaffold_1744:69040:71851:1
Ccrd_010866	1.68488	0.0190333	KVI10685	BURP domain-containing	supercontig:CcrdV1:scaffold_30:20031:22860:-1
Ccrd_010881	-1.95975	0.00064419	KVI10730	Concanavalin A-like	supercontig:CcrdV1:scaffold_30:255257:260523:-1
Ccrd_010882	-3.26612	8.31673e-16	KVI10733	hypothetical protein	supercontig:CcrdV1:scaffold_30:306748:307661:1
Ccrd_010883	-2.06817	4.80568e-07	KVI10732	Nucleotide-binding, alpha-beta	supercontig:CcrdV1:scaffold_30:320447:321223:1
Ccrd_010886	1.21816	0.0197769	KVI10729	hypothetical protein	supercontig:CcrdV1:scaffold_30:347853:350756:-1
Ccrd_010887	-1.88889	0.0061345	KVI10728	CIB1 [Source:Projected	supercontig:CcrdV1:scaffold_30:385266:387573:1
Ccrd_010909	-1.13114	0.0436783	KVI10688	Nucleotide-binding, alpha-beta	supercontig:CcrdV1:scaffold_30:700350:710272:1
Ccrd_010910	-2.28615	1.69656e-11	KVI10712	Galactose-binding domain-like	supercontig:CcrdV1:scaffold_30:724300:732663:1
Ccrd_010917	-2.4608	0.00523275	KVI10679	Condensin complex	supercontig:CcrdV1:scaffold_618:12968:22421:-1
Ccrd_010920	-2.30112	0.0188428	KVI10673	protein of	supercontig:CcrdV1:scaffold_618:39070:45649:-1
Ccrd_010928	2.85115	4.3333e-15	KVI10675	hypothetical protein	supercontig:CcrdV1:scaffold_618:141256:145198:-1
Ccrd_010933	1.4558	0.000197121	KVI10659	Protein-tyrosine phosphatase,	supercontig:CcrdV1:scaffold_570:53722:61674:1
Ccrd_010935	-1.72909	0.000798003	KVI10661	Glycoside hydrolase,	supercontig:CcrdV1:scaffold_570:72850:75967:-1
Ccrd_010936	1.65122	0.00355334	KVI10664	hypothetical protein	supercontig:CcrdV1:scaffold_570:77605:85072:-1
Ccrd_010942	-1.4407	0.012017	KVI10654	hypothetical protein	supercontig:CcrdV1:scaffold_570:185240:191408:1
Ccrd_010943	-1.29381	0.0117131	KVI10655	tRNase Z	supercontig:CcrdV1:scaffold_570:191980:194605:-1
Ccrd_010952	-3.06648	0.000221804	KVI10644	Thymidine kinase	supercontig:CcrdV1:scaffold_670:51144:52721:-1
Ccrd_010955	-2.74041	0.000299641	KVI10648	DOMON domain-containing	supercontig:CcrdV1:scaffold_670:71606:73374:-1
Ccrd_010967	-1.43389	0.000315055	KVI10632	CO dehydrogenase	supercontig:CcrdV1:scaffold_7376:10269:17022:1
Ccrd_010983	1.51461	0.0421044	KVI10602	Nudix hydrolase	supercontig:CcrdV1:scaffold_172:278645:283654:1
Ccrd_010984	1.28218	0.00343682	KVI10595	Protein kinase-like	supercontig:CcrdV1:scaffold_172:268114:274518:-1
Ccrd_011003	-2.2579	0.02188	KVI10616	Vacuolar protein	supercontig:CcrdV1:scaffold_172:7390:13141:-1
Ccrd_011011	2.35611	0.0332154	KVI10580	hypothetical protein	supercontig:CcrdV1:scaffold_243:165728:166945:1
Ccrd_011013	1.55211	0.000108049	KVI10582	Ran GTPase	supercontig:CcrdV1:scaffold_243:191273:197437:1
Ccrd_011025	1.42699	0.0340055	KVI10591	Endoplasmic reticulum	supercontig:CcrdV1:scaffold_243:316068:324285:-1
Ccrd_011032	1.32495	0.00243806	KVI10563	Carotenoid oxygenase	supercontig:CcrdV1:scaffold_1008:96481:98280:1
Ccrd_011039	1.31959	0.0292351	KVI10560	Polyphenol oxidase,	supercontig:CcrdV1:scaffold_4550:24173:26059:1
Ccrd_011049	1.78475	1.84927e-05	KVI10559	Mss4-like protein	supercontig:CcrdV1:scaffold_259:206918:208821:1
Ccrd_011050	-3.31762	0.000228542	KVI10539	hypothetical protein	supercontig:CcrdV1:scaffold_259:204248:205525:1
Ccrd_011057	1.24236	0.012417	KVI10544	Ribonuclease H-like	supercontig:CcrdV1:scaffold_259:86977:89039:1
Ccrd_011058	1.58727	7.67548e-05	KVI10547	hypothetical protein	supercontig:CcrdV1:scaffold_259:57800:62305:-1
Ccrd_011059	1.27265	0.00229313	KVI10546	PC-Esterase	supercontig:CcrdV1:scaffold_259:40899:49503:1
Ccrd_011063	-1.83951	0.0123775	KVI10537	Concanavalin A-like	supercontig:CcrdV1:scaffold_2317:57858:83898:1
Ccrd_011065	-3.05183	4.36217e-16	KVI10535	hypothetical protein	supercontig:CcrdV1:scaffold_3211:19891:63683:-1
Ccrd_011074	1.13855	0.00508431	KVI10529	F-box domain,	supercontig:CcrdV1:scaffold_1061:117339:122811:1
Ccrd_011094	1.89381	0.000703215	KVI10503	No apical	supercontig:CcrdV1:scaffold_279:151514:153197:-1
Ccrd_011106	3.27157	1.55984e-06	KVI10520	protein of	supercontig:CcrdV1:scaffold_279:20824:22569:-1
Ccrd_011107	-1.79616	0.000405261	KVI10519	Chlorophyll A-B	supercontig:CcrdV1:scaffold_279:15678:17268:1
Ccrd_011111	1.6782	1.55365e-05	KVI10463	hypothetical protein	supercontig:CcrdV1:scaffold_130:34680:39724:1
Ccrd_011129	-3.07687	8.30925e-11	KVI10461	Basic-leucine zipper	supercontig:CcrdV1:scaffold_130:262949:265001:-1
Ccrd_011135	-1.42889	0.0263069	KVI10489	AP2/ERF domain-containing	supercontig:CcrdV1:scaffold_130:350660:351385:1
Ccrd_011147	-1.38391	0.0335808	KVI10466	hypothetical protein	supercontig:CcrdV1:scaffold_130:442590:446517:-1
Ccrd_011149	-1.17712	0.012907	KVI10465	Protein kinase,	supercontig:CcrdV1:scaffold_130:463624:470919:-1
Ccrd_011150	2.63028	1.08925e-07	KVI10380	hypothetical protein	supercontig:CcrdV1:scaffold_29:793522:794485:1
Ccrd_011154	1.66595	0.000554102	KVI10376	Major sperm	supercontig:CcrdV1:scaffold_29:767464:771436:1
Ccrd_011155	-2.67456	2.52077e-08	KVI10377	cytochrome b6-f	supercontig:CcrdV1:scaffold_29:757959:760811:1
Ccrd_011156	1.4392	0.0296355	KVI10378	hypothetical protein	supercontig:CcrdV1:scaffold_29:733565:734819:-1
Ccrd_011165	-2.41718	0.000477677	KVI10415	Concanavalin A-like	supercontig:CcrdV1:scaffold_29:599019:601094:1
Ccrd_011170	1.00478	0.0244003	KVI10407	Zinc/iron permease	supercontig:CcrdV1:scaffold_29:563438:565773:-1
Ccrd_011176	-1.98476	1.65928e-08	KVI10402	Transcription factor	supercontig:CcrdV1:scaffold_29:516091:518313:-1
Ccrd_011182	-1.24869	0.00290265	KVI10434	hypothetical protein	supercontig:CcrdV1:scaffold_29:479701:482486:-1
Ccrd_011183	-2.08488	0.0264247	KVI10433	Armadillo-like helical	supercontig:CcrdV1:scaffold_29:476173:479122:1
Ccrd_011188	-2.95867	1.43818e-05	KVI10432	hypothetical protein	supercontig:CcrdV1:scaffold_29:427886:428203:1
Ccrd_011195	-2.99633	1.12036e-09	KVI10399	Microtubule-associated protein,	supercontig:CcrdV1:scaffold_29:361237:366310:1
Ccrd_011198	-1.60097	0.00988502	KVI10392	Aspartate carbamoyltransferase	supercontig:CcrdV1:scaffold_29:327274:331205:1
Ccrd_011201	1.33679	0.00426887	KVI10424	Alanine racemase,	supercontig:CcrdV1:scaffold_29:297608:301233:1
Ccrd_011203	-1.16762	0.020022	KVI10426	DNA glycosylase	supercontig:CcrdV1:scaffold_29:271941:284040:1
Ccrd_011215	-1.47834	0.000395051	KVI10390	Uncharacterized protein	supercontig:CcrdV1:scaffold_29:117301:119678:-1
Ccrd_011217	-1.70396	4.8998e-07	KVI10389	Heat shock	supercontig:CcrdV1:scaffold_29:97475:100927:-1
Ccrd_011220	2.78029	2.91854e-05	KVI10444	Polyprenyl synthetase	supercontig:CcrdV1:scaffold_29:73587:78454:1
Ccrd_011222	-1.47946	0.00187514	KVI10442	Heat shock	supercontig:CcrdV1:scaffold_29:54826:56954:1
Ccrd_011226	1.67812	0.00257446	KVI10446	Aldolase-type TIM	supercontig:CcrdV1:scaffold_29:30598:33328:-1
Ccrd_011232	-1.67752	0.00046941	KVI10367	Armadillo-like helical	supercontig:CcrdV1:scaffold_1010:6994:12757:1
Ccrd_011282	1.60895	0.00417765	KVI10316	hypothetical protein	supercontig:CcrdV1:scaffold_562:149027:149528:1
Ccrd_011285	2.94323	0.00122055	KVI10319	hypothetical protein	supercontig:CcrdV1:scaffold_562:168198:170628:1
Ccrd_011294	1.42621	0.000346515	KVI10271	Glycolipid transfer	supercontig:CcrdV1:scaffold_148:391524:399757:1
Ccrd_011295	3.89481	6.15913e-17	KVI10270	BTB/POZ-like protein	supercontig:CcrdV1:scaffold_148:381985:388734:-1
Ccrd_011301	4.80636	6.97368e-07	KVI10292	Oleosin	supercontig:CcrdV1:scaffold_148:341344:341802:-1
Ccrd_011303	2.33343	1.55984e-06	KVI10294	NAD-dependent epimerase/dehydratase	supercontig:CcrdV1:scaffold_148:320636:323469:1
Ccrd_011304	-2.80263	0.00355334	KVI10297	hypothetical protein	supercontig:CcrdV1:scaffold_148:319807:320505:-1
Ccrd_011306	1.44258	9.38294e-05	KVI10299	K Homology	supercontig:CcrdV1:scaffold_148:301378:309258:-1
Ccrd_011307	1.09397	0.0424317	KVI10298	Calcium-binding EF-hand	supercontig:CcrdV1:scaffold_148:297510:302693:1
Ccrd_011308	1.75046	8.60049e-05	KVI10301	Ubiquitin-conjugating enzyme,	supercontig:CcrdV1:scaffold_148:289343:297765:-1
Ccrd_011315	-1.99448	0.0104417	KVI10275	Prenylated rab	supercontig:CcrdV1:scaffold_148:229233:234869:1
Ccrd_011317	1.06674	0.0043834	KVI10273	hypothetical protein	supercontig:CcrdV1:scaffold_148:219345:223761:1
Ccrd_011327	1.09722	0.0110765	KVI10284	Protein phosphatase	supercontig:CcrdV1:scaffold_148:63462:67881:1
Ccrd_011332	1.21218	0.0402073	KVI10310	Photosystem II	supercontig:CcrdV1:scaffold_148:28065:29971:-1
Ccrd_011340	3.20696	2.38521e-06	KVI10230	hypothetical protein	supercontig:CcrdV1:scaffold_99:493694:493993:-1
Ccrd_011343	-1.88939	0.021274	KVI10231	Auxin responsive	supercontig:CcrdV1:scaffold_99:451878:452330:-1
Ccrd_011345	1.9148	4.24393e-08	KVI10225	hypothetical protein	supercontig:CcrdV1:scaffold_99:432485:433953:1
Ccrd_011347	1.93219	3.97842e-06	KVI10227	Zinc finger,	supercontig:CcrdV1:scaffold_99:410724:412353:-1
Ccrd_011348	1.89534	0.000174424	KVI10234	Zinc finger,	supercontig:CcrdV1:scaffold_99:391855:393246:-1
Ccrd_011350	2.25415	0.0149941	KVI10248	No apical	supercontig:CcrdV1:scaffold_99:346693:348169:1
Ccrd_011354	-1.81811	0.00227824	KVI10252	hypothetical protein	supercontig:CcrdV1:scaffold_99:273066:277668:1
Ccrd_011355	1.54729	0.00559441	KVI10253	Tetratricopeptide-like helical	supercontig:CcrdV1:scaffold_99:263526:267447:1
Ccrd_011356	-2.33624	0.0101186	KVI10250	hypothetical protein	supercontig:CcrdV1:scaffold_99:261196:261822:-1
Ccrd_011357	-1.29331	0.000270351	KVI10251	hypothetical protein	supercontig:CcrdV1:scaffold_99:241658:259538:1
Ccrd_011358	-1.42463	0.0133483	KVI10244	Armadillo-like helical	supercontig:CcrdV1:scaffold_99:201887:212819:1
Ccrd_011369	-1.68118	0.000754489	KVI10262	Glyceraldehyde 3-phosphate	supercontig:CcrdV1:scaffold_99:71997:87969:-1
Ccrd_011372	1.99335	8.02765e-05	KVI10238	Protein of	supercontig:CcrdV1:scaffold_99:35978:47608:-1
Ccrd_011399	2.51473	6.39571e-10	KVI10165	CCT domain-containing	supercontig:CcrdV1:scaffold_117:464855:468785:-1
Ccrd_011406	3.03591	7.64184e-05	KVI10171	HAD-like domain-containing	supercontig:CcrdV1:scaffold_117:389874:399532:-1
Ccrd_011409	3.8438	0.000100809	KVI10170	hypothetical protein	supercontig:CcrdV1:scaffold_117:367614:371295:1
Ccrd_011410	1.70101	3.22859e-05	KVI10192	RNA polymerase	supercontig:CcrdV1:scaffold_117:361598:365423:1
Ccrd_011413	1.78607	2.78963e-05	KVI10193	Mitochondrial carrier	supercontig:CcrdV1:scaffold_117:327922:331728:1
Ccrd_011418	1.4515	0.0133893	KVI10190	AAA+ ATPase	supercontig:CcrdV1:scaffold_117:244537:250857:-1
Ccrd_011421	5.49702	7.07685e-23	KVI10160	hypothetical protein	supercontig:CcrdV1:scaffold_117:217242:220667:1
Ccrd_011422	-1.22573	0.0060557	KVI10161	CAAX amino	supercontig:CcrdV1:scaffold_117:203965:210264:-1
Ccrd_011423	3.23518	5.72194e-08	KVI10162	hypothetical protein	supercontig:CcrdV1:scaffold_117:201056:202398:-1
Ccrd_011437	1.03438	0.0233679	KVI10179	Homeodomain-like protein	supercontig:CcrdV1:scaffold_117:99894:105462:-1
Ccrd_011438	-3.14142	9.85092e-08	KVI10188	Heat shock	supercontig:CcrdV1:scaffold_117:95878:98721:1
Ccrd_011450	-1.29273	0.00984502	KVI10112	Chloramphenicol acetyltransferase-like	supercontig:CcrdV1:scaffold_110:493368:497481:-1
Ccrd_011453	-2.05229	0.0464169	KVI10113	Kinesin, motor	supercontig:CcrdV1:scaffold_110:461353:465952:1
Ccrd_011458	-1.47369	0.00319272	KVI10106	Pectinacetylesterase	supercontig:CcrdV1:scaffold_110:414665:423283:-1
Ccrd_011463	1.07058	0.00878287	KVI10130	cytochrome b561,	supercontig:CcrdV1:scaffold_110:361124:364120:-1
Ccrd_011474	-2.04262	0.00913478	KVI10154	Leucine-rich repeat-containing	supercontig:CcrdV1:scaffold_110:277926:281828:1
Ccrd_011476	-1.12806	0.00167011	KVI10152	Ribosomal protein	supercontig:CcrdV1:scaffold_110:258239:259525:-1
Ccrd_011496	3.55246	3.83993e-10	KVI10142	Peptidoglycan-binding lysin	supercontig:CcrdV1:scaffold_110:77898:86128:-1
Ccrd_011498	1.08394	0.0381611	KVI10144	Transcription factor,	supercontig:CcrdV1:scaffold_110:53652:54638:-1
Ccrd_011506	-1.91362	0.000154318	KVI10056	hypothetical protein	supercontig:CcrdV1:scaffold_44:52117:55394:1
Ccrd_011510	1.95202	1.33516e-05	KVI10093	protein of	supercontig:CcrdV1:scaffold_44:148989:151904:1
Ccrd_011518	-2.21286	0.000184566	KVI10096	Pectinesterase inhibitor	supercontig:CcrdV1:scaffold_44:319312:320781:-1
Ccrd_011526	-1.66774	0.002846	KVI10063	hypothetical protein	supercontig:CcrdV1:scaffold_44:424181:426886:1
Ccrd_011529	1.6083	0.00403262	KVI10061	Major facilitator	supercontig:CcrdV1:scaffold_44:451234:453174:-1
Ccrd_011531	-1.87501	0.0123775	KVI10068	Leucine-rich repeat-containing	supercontig:CcrdV1:scaffold_44:485486:489223:-1
Ccrd_011532	-2.47665	0.0276972	KVI10070	Ribosomal protein	supercontig:CcrdV1:scaffold_44:505895:507648:-1
Ccrd_011535	-1.6758	0.0192171	KVI10069	Alcohol dehydrogenase,	supercontig:CcrdV1:scaffold_44:529589:532584:-1
Ccrd_011538	4.21377	1.06539e-18	KVI10099	General substrate	supercontig:CcrdV1:scaffold_44:547398:549383:-1
Ccrd_011539	1.52385	0.00577096	KVI10100	Peptidase T2,	supercontig:CcrdV1:scaffold_44:550732:558620:1
Ccrd_011552	-1.71737	0.0146762	KVI10051	hypothetical protein	supercontig:CcrdV1:scaffold_3682:28601:32565:1
Ccrd_011553	-1.62148	0.0469662	KVI10052	Leucine-rich repeat-containing	supercontig:CcrdV1:scaffold_3682:32852:35974:-1
Ccrd_011554	1.15713	0.00199136	KVI10053	Protein ORANGE,	supercontig:CcrdV1:scaffold_3682:40859:45392:-1
Ccrd_011555	-3.52145	4.59025e-05	KVI10054	Leucine-rich repeat-containing	supercontig:CcrdV1:scaffold_3682:53377:56469:1
Ccrd_011557	-1.99681	4.52379e-06	KVI10026	hypothetical protein	supercontig:CcrdV1:scaffold_340:32176:33397:-1
Ccrd_011560	-1.24269	0.0215627	KVI10046	hypothetical protein	supercontig:CcrdV1:scaffold_340:86982:88740:-1
Ccrd_011567	-1.74309	0.00679138	KVI10043	Concanavalin A-like	supercontig:CcrdV1:scaffold_340:142890:144919:1
Ccrd_011569	-2.66986	0.00683278	KVI10039	KIP1-like protein	supercontig:CcrdV1:scaffold_340:155421:158590:1
Ccrd_011570	1.31872	0.0126147	KVI10030	Protein of	supercontig:CcrdV1:scaffold_340:164326:167100:1
Ccrd_011571	1.19019	0.0105355	KVI10031	Protein kinase-like	supercontig:CcrdV1:scaffold_340:167487:172149:-1
Ccrd_011577	2.71235	0.00050193	KVI10033	Leucine-rich repeat-containing	supercontig:CcrdV1:scaffold_340:242906:245821:-1
Ccrd_011595	2.31205	0.000237992	KVI10008	Barwin-like endoglucanase	supercontig:CcrdV1:scaffold_67:145294:146323:1
Ccrd_011598	-1.67634	0.00212544	KVI10005	hypothetical protein	supercontig:CcrdV1:scaffold_67:174985:177820:-1
Ccrd_011600	-2.1627	0.0154948	KVI10020	Concanavalin A-like	supercontig:CcrdV1:scaffold_67:199548:201594:-1
Ccrd_011602	-1.24172	0.0348745	KVI10022	potassium transporter	supercontig:CcrdV1:scaffold_67:243658:247827:1
Ccrd_011603	1.47792	0.0153913	KVI10023	Dual specificity	supercontig:CcrdV1:scaffold_67:247767:249945:-1
Ccrd_011609	2.13436	1.87805e-05	KVI10016	Major facilitator	supercontig:CcrdV1:scaffold_67:327385:330963:-1
Ccrd_011612	-1.59016	0.0164487	KVI09998	hypothetical protein	supercontig:CcrdV1:scaffold_67:357001:358632:-1
Ccrd_011617	-1.09493	0.022812	KVI09994	hypothetical protein	supercontig:CcrdV1:scaffold_67:420772:420951:-1
Ccrd_011620	2.02938	0.0173592	KVI09984	hypothetical protein	supercontig:CcrdV1:scaffold_67:440173:441052:-1
Ccrd_011621	1.75348	0.00050358	KVI09985	NAD(P)-binding domain-containing	supercontig:CcrdV1:scaffold_67:443326:446032:-1
Ccrd_011630	-1.59022	0.0233251	KVI10003	Glycoside hydrolase,	supercontig:CcrdV1:scaffold_67:568684:575477:1
Ccrd_011651	1.44573	0.000201587	KVI09950	Dullard phosphatase	supercontig:CcrdV1:scaffold_123:84135:90543:-1
Ccrd_011653	-2.9992	0.00021302	KVI09948	Double Clp-N	supercontig:CcrdV1:scaffold_123:109213:114847:1
Ccrd_011655	2.87326	0.0124079	KVI09954	Non-heme dioxygenase	supercontig:CcrdV1:scaffold_123:127481:129326:-1
Ccrd_011665	-1.88266	0.00342372	KVI09947	Anaphase-promoting complex	supercontig:CcrdV1:scaffold_123:256787:287744:-1
Ccrd_011676	-2.42449	1.7696e-07	KVI09927	Chloramphenicol acetyltransferase-like	supercontig:CcrdV1:scaffold_123:377985:379316:-1
Ccrd_011682	-2.29933	0.0347751	KVI09962	Mad3/BUB1 homology	supercontig:CcrdV1:scaffold_123:469086:471994:1
Ccrd_011684	1.29233	0.00629415	KVI09958	hypothetical protein	supercontig:CcrdV1:scaffold_123:476735:480821:-1
Ccrd_011689	1.70757	8.60071e-05	KVI09923	hypothetical protein	supercontig:CcrdV1:scaffold_399:26843:29827:1
Ccrd_011691	1.54919	0.00237834	KVI09906	Leucine-rich repeat-containing	supercontig:CcrdV1:scaffold_399:31393:46925:1
Ccrd_011701	1.58054	0.00645183	KVI09914	Chloramphenicol acetyltransferase-like	supercontig:CcrdV1:scaffold_399:132469:133935:1
Ccrd_011705	4.52213	3.04891e-35	KVI09910	Aquaporin-like protein	supercontig:CcrdV1:scaffold_399:168075:169525:-1
Ccrd_011712	1.34012	0.0458453	KVI09892	Pleckstrin homology	supercontig:CcrdV1:scaffold_399:234652:235086:-1
Ccrd_011728	1.08609	0.00692201	KVI09874	UDP-glucuronosyl/UDP-glucosyltransferase	supercontig:CcrdV1:scaffold_270:72922:105922:-1
Ccrd_011729	-2.88062	0.000559608	KVI09873	hypothetical protein	supercontig:CcrdV1:scaffold_270:108378:110217:-1
Ccrd_011731	-2.65569	0.00486126	KVI09881	Plant specific	supercontig:CcrdV1:scaffold_270:134587:137362:1
Ccrd_011737	1.46456	0.0123107	KVI09887	Mitochondrial carrier	supercontig:CcrdV1:scaffold_270:171130:176516:1
Ccrd_011747	1.27104	0.0227	KVI09862	Concanavalin A-like	supercontig:CcrdV1:scaffold_270:251874:257688:-1
Ccrd_011748	-1.53837	0.000124277	KVI09865	Regulator of	supercontig:CcrdV1:scaffold_270:258148:268435:-1
Ccrd_011750	2.2843	4.12342e-08	KVI09878	Protein phosphatase	supercontig:CcrdV1:scaffold_270:283952:285824:-1
Ccrd_011760	-1.58886	1.99464e-05	KVI09855	Ribosomal protein	supercontig:CcrdV1:scaffold_1296:42433:43152:1
Ccrd_011773	-1.46367	0.0467235	KVI09840	hypothetical protein	supercontig:CcrdV1:scaffold_1234:79056:79265:-1
Ccrd_011775	1.12724	0.00780589	KVI09834	Transcription factor	supercontig:CcrdV1:scaffold_1234:91236:93907:-1
Ccrd_011777	1.11923	0.0150306	KVI09836	Optic atrophy	supercontig:CcrdV1:scaffold_1234:129204:133082:-1
Ccrd_011778	1.54301	0.000245439	KVI09828	Homeodomain-like protein	supercontig:CcrdV1:scaffold_3460:44530:49102:1
Ccrd_011779	-1.33263	0.00397744	KVI09829	Barwin-like endoglucanase	supercontig:CcrdV1:scaffold_3460:28432:30294:-1
Ccrd_011780	-1.14615	0.00407633	KVI09831	putative domain	supercontig:CcrdV1:scaffold_3460:19151:27553:1
Ccrd_011783	-1.27747	0.0203205	KVI09806	Protein of	supercontig:CcrdV1:scaffold_105:260:15922:1
Ccrd_011784	-1.09756	0.025276	KVI09802	Nucleotide-binding, alpha-beta	supercontig:CcrdV1:scaffold_105:21250:23868:1
Ccrd_011787	-1.30409	0.0071554	KVI09803	Concanavalin A-like	supercontig:CcrdV1:scaffold_105:48206:50692:1
Ccrd_011798	1.34901	0.00436309	KVI09790	Crotonase superfamily	supercontig:CcrdV1:scaffold_105:146570:147292:-1
Ccrd_011812	-1.10726	0.0350872	KVI09800	hypothetical protein	supercontig:CcrdV1:scaffold_105:263811:264893:1
Ccrd_011826	-1.306	0.0149623	KVI09814	Glycoside hydrolase,	supercontig:CcrdV1:scaffold_105:482581:483746:-1
Ccrd_011833	1.26485	0.011424	KVI09723	Conserved hypothetical	supercontig:CcrdV1:scaffold_21:30304:38487:1
Ccrd_011837	1.02503	0.0238267	KVI09726	Alpha/beta hydrolase	supercontig:CcrdV1:scaffold_21:58721:62131:-1
Ccrd_011838	-1.10765	0.00857867	KVI09722	Ribosomal protein	supercontig:CcrdV1:scaffold_21:70670:72696:1
Ccrd_011841	2.01095	0.000269321	KVI09760	3-Oxoacyl-[acyl-carrier-protein (ACP)]	supercontig:CcrdV1:scaffold_21:104513:105889:1
Ccrd_011851	-5.0631	1.84813e-35	KVI09769	CCT domain-containing	supercontig:CcrdV1:scaffold_21:272778:280079:1
Ccrd_011853	-1.00535	0.0273559	KVI09771	Rab-GTPase-TBC domain-containing	supercontig:CcrdV1:scaffold_21:292873:302180:-1
Ccrd_011856	-2.0173	0.000118654	KVI09775	hypothetical protein	supercontig:CcrdV1:scaffold_21:322479:326575:-1
Ccrd_011858	-1.04598	0.0180527	KVI09768	Rubisco LS	supercontig:CcrdV1:scaffold_21:341237:349848:-1
Ccrd_011863	-1.28581	0.00460944	KVI09737	Histone-fold	supercontig:CcrdV1:scaffold_21:392825:399656:1
Ccrd_011864	-3.66226	5.01976e-07	KVI09730	Nucleotide-binding, alpha-beta	supercontig:CcrdV1:scaffold_21:415077:417167:1
Ccrd_011871	-1.62062	0.0459233	KVI09749	protein of	supercontig:CcrdV1:scaffold_21:485607:488642:-1
Ccrd_011877	1.10703	0.00215668	KVI09743	Zinc finger,	supercontig:CcrdV1:scaffold_21:618936:628350:-1
Ccrd_011879	1.03408	0.0123007	KVI09751	Apple-like protein	supercontig:CcrdV1:scaffold_21:639335:653187:1
Ccrd_011885	1.38172	0.0405489	KVI09766	Acyl transferase/acyl	supercontig:CcrdV1:scaffold_21:791963:794281:-1
Ccrd_011886	-1.08703	0.0184103	KVI09763	Tryptophan/tyrosine permease	supercontig:CcrdV1:scaffold_21:794975:803718:1
Ccrd_011892	1.36279	0.000207824	KVI09778	Aquaporin-like protein	supercontig:CcrdV1:scaffold_21:842649:843991:-1
Ccrd_011895	1.02548	0.0257157	KVI09703	hypothetical protein	supercontig:CcrdV1:scaffold_199:34897:37962:1
Ccrd_011898	1.14399	0.0357091	KVI09708	Aux/IAA-ARF-dimerization	supercontig:CcrdV1:scaffold_199:58733:60814:-1
Ccrd_011905	-1.66627	0.00198065	KVI09717	Nucleolar pre-ribosomal-associated	supercontig:CcrdV1:scaffold_199:158430:174963:-1
Ccrd_011909	-1.551	0.00193462	KVI09709	Like-Sm (LSM)	supercontig:CcrdV1:scaffold_199:219071:219910:-1
Ccrd_011911	1.25692	0.00878287	KVI09696	Ovarian tumor,	supercontig:CcrdV1:scaffold_199:237092:241562:-1
Ccrd_011920	-2.22414	4.9354e-05	KVI09719	AmbAllergen	supercontig:CcrdV1:scaffold_199:379529:381449:-1
Ccrd_011933	2.43735	3.85311e-08	KVI09680	Kunitz inhibitor	supercontig:CcrdV1:scaffold_7337:2487:14591:1
Ccrd_011947	2.09807	9.64912e-05	KVI09663	Globin	supercontig:CcrdV1:scaffold_653:36803:41073:1
Ccrd_011948	-2.26541	0.00273619	KVI09672	hypothetical protein	supercontig:CcrdV1:scaffold_653:28999:32787:1
Ccrd_011949	1.09457	0.0216347	KVI09671	Dual specificity	supercontig:CcrdV1:scaffold_653:15383:26177:1
Ccrd_011956	-1.49014	0.000624424	KVI09656	KOW-like protein	supercontig:CcrdV1:scaffold_650:41254:41661:1
Ccrd_011957	1.49951	0.00923161	KVI09657	hypothetical protein	supercontig:CcrdV1:scaffold_650:48041:50438:1
Ccrd_011958	1.05825	0.0330644	KVI09661	hypothetical protein	supercontig:CcrdV1:scaffold_650:53369:54544:1
Ccrd_011959	1.4725	0.0400843	KVI09662	GRAM-like protein	supercontig:CcrdV1:scaffold_650:58314:71964:-1
Ccrd_011960	1.39328	0.000253199	KVI09647	Protein of	supercontig:CcrdV1:scaffold_650:74986:92424:-1
Ccrd_011963	-1.59181	0.00195133	KVI09652	hypothetical protein	supercontig:CcrdV1:scaffold_650:141658:144407:1
Ccrd_011964	1.34835	0.00988502	KVI09650	Ovarian tumor,	supercontig:CcrdV1:scaffold_650:147646:150971:-1
Ccrd_011972	-2.57719	5.0655e-06	KVI09599	cytochrome P450	supercontig:CcrdV1:scaffold_112:469383:470894:-1
Ccrd_011977	1.59682	1.56759e-05	KVI09596	AAA+ ATPase	supercontig:CcrdV1:scaffold_112:397618:403942:1
Ccrd_011978	-2.33109	0.0141914	KVI09592	hypothetical protein	supercontig:CcrdV1:scaffold_112:383494:385321:-1
Ccrd_011984	1.69423	0.000187123	KVI09633	hypothetical protein	supercontig:CcrdV1:scaffold_112:343799:344293:1
Ccrd_011990	-2.11888	6.49858e-06	KVI09611	Armadillo-like helical	supercontig:CcrdV1:scaffold_112:281300:291341:1
Ccrd_011991	-1.97109	0.000226368	KVI09612	PC-Esterase	supercontig:CcrdV1:scaffold_112:274870:276922:-1
Ccrd_011998	1.31184	0.0052098	KVI09619	Methyltransferase type	supercontig:CcrdV1:scaffold_112:203781:216075:1
Ccrd_012001	-1.61788	0.032904	KVI09605	hemerythrin/HHE cation-binding	supercontig:CcrdV1:scaffold_112:185718:189248:1
Ccrd_012007	3.49501	2.22256e-06	KVI09607	Homeodomain-like protein	supercontig:CcrdV1:scaffold_112:151581:153367:1
Ccrd_012009	-1.49545	0.00694644	KVI09601	Ribosomal protein	supercontig:CcrdV1:scaffold_112:118487:120070:-1
Ccrd_012017	-1.30481	0.0358813	KVI09645	Basic-leucine zipper	supercontig:CcrdV1:scaffold_112:52511:60041:1
Ccrd_012021	-2.58196	0.00549067	KVI09621	hypothetical protein	supercontig:CcrdV1:scaffold_112:19621:20094:1
Ccrd_012023	-1.16664	0.00440716	KVI09623	Chaperone DnaJ,	supercontig:CcrdV1:scaffold_112:707:4010:1
Ccrd_012024	1.62436	0.00931064	KVI09586	Glycosyl transferase,	supercontig:CcrdV1:scaffold_2260:2368:5662:-1
Ccrd_012027	2.58374	2.39435e-12	KVI09587	Aromatic amino	supercontig:CcrdV1:scaffold_2260:24055:27254:1
Ccrd_012029	-1.25442	0.00183286	KVI09583	Anticodon-binding	supercontig:CcrdV1:scaffold_2260:33498:41255:-1
Ccrd_012033	2.90016	2.36146e-10	KVI09578	Protein kinase,	supercontig:CcrdV1:scaffold_3998:3996:5589:1
Ccrd_012034	1.26243	0.0332923	KVI09581	hypothetical protein	supercontig:CcrdV1:scaffold_3998:14671:16799:-1
Ccrd_012043	-1.41515	0.0111695	KVI09572	hypothetical protein	supercontig:CcrdV1:scaffold_4231:45938:46309:1
Ccrd_012044	-1.93497	0.020658	KVI09569	hypothetical protein	supercontig:CcrdV1:scaffold_858:13535:15517:-1
Ccrd_012046	-1.05413	0.0443918	KVI09567	Ankyrin repeat-containing	supercontig:CcrdV1:scaffold_858:31363:33533:-1
Ccrd_012059	2.05896	0.00243806	KVI09565	hypothetical protein	supercontig:CcrdV1:scaffold_858:169465:170682:1
Ccrd_012080	-1.50442	0.00116992	KVI09517	CCT domain-containing	supercontig:CcrdV1:scaffold_129:187287:197573:-1
Ccrd_012085	1.88938	0.000183542	KVI09520	hypothetical protein	supercontig:CcrdV1:scaffold_129:242356:244251:-1
Ccrd_012087	1.31785	0.000717186	KVI09518	Homeodomain-like protein	supercontig:CcrdV1:scaffold_129:265233:272352:1
Ccrd_012089	-1.1238	0.045844	KVI09522	hypothetical protein	supercontig:CcrdV1:scaffold_129:302912:308933:1
Ccrd_012090	-1.94465	0.00083931	KVI09537	Histone-fold	supercontig:CcrdV1:scaffold_129:316224:319629:1
Ccrd_012093	-1.22274	0.000746631	KVI09540	Nucleic acid-binding,	supercontig:CcrdV1:scaffold_129:346846:349021:-1
Ccrd_012094	-2.07244	0.00122251	KVI09541	hypothetical protein	supercontig:CcrdV1:scaffold_129:349780:352874:-1
Ccrd_012099	2.25982	1.72083e-05	KVI09546	Zinc finger,	supercontig:CcrdV1:scaffold_129:427567:430666:1
Ccrd_012122	-1.64086	0.000361202	KVI09502	AAA+ ATPase	supercontig:CcrdV1:scaffold_349:242066:248245:-1
Ccrd_012124	-2.00048	5.1597e-05	KVI09491	Transmembrane protein	supercontig:CcrdV1:scaffold_4285:3283:9881:-1
Ccrd_012126	-1.1706	0.0210266	KVI09493	3'-5' exonuclease	supercontig:CcrdV1:scaffold_4285:16574:23250:-1
Ccrd_012147	-1.5582	0.0101018	KVI09483	AAA+ ATPase	supercontig:CcrdV1:scaffold_529:208379:214497:1
Ccrd_012148	1.04262	0.00900332	KVI09481	Amino acid/polyamine	supercontig:CcrdV1:scaffold_529:217439:224376:-1
Ccrd_012167	-2.01311	1.04349e-06	KVI09428	EEIG1/EHBP1 N-terminal	supercontig:CcrdV1:scaffold_90:447690:452242:-1
Ccrd_012173	1.20344	0.00192608	KVI09455	hypothetical protein	supercontig:CcrdV1:scaffold_90:405056:407114:1
Ccrd_012182	-2.08158	0.00130533	KVI09417	1,3-beta-glucan synthase	supercontig:CcrdV1:scaffold_90:344450:361516:1
Ccrd_012188	3.00664	0.0085479	KVI09415	hypothetical protein	supercontig:CcrdV1:scaffold_90:273768:276071:-1
Ccrd_012192	-3.76659	2.18373e-06	KVI09448	Histone core	supercontig:CcrdV1:scaffold_90:223715:224125:-1
Ccrd_012193	1.67803	0.000104375	KVI09447	Myc-type, basic	supercontig:CcrdV1:scaffold_90:219157:221370:1
Ccrd_012198	1.96759	2.23413e-07	KVI09450	Zinc finger,	supercontig:CcrdV1:scaffold_90:146015:146494:-1
Ccrd_012199	1.05118	0.032904	KVI09449	PRELI/MSF1-like protein	supercontig:CcrdV1:scaffold_90:131737:137310:-1
Ccrd_012204	-2.11518	0.0336422	KVI09440	AAA+ ATPase	supercontig:CcrdV1:scaffold_90:10708:16821:1
Ccrd_012205	-1.15497	0.0040085	KVI09439	Aldehyde dehydrogenase,	supercontig:CcrdV1:scaffold_90:3978:8020:1
Ccrd_012206	2.06279	4.99756e-06	KVI09407	Acyl-CoA dehydrogenase,	supercontig:CcrdV1:scaffold_70:12003:16635:-1
Ccrd_012208	-1.12098	0.0207784	KVI09405	hypothetical protein	supercontig:CcrdV1:scaffold_70:47222:48746:1
Ccrd_012216	1.46433	0.0023299	KVI09386	Alternative oxidase	supercontig:CcrdV1:scaffold_70:165352:172094:-1
Ccrd_012220	2.37216	1.03122e-07	KVI09401	hypothetical protein	supercontig:CcrdV1:scaffold_70:198913:201397:-1
Ccrd_012231	-1.71263	0.000552304	KVI09371	Concanavalin A-like	supercontig:CcrdV1:scaffold_70:361062:371667:-1
Ccrd_012235	1.269	0.0203205	KVI09367	Glycosyl transferase,	supercontig:CcrdV1:scaffold_70:413075:419197:1
Ccrd_012247	-1.22988	0.00528028	KVI09380	Cupredoxin	supercontig:CcrdV1:scaffold_70:556704:561640:-1
Ccrd_012249	-2.73198	4.17469e-10	KVI09376	Glycoside hydrolase,	supercontig:CcrdV1:scaffold_70:578100:583091:-1
Ccrd_012250	-3.38419	3.32547e-08	KVI09409	hypothetical protein	supercontig:CcrdV1:scaffold_70:584482:587005:-1
Ccrd_012253	1.42054	0.00858218	KVI09353	Acyl-CoA dehydrogenase,	supercontig:CcrdV1:scaffold_94:808:2755:1
Ccrd_012255	-1.31951	0.00169571	KVI09355	Aux/IAA-ARF-dimerization	supercontig:CcrdV1:scaffold_94:13828:18241:-1
Ccrd_012259	-1.80464	0.000253199	KVI09356	hypothetical protein	supercontig:CcrdV1:scaffold_94:68251:69009:-1
Ccrd_012267	-1.91031	0.0213103	KVI09363	hypothetical protein	supercontig:CcrdV1:scaffold_94:150640:151014:-1
Ccrd_012268	4.86913	2.90292e-29	KVI09358	Aquaporin-like protein	supercontig:CcrdV1:scaffold_94:154993:156476:-1
Ccrd_012269	-1.20345	0.00194787	KVI09357	Ribosomal protein	supercontig:CcrdV1:scaffold_94:171763:172263:-1
Ccrd_012270	2.9762	1.54611e-17	KVI09332	Senescence regulator	supercontig:CcrdV1:scaffold_94:181169:181660:1
Ccrd_012275	-1.32805	0.00256904	KVI09337	Aux/IAA-ARF-dimerization	supercontig:CcrdV1:scaffold_94:242612:246831:-1
Ccrd_012284	1.91724	0.000924316	KVI09348	Cyclic nucleotide-binding	supercontig:CcrdV1:scaffold_94:358198:361343:-1
Ccrd_012293	2.39657	2.72806e-10	KVI09325	hypothetical protein	supercontig:CcrdV1:scaffold_94:485477:490305:1
Ccrd_012294	-3.28389	2.03399e-15	KVI09322	Chaperone, tailless	supercontig:CcrdV1:scaffold_94:492404:495838:1
Ccrd_012299	1.9316	0.00437273	KVI09329	Homeodomain-like protein	supercontig:CcrdV1:scaffold_94:541406:543081:-1
Ccrd_012302	1.18303	0.00359413	KVI09311	UTP--glucose-1-phosphate uridylyltransferase	supercontig:CcrdV1:scaffold_933:57121:65237:1
Ccrd_012303	-2.4811	5.92862e-11	KVI09312	Dynamin	supercontig:CcrdV1:scaffold_933:66594:70567:-1
Ccrd_012305	-1.99458	0.00080665	KVI09314	Dynamin	supercontig:CcrdV1:scaffold_933:98127:100160:-1
Ccrd_012317	-1.61078	0.00858218	KVI09301	Armadillo-like helical	supercontig:CcrdV1:scaffold_607:80145:87738:1
Ccrd_012320	2.25333	9.41798e-07	KVI09294	4-hydroxyphenylpyruvate dioxygenase	supercontig:CcrdV1:scaffold_607:133347:135323:1
Ccrd_012330	2.33887	1.68172e-09	KVI09291	hypothetical protein	supercontig:CcrdV1:scaffold_3937:46860:47995:1
[truncated: 2,271 more rows]
