# Supplementary material for: Comparative Analysis of Bioactive Compounds in Two Globe Artichoke Ecotypes Sanitized and Non-Sanitized from Viral Infections
Source: Plants (Basel). 2023 Apr 10;12(8):1600. doi: 10.3390/plants12081600 (PMC10145195; doi:10.3390/plants12081600)
Supplement: Supplementary file 1 [file plants-12-01600-s001.zip › Table S3.xlsx]

## Sheet: Table S3 DEGs in TR-S
Table S3. Gene expression values, FDR and relatives genetic information of Troianella sanitized (TR-S) DEGs compared to non-sanitized (TR-NS) samples.
GeneID	log2FC	FDR	TranscriptID	Protein description	Position on C. cardunculus genome
Ccrd_000312	-1.75204	0.001266	KVH97620	Homeodomain-like protein	supercontig:CcrdV1:scaffold_15:91854:94206:1
Ccrd_000557	3.37477	1.06609e-06	KVH97339	Peptidase S10,	supercontig:CcrdV1:scaffold_5922:2063:12156:1
Ccrd_000691	2.01467	0.0035121	KVH97205	cytochrome P450	supercontig:CcrdV1:scaffold_646:41930:60572:-1
Ccrd_000802	-2.29858	2.05449e-05	KVH97100	Bifunctional inhibitor/plant	supercontig:CcrdV1:scaffold_953:10206:10583:-1
Ccrd_000941	1.88876	0.0218157	KVH96965	Apple-like protein	supercontig:CcrdV1:scaffold_1916:22798:27256:1
Ccrd_001079	1.44834	0.0362382	KVH96829	Arf GTPase	supercontig:CcrdV1:scaffold_2023:6074:13699:-1
Ccrd_001286	-2.85623	1.36726e-10	KVH96624	Homeodomain-like protein	supercontig:CcrdV1:scaffold_3753:6052:7681:-1
Ccrd_001306	-1.95596	0.0191309	KVH96596	Cyclin, C-terminal	supercontig:CcrdV1:scaffold_658:75766:77536:-1
Ccrd_001351	-3.31397	8.11043e-09	KVH96569	Phox/Bem1p	supercontig:CcrdV1:scaffold_1422:99677:103050:-1
Ccrd_001524	2.72935	0.000803874	KVH96394	Terpene synthase,	supercontig:CcrdV1:scaffold_1142:18504:21345:-1
Ccrd_002201	-1.60829	0.017573	KVH95736	hypothetical protein	supercontig:CcrdV1:scaffold_58:295124:296329:-1
Ccrd_002289	-2.10729	0.00011839	KVH95615	F-box domain,	supercontig:CcrdV1:scaffold_11:917907:919016:1
Ccrd_002299	-1.66211	0.00130115	KVH95556	C1-like protein	supercontig:CcrdV1:scaffold_11:822139:826259:-1
Ccrd_002369	-2.04035	0.0118016	KVH95612	hypothetical protein	supercontig:CcrdV1:scaffold_11:92651:94665:1
Ccrd_002389	-1.36146	0.0317446	KVH95536	Nudix hydrolase	supercontig:CcrdV1:scaffold_1135:8485:11127:1
Ccrd_002434	-3.06475	2.46561e-08	KVH95476	cytochrome P450	supercontig:CcrdV1:scaffold_267:307358:325555:-1
Ccrd_002480	2.01093	3.5692e-05	KVH95444	Hydroxymethylglutaryl-coenzyme A	supercontig:CcrdV1:scaffold_240:267571:273927:1
Ccrd_002527	1.8643	0.00130115	KVH95425	Glucose/ribitol dehydrogenase	supercontig:CcrdV1:scaffold_32:371321:375061:1
Ccrd_002629	1.71537	0.04175	KVH95312	Cellulose synthase	supercontig:CcrdV1:scaffold_171:141833:146370:-1
Ccrd_002694	1.31878	0.0352973	KVH95266	Glycoside hydrolase,	supercontig:CcrdV1:scaffold_9:430874:433053:-1
Ccrd_002763	-2.87408	0.000106766	KVH95151	Thaumatin	supercontig:CcrdV1:scaffold_179:56135:56803:1
Ccrd_002848	-1.77291	0.00190448	KVH95075	Alpha/beta hydrolase	supercontig:CcrdV1:scaffold_641:222:4176:-1
Ccrd_003070	-3.25571	1.29009e-14	KVH94852	Leucine-rich repeat-containing	supercontig:CcrdV1:scaffold_425:72952:75258:-1
Ccrd_003221	-1.56574	0.00311086	KVH94711	Rhodanese-like domain-containing	supercontig:CcrdV1:scaffold_956:105674:108567:-1
Ccrd_003532	-1.97047	0.0462281	KVH94401	Guanylate kinase	supercontig:CcrdV1:scaffold_296:58317:59306:-1
Ccrd_003680	-1.45555	0.0162028	KVH94255	Electron transport	supercontig:CcrdV1:scaffold_26:86945:88302:1
Ccrd_004171	-2.50976	0.00144714	KVH93769	hypothetical protein	supercontig:CcrdV1:scaffold_973:37259:39670:-1
Ccrd_004316	-1.65316	0.00286251	KVH93632	Myc-type, basic	supercontig:CcrdV1:scaffold_787:3240:7361:1
Ccrd_004406	2.41563	0.00174579	KVH93541	Ankyrin repeat-containing	supercontig:CcrdV1:scaffold_2272:34715:36344:1
Ccrd_004504	-1.75614	0.000314147	KVH93451	hypothetical protein	supercontig:CcrdV1:scaffold_346:217471:218432:1
Ccrd_004706	2.34131	0.0051763	KVH93242	Bifunctional inhibitor/plant	supercontig:CcrdV1:scaffold_328:25754:26074:1
Ccrd_004729	-2.26641	0.00833596	KVH93217	Pectinesterase, catalytic	supercontig:CcrdV1:scaffold_280:92640:94966:1
Ccrd_004734	-2.03024	0.000603831	KVH93207	hypothetical protein	supercontig:CcrdV1:scaffold_280:123705:129356:-1
Ccrd_004844	-1.53187	0.0333384	KVH93128	hypothetical protein	supercontig:CcrdV1:scaffold_51:402460:407823:-1
Ccrd_004995	-1.66836	0.0262367	KVH92989	Glycosyl transferase,	supercontig:CcrdV1:scaffold_53:339166:342674:-1
Ccrd_004996	-1.70279	0.0218157	KVH92986	Amidohydrolase	supercontig:CcrdV1:scaffold_53:334701:339056:1
Ccrd_005262	-1.43244	0.0262367	KVH92693	Defective-in-cullin neddylation	supercontig:CcrdV1:scaffold_68:269994:274145:1
Ccrd_005387	-1.34452	0.0212323	KVH92563	Photosystem II	supercontig:CcrdV1:scaffold_33:320924:323004:-1
Ccrd_005446	-2.05446	0.0332046	KVH92497	hypothetical protein	supercontig:CcrdV1:scaffold_250:21679:24162:-1
Ccrd_005476	2.79335	0.000465007	KVH92491	hypothetical protein	supercontig:CcrdV1:scaffold_464:114479:115380:1
Ccrd_005477	2.82309	4.62157e-05	KVH92492	hypothetical protein	supercontig:CcrdV1:scaffold_464:98903:99397:1
Ccrd_005712	1.99696	0.0450898	KVH92254	Protein kinase,	supercontig:CcrdV1:scaffold_823:52689:60832:-1
Ccrd_005749	1.60395	0.0201897	KVH92227	Aldolase-type TIM	supercontig:CcrdV1:scaffold_109:385438:393904:-1
Ccrd_005813	1.54	0.00664267	KVH92153	Chitin-binding, type	supercontig:CcrdV1:scaffold_3683:4641:5981:1
Ccrd_006049	-1.79278	0.0035375	KVH91893	Pectinesterase inhibitor	supercontig:CcrdV1:scaffold_74:98741:110547:-1
Ccrd_006339	-2.2593	6.60451e-05	KVH91619	DNA-binding WRKY	supercontig:CcrdV1:scaffold_160:70309:72032:-1
Ccrd_006432	1.955	0.034205	KVH91556	Protein phosphatase	supercontig:CcrdV1:scaffold_359:233431:235513:-1
Ccrd_006500	2.18749	0.0159971	KVH91480	Alternative oxidase	supercontig:CcrdV1:scaffold_2135:37172:38995:-1
Ccrd_006596	1.68387	0.0174794	KVH91382	hypothetical protein	supercontig:CcrdV1:scaffold_3538:42652:47518:-1
Ccrd_006642	2.47027	0.00144714	KVH91333	Homeodomain-like protein	supercontig:CcrdV1:scaffold_772:20896:25876:1
Ccrd_006708	-2.04442	0.00664267	KVH91273	Chitin-binding, type	supercontig:CcrdV1:scaffold_3645:11600:13321:1
Ccrd_006764	-1.83676	0.0035121	KVH91211	Pectinesterase, active	supercontig:CcrdV1:scaffold_253:53611:55459:1
Ccrd_007152	-1.50939	0.0116587	KVH90897	Lipase/lipooxygenase, PLAT/LH2	supercontig:CcrdV1:scaffold_62:107007:124963:1
Ccrd_007296	-2.12137	0.0151308	KVH90707	cytochrome P450	supercontig:CcrdV1:scaffold_22:373661:375145:-1
Ccrd_007547	2.05484	0.000103954	KVH90497	UDP-glucuronosyl/UDP-glucosyltransferase	supercontig:CcrdV1:scaffold_24:685794:697332:1
Ccrd_007725	-2.36767	8.23393e-05	KVH90264	hypothetical protein	supercontig:CcrdV1:scaffold_214:118824:119168:1
Ccrd_007765	-1.39526	0.0381052	KVH90201	hypothetical protein	supercontig:CcrdV1:scaffold_28:800903:802860:1
Ccrd_008483	-3.01819	4.45261e-08	KVH89525	Protein of	supercontig:CcrdV1:scaffold_597:146430:148385:1
Ccrd_008510	1.7915	0.0129344	KVH89500	Extracellular ligand-binding	supercontig:CcrdV1:scaffold_61:603312:608594:1
Ccrd_008600	2.07011	0.0337215	KVH89406	hypothetical protein	supercontig:CcrdV1:scaffold_574:109889:113519:1
Ccrd_008605	-1.72774	0.0145367	KVH89411	AMP-binding, conserved	supercontig:CcrdV1:scaffold_574:167660:175352:1
Ccrd_008621	-2.03268	0.00247734	KVH89388	CO/COL/TOC1, conserved	supercontig:CcrdV1:scaffold_397:255130:257397:1
Ccrd_008635	-2.86058	3.88741e-06	KVH89375	Chlorophyll A-B	supercontig:CcrdV1:scaffold_2067:10228:11190:1
Ccrd_008646	-2.35604	0.000111393	KVH89364	Chlorophyll A-B	supercontig:CcrdV1:scaffold_1558:58952:59749:-1
Ccrd_008805	-2.1303	0.0255928	KVH89209	Zinc/iron permease	supercontig:CcrdV1:scaffold_1855:45803:49586:1
Ccrd_008863	-2.77118	0.000603831	KVH89158	cytochrome P450	supercontig:CcrdV1:scaffold_433:237176:248060:1
Ccrd_009073	2.59109	1.20813e-07	KVI12482	AP2/ERF domain-containing	supercontig:CcrdV1:scaffold_3:904986:905850:1
Ccrd_009089	1.52501	0.00890208	KVI12431	NAD-dependent epimerase/dehydratase	supercontig:CcrdV1:scaffold_3:743043:747425:1
Ccrd_009132	1.65102	0.00664267	KVI12495	hypothetical protein	supercontig:CcrdV1:scaffold_3:216981:225295:1
Ccrd_009326	-1.58913	0.00946186	KVI12247	Inositol oxygenase	supercontig:CcrdV1:scaffold_104:407103:410077:1
Ccrd_009421	2.01329	0.0389001	KVI12160	AT5g02020/T7H20_70 [Source:Projected	supercontig:CcrdV1:scaffold_19:689:4274:1
Ccrd_009515	-1.38307	0.0393881	KVI12072	Glucose/ribitol dehydrogenase	supercontig:CcrdV1:scaffold_1044:139251:141124:-1
Ccrd_009538	2.03385	0.0218157	KVI12033	Fatty acid	supercontig:CcrdV1:scaffold_235:24708:25844:-1
Ccrd_009641	-2.45963	0.00395187	KVI11955	Zinc/iron permease	supercontig:CcrdV1:scaffold_288:194804:197774:-1
Ccrd_009684	-1.99201	0.0116749	KVI11906	Lipopolysaccharide-modifying protein	supercontig:CcrdV1:scaffold_27:482040:487492:1
Ccrd_009745	-2.11664	0.0123751	KVI11838	hypothetical protein	supercontig:CcrdV1:scaffold_3389:25463:51655:1
Ccrd_009842	-2.10004	1.12377e-06	KVI11750	hypothetical protein	supercontig:CcrdV1:scaffold_37:675810:692707:-1
Ccrd_010042	-1.9537	0.00174579	KVI11548	Meiosis specific	supercontig:CcrdV1:scaffold_2417:72592:80855:-1
Ccrd_010202	-2.42494	0.0051763	KVI11388	Heavy metal-associated	supercontig:CcrdV1:scaffold_1902:29633:30351:1
Ccrd_010279	-1.55441	0.0282341	KVI11314	Glutathione S-transferase/chloride	supercontig:CcrdV1:scaffold_1365:66956:79520:1
Ccrd_010555	-2.39462	2.92259e-05	KVI11039	Glyoxalase-like domain-containing	supercontig:CcrdV1:scaffold_4162:19271:20821:-1
Ccrd_010700	-2.1709	0.000723891	KVI10896	ABC-2 type	supercontig:CcrdV1:scaffold_2450:911:3534:-1
Ccrd_010848	1.92932	0.0332094	KVI10760	Protein of	supercontig:CcrdV1:scaffold_66:515325:515789:1
Ccrd_010861	-1.72525	0.00690632	KVI10737	Ferredoxin--nitrite reductase,	supercontig:CcrdV1:scaffold_1744:69040:71851:1
Ccrd_010887	-1.81477	0.0218157	KVI10728	CIB1 [Source:Projected	supercontig:CcrdV1:scaffold_30:385266:387573:1
Ccrd_011038	2.26472	0.00130115	KVI10561	Polyphenol oxidase,	supercontig:CcrdV1:scaffold_4550:5876:7732:-1
Ccrd_011106	1.91878	0.0302474	KVI10520	protein of	supercontig:CcrdV1:scaffold_279:20824:22569:-1
Ccrd_011129	-2.10123	0.0170772	KVI10461	Basic-leucine zipper	supercontig:CcrdV1:scaffold_130:262949:265001:-1
Ccrd_011142	-1.29407	0.0317446	KVI10471	Cupredoxin	supercontig:CcrdV1:scaffold_130:417161:418300:1
Ccrd_011410	1.47539	0.0145439	KVI10192	RNA polymerase	supercontig:CcrdV1:scaffold_117:361598:365423:1
Ccrd_011438	-2.12463	0.0145367	KVI10188	Heat shock	supercontig:CcrdV1:scaffold_117:95878:98721:1
Ccrd_011466	-2.13377	0.00684169	KVI10133	Longin domain-containing	supercontig:CcrdV1:scaffold_110:320899:323537:-1
Ccrd_011475	2.14168	0.0164776	KVI10153	Phosphatidylethanolamine-binding, conserved	supercontig:CcrdV1:scaffold_110:270742:271916:-1
Ccrd_011538	2.40025	0.001266	KVI10099	General substrate	supercontig:CcrdV1:scaffold_44:547398:549383:-1
Ccrd_011555	-2.24202	0.00531515	KVI10054	Leucine-rich repeat-containing	supercontig:CcrdV1:scaffold_3682:53377:56469:1
Ccrd_011577	2.10956	0.0129307	KVI10033	Leucine-rich repeat-containing	supercontig:CcrdV1:scaffold_340:242906:245821:-1
Ccrd_011809	-2.05568	0.0303574	KVI09827	Heat shock	supercontig:CcrdV1:scaffold_105:238957:240369:1
Ccrd_011878	-2.01657	0.00130115	KVI09752	Chlorophyll A-B	supercontig:CcrdV1:scaffold_21:633510:634832:1
Ccrd_011913	-1.8642	0.00168821	KVI09698	Amino acid	supercontig:CcrdV1:scaffold_199:251190:254654:-1
Ccrd_011989	1.45984	0.00880049	KVI09634	Diphosphomevalonate decarboxylase	supercontig:CcrdV1:scaffold_112:296025:302377:1
Ccrd_012012	-1.36176	0.0337139	KVI09640	Photosystem I	supercontig:CcrdV1:scaffold_112:85971:87757:-1
Ccrd_012330	1.64901	0.00415728	KVI09291	hypothetical protein	supercontig:CcrdV1:scaffold_3937:46860:47995:1
Ccrd_012501	-1.97416	0.0165403	KVI09118	Myc-type, basic	supercontig:CcrdV1:scaffold_14:527876:529943:-1
Ccrd_012574	-2.6902	2.69774e-05	KVI09050	Protein kinase,	supercontig:CcrdV1:scaffold_540:170402:171424:1
Ccrd_012613	2.12783	0.00468266	KVI09010	Glucose/ribitol dehydrogenase	supercontig:CcrdV1:scaffold_204:370235:373088:-1
Ccrd_012618	1.84231	0.0134774	KVI08997	O-methyltransferase, family	supercontig:CcrdV1:scaffold_840:37070:38336:1
Ccrd_012621	1.84447	0.00777637	KVI09002	O-methyltransferase, family	supercontig:CcrdV1:scaffold_840:52663:56575:1
Ccrd_012732	-2.07814	0.0111196	KVI08895	Protein of	supercontig:CcrdV1:scaffold_276:193063:197975:-1
Ccrd_012865	-1.63951	0.001266	KVI08742	hypothetical protein	supercontig:CcrdV1:scaffold_293:207678:208950:1
Ccrd_013220	1.30801	0.0180509	KVI08409	hypothetical protein	supercontig:CcrdV1:scaffold_1045:47329:49897:1
Ccrd_013768	2.59034	7.89367e-05	KVI07873	Phosphatidylethanolamine-binding protein	supercontig:CcrdV1:scaffold_709:51089:53196:-1
Ccrd_013794	-2.18662	0.00762156	KVI07827	Methyltransferase type	supercontig:CcrdV1:scaffold_305:108452:114816:1
Ccrd_014018	1.54374	0.0301369	KVI07609	cytochrome b5,	supercontig:CcrdV1:scaffold_197:61671:64710:-1
Ccrd_014065	-1.39996	0.0134774	KVI07528	Non-heme dioxygenase	supercontig:CcrdV1:scaffold_69:35008:42977:-1
Ccrd_014099	2.92178	0.000123979	KVI07564	Alpha/beta hydrolase	supercontig:CcrdV1:scaffold_69:305320:306918:-1
Ccrd_014264	-2.12749	0.0119134	KVI07300	hypothetical protein	supercontig:CcrdV1:scaffold_1:1419777:1427351:-1
Ccrd_014315	2.16378	0.00599213	KVI07383	Dehydrin	supercontig:CcrdV1:scaffold_1:859107:860652:-1
Ccrd_014453	1.9702	0.032546	KVI07187	Protein phosphatase	supercontig:CcrdV1:scaffold_3001:9919:12376:1
Ccrd_014534	2.12113	0.0262367	KVI07107	Protein phosphatase	supercontig:CcrdV1:scaffold_2513:13377:15082:1
Ccrd_014653	1.83866	0.000666328	KVI06992	UDP-glucuronosyl/UDP-glucosyltransferase	supercontig:CcrdV1:scaffold_119:387407:423583:1
Ccrd_014668	1.75058	0.00131767	KVI06981	hypothetical protein	supercontig:CcrdV1:scaffold_119:162342:196029:1
Ccrd_014816	2.11232	0.0262367	KVI06828	hypothetical protein	supercontig:CcrdV1:scaffold_2197:73217:74752:1
Ccrd_014904	-1.68547	0.0303574	KVI06741	hypothetical protein	supercontig:CcrdV1:scaffold_2093:63926:65202:-1
Ccrd_014942	3.07278	2.00106e-05	KVI06703	Peptidase T2,	supercontig:CcrdV1:scaffold_2868:68671:70096:1
Ccrd_015240	-2.49318	2.31018e-10	KVI06427	Chlorophyll A-B	supercontig:CcrdV1:scaffold_137:359797:361241:1
Ccrd_015295	-2.02231	0.0128595	KVI06380	CheY-like superfamily	supercontig:CcrdV1:scaffold_97:124730:126562:1
Ccrd_015426	-1.91407	0.0051763	KVI06249	hypothetical protein	supercontig:CcrdV1:scaffold_101:57804:58534:-1
Ccrd_015550	1.36164	0.044567	KVI06118	AAA+ ATPase	supercontig:CcrdV1:scaffold_230:348537:354929:1
Ccrd_015577	1.64099	0.01678	KVI06073	NAD-dependent epimerase/dehydratase	supercontig:CcrdV1:scaffold_150:97256:103674:-1
Ccrd_015597	-2.17579	0.000215886	KVI06084	Protein of	supercontig:CcrdV1:scaffold_150:275498:279601:-1
Ccrd_015911	1.91317	0.0209688	KVI05720	Rubber elongation	supercontig:CcrdV1:scaffold_12:351316:354785:-1
Ccrd_016294	2.04102	0.00718349	KVI05381	Glycosyl transferase,	supercontig:CcrdV1:scaffold_31:622740:628276:-1
Ccrd_016886	2.43828	1.20496e-05	KVI04789	hypothetical protein	supercontig:CcrdV1:scaffold_2189:23323:24057:-1
Ccrd_017077	-1.29372	0.0340545	KVI04604	Rhodanese-like domain-containing	supercontig:CcrdV1:scaffold_705:101731:107816:1
Ccrd_017109	2.17715	0.0145367	KVI04575	Caffeate O-methyltransferase	supercontig:CcrdV1:scaffold_1006:119597:121486:-1
Ccrd_017318	1.77098	0.0303936	KVI04367	PC-Esterase	supercontig:CcrdV1:scaffold_3239:8527:14854:1
Ccrd_017448	-2.19444	0.0016272	KVI04253	Barwin-like endoglucanase	supercontig:CcrdV1:scaffold_901:19234:22136:-1
Ccrd_017526	-2.75393	0.000666328	KVI04164	hypothetical protein	supercontig:CcrdV1:scaffold_1247:62882:69992:-1
Ccrd_017614	2.85038	0.000242403	KVI04081	Carotenoid oxygenase	supercontig:CcrdV1:scaffold_299:7266:9074:1
Ccrd_017672	-1.90252	0.001266	KVI04023	Cupredoxin	supercontig:CcrdV1:scaffold_2752:30236:32595:1
Ccrd_017895	-2.34988	0.00150402	KVI03811	hypothetical protein	supercontig:CcrdV1:scaffold_561:205930:213686:1
Ccrd_018098	1.63471	0.00170331	KVI03609	Protein kinase,	supercontig:CcrdV1:scaffold_878:146217:151681:1
Ccrd_018165	-2.10766	0.0182988	KVI03545	No apical	supercontig:CcrdV1:scaffold_460:125750:127467:-1
Ccrd_018199	1.40831	0.0120879	KVI03496	Aldolase-type TIM	supercontig:CcrdV1:scaffold_590:4764:12393:1
Ccrd_018295	1.73213	0.0064673	KVI03404	beta-tubulin	supercontig:CcrdV1:scaffold_134:229755:232176:-1
Ccrd_018678	2.37282	0.000295887	KVI03029	Concanavalin A-like	supercontig:CcrdV1:scaffold_2012:52798:54096:-1
Ccrd_018719	-3.34927	9.33973e-07	KVI02991	AMP-binding, conserved	supercontig:CcrdV1:scaffold_1798:59191:73910:1
Ccrd_018938	2.31778	0.00808573	KVI02772	Non-heme dioxygenase	supercontig:CcrdV1:scaffold_3280:56276:63807:1
Ccrd_018946	1.74891	0.0317446	KVI02756	Neurolysin/Thimet oligopeptidase,	supercontig:CcrdV1:scaffold_484:37074:43367:1
Ccrd_018969	-2.03562	0.000435228	KVI02743	Concanavalin A-like	supercontig:CcrdV1:scaffold_769:116620:118324:-1
Ccrd_018997	-2.68542	4.27495e-05	KVI02693	lateral organ	supercontig:CcrdV1:scaffold_93:168872:169705:1
Ccrd_019234	2.19714	0.00395187	KVI02460	DnaJ domain-containing	supercontig:CcrdV1:scaffold_0:453379:458100:-1
Ccrd_019359	2.07042	0.000742343	KVI02358	BTB/POZ-like protein	supercontig:CcrdV1:scaffold_175:288801:291997:-1
Ccrd_019521	2.44677	0.00415728	KVI02179	hypothetical protein	supercontig:CcrdV1:scaffold_5:857025:857955:1
Ccrd_019529	-3.12678	4.67015e-06	KVI02187	hypothetical protein	supercontig:CcrdV1:scaffold_5:937045:940413:1
Ccrd_019643	-1.56172	0.0265506	KVI02058	Chlorophyll A-B	supercontig:CcrdV1:scaffold_75:300860:302398:1
Ccrd_019762	-1.85583	0.00555757	KVI01985	hypothetical protein	supercontig:CcrdV1:scaffold_92:471881:474842:1
Ccrd_020095	-2.33046	0.000666328	KVI01629	Aspartic peptidase	supercontig:CcrdV1:scaffold_4063:37068:38240:-1
Ccrd_020173	-2.17059	0.00482544	KVI01553	Argonaute/Dicer protein,	supercontig:CcrdV1:scaffold_2094:64440:69718:1
Ccrd_020229	-2.11216	0.0257928	KVI01506	Alpha crystallin/Hsp20	supercontig:CcrdV1:scaffold_482:153034:153522:-1
Ccrd_020758	-2.00288	0.0325809	KVI00970	Terpene synthase,	supercontig:CcrdV1:scaffold_753:177838:182603:-1
Ccrd_021115	-2.16073	1.23138e-06	KVI00648	hypothetical protein	supercontig:CcrdV1:scaffold_143:357027:360872:1
Ccrd_021394	-2.23274	0.00476233	KVI00369	Zinc finger,	supercontig:CcrdV1:scaffold_4:221742:222125:-1
Ccrd_021827	-1.83676	0.0419513	KVH99936	Threonine dehydratase	supercontig:CcrdV1:scaffold_807:91351:104590:1
Ccrd_022541	2.13157	0.0191309	KVH99236	No apical	supercontig:CcrdV1:scaffold_291:185804:188706:1
Ccrd_022668	-2.84953	6.36498e-14	KVH99136	Chlorophyll A-B	supercontig:CcrdV1:scaffold_10:501627:503646:1
Ccrd_022685	-1.97674	3.5692e-05	KVH99117	Glucose/ribitol dehydrogenase	supercontig:CcrdV1:scaffold_10:737029:741223:1
Ccrd_023034	-1.61764	0.00531515	KVH98738	HPP-like protein	supercontig:CcrdV1:scaffold_2038:14042:19292:1
Ccrd_023188	2.09663	0.0023458	KVH98583	Cupredoxin	supercontig:CcrdV1:scaffold_523:172911:229929:1
Ccrd_023425	1.39111	0.0164776	KVH98361	Acyl transferase/acyl	supercontig:CcrdV1:scaffold_39:427021:435477:1
Ccrd_023487	-3.36673	1.27863e-06	KVH98293	cytochrome P450	supercontig:CcrdV1:scaffold_206:212984:214581:1
Ccrd_023524	-2.66133	0.001266	KVH98246	Berberine/berberine-like protein	supercontig:CcrdV1:scaffold_164:331050:335287:-1
Ccrd_023641	-2.14853	0.00482544	KVH98145	cytochrome P450	supercontig:CcrdV1:scaffold_72:91787:93238:-1
Ccrd_024069	-2.2881	0.0101766	KVE10688	Mannose-binding lectin	supercontig:CcrdV1:scaffold_11239:1566:2616:1
Ccrd_024132	-2.08869	0.0281656	KVD98170	Mannose-binding lectin	supercontig:CcrdV1:scaffold_11589:1169:2142:1
Ccrd_024167	2.32625	0.00890208	KVD98156	Terpene synthase,	supercontig:CcrdV1:scaffold_11745:3:1682:-1
Ccrd_024412	2.68795	1.89371e-05	KVH88201	Protein of	supercontig:CcrdV1:scaffold_1441:43267:43962:1
Ccrd_024644	2.55202	0.00151377	KVH87971	Ankyrin repeat-containing	supercontig:CcrdV1:scaffold_1876:4761:6227:-1
Ccrd_024904	-2.05517	0.0362264	KVH87809	Mannose-binding lectin	supercontig:CcrdV1:scaffold_2331:34006:35053:-1
Ccrd_024905	-2.2874	0.010209	KVH87808	Mannose-binding lectin	supercontig:CcrdV1:scaffold_2331:79792:84891:-1
Ccrd_024906	-1.98135	0.0145439	KVH87807	Mannose-binding lectin	supercontig:CcrdV1:scaffold_2351:20319:21274:1
Ccrd_024936	2.67985	0.000123979	KVH87778	Ankyrin repeat-containing	supercontig:CcrdV1:scaffold_2435:14061:15529:-1
Ccrd_024940	2.92253	1.20496e-05	KVH87775	Ankyrin repeat-containing	supercontig:CcrdV1:scaffold_2435:55184:56813:-1
Ccrd_025039	1.55238	0.0340545	KVH87676	DREPP plasma	supercontig:CcrdV1:scaffold_2663:76220:78487:-1
Ccrd_025177	-2.26655	0.00377424	KVH87544	UDP-glucuronosyl/UDP-glucosyltransferase	supercontig:CcrdV1:scaffold_3041:50967:52539:1
Ccrd_025247	2.5427	0.00174579	KVH87493	Nicotianamine synthase	supercontig:CcrdV1:scaffold_3179:58699:59682:1
Ccrd_025812	2.07717	0.0237311	KVH35853	Non-heme dioxygenase	supercontig:CcrdV1:scaffold_4947:10712:17951:-1
Ccrd_025893	2.01452	0.0364393	KVH20946	Copper centre	supercontig:CcrdV1:scaffold_5223:11857:16397:1
Ccrd_025944	2.78155	0.000113065	KVH88729	Chitinase II	supercontig:CcrdV1:scaffold_541:137103:138600:-1
Ccrd_026192	2.12723	0.00155015	KVG79775	Aldo/keto reductase	supercontig:CcrdV1:scaffold_6252:3452:10286:1
Ccrd_026363	-2.25854	1.17634e-05	KVG53715	Chlorophyll A-B	supercontig:CcrdV1:scaffold_6908:11341:12138:1
Ccrd_026512	2.03323	0.0015267	KVH88550	putative AB-hydrolase	supercontig:CcrdV1:scaffold_763:27800:31813:1
Ccrd_026859	-1.99636	0.0159971	KVF10299	Chitin-binding, type	supercontig:CcrdV1:scaffold_9547:2207:3575:-1
Ccrd_026875	-2.53416	0.0017446	KVF00177	Mannose-binding lectin	supercontig:CcrdV1:scaffold_9674:596:1654:-1
