# Supplementary material for: Comparative Analysis of Bioactive Compounds in Two Globe Artichoke Ecotypes Sanitized and Non-Sanitized from Viral Infections
Source: Plants (Basel). 2023 Apr 10;12(8):1600. doi: 10.3390/plants12081600 (PMC10145195; doi:10.3390/plants12081600)
Supplement: Supplementary file 1 [file plants-12-01600-s001.zip › Table S4.xlsx]

## Sheet: Table S4 103 common DEGs
Table S4. KEGG orthology (KO) description and fragments per million mapped reads per kilobase exon (FPKM) mean values of 103 DEGs in common between Locale di Mola (LM) and Troianella (TR) samples in sanitized (S) vs non-sanitized (NS) comparison.
TranscriptID	KO entry	KO description	EC	FPKM LM-NS mean	FPKM LM-S mean	FPKM TR-NS mean	FPKM TR-S mean
KVI02460				0.820857	2.13962	0.892487	4.59156
KVI07383				3.87843	10.8721	1.56357	14.1453
KVH99136	K08914	LHCB3; light-harvesting complex II chlorophyll a/b binding protein 3		723.848	77.434	548.303	49.2559
KVH99117	K00218	por; protochlorophyllide reductase	1.3.1.33	348.655	24.3976	72.6376	14.0477
KVI04575	K13066	COMT; caffeic acid 3-O-methyltransferase / acetylserotonin O-methyltransferase	2.1.1.68 2.1.1.4	1.19573	9.36783	1.01175	17.6318
KVI12247	K00469	MIOX; inositol oxygenase	1.13.99.1	1.99315	6.30121	8.41694	1.66674
KVI08409				5.08182	22.3856	16.1912	34.5651
KVH96394	K15803	GERD; (-)-germacrene D synthase	4.2.3.75	0	0.37499	0.0249426	0.959078
KVI10188	K04079	HSP90A, htpG; molecular chaperone HtpG		34.7621	1.5535	7.85112	0.452324
KVI10192	K03093	sigI; RNA polymerase sigma factor		12.1925	20.8264	12.9905	28.3835
KVI06981				2.04432	4.9639	2.17205	4.34321
KVI10461				10.7351	0.56219	2.86388	0.323863
KVI06427	K08910	LHCA4; light-harvesting complex I chlorophyll a/b binding protein 4		1066.85	164.138	785.684	89.0908
KVI09118				16.9845	1.59923	9.39502	0.898011
KVH96569				0.531966	1.66441	11.6185	0.362237
KVH88201				2.87479	5.48253	1.55413	13.0565
KVI06073	K09753	CCR; cinnamoyl-CoA reductase	1.2.1.44	31.4311	36.9375	22.8395	63.9544
KVH91619				6.09828	0.630339	16.759	1.78641
KVI10737	K00366	nirA; ferredoxin-nitrite reductase	1.7.7.1	16.8221	34.502	50.5482	10.7762
KVI02358	K10523	SPOP; speckle-type POZ protein		2.02656	2.39652	0.539309	2.94793
KVI02991				2.2414	0.230886	4.87433	0.138343
KVH87971				0.0578601	0.756481	0.340221	3.79795
KVI12160				2.1691	285.106	7.80535	124.855
KVH96829	K12486	SMAP; stromal membrane-associated protein		1.09048	2.89484	1.28815	3.31775
KVH98293				1.12182	0.0887761	3.81243	0.0678205
KVI06741				36.5487	3.87619	58.3758	7.50836
KVI01553	K11593	ELF2C, AGO; eukaryotic translation initiation factor 2C		4.87087	0.338394	1.5063	0.134397
KVH91480	K17893	AOX1, AOX2; ubiquinol oxidase	1.10.3.11	0.918386	11.7398	1.1353	24.6637
KVI04789	K10666	RNF5; E3 ubiquitin-protein ligase RNF5	2.3.2.27	1.85815	12.6095	2.55913	13.2347
KVH93541				0.0310611	0.686766	0.459567	4.25457
KVI06118				11.7173	25.6909	12.272	33.5197
KVI12033	K10256	FAD2; omega-6 fatty acid desaturase / acyl-lipid omega-6 desaturase (Delta-12 desaturase)	1.14.19.6 1.14.19.22	0.167557	2.285	1.25994	11.8404
KVH90497				2.61737	3.55699	1.55387	6.14249
KVI11548				77.836	9.46775	61.3375	7.16756
KVH87775				0.0932132	0.595179	0.449473	5.41266
KVH87778				0.173613	1.78014	1.50588	14.0798
KVI10896	K05681	ABCG2, CD338; ATP-binding cassette, subfamily G (WHITE), member 2		15.5575	0.79872	19.9043	3.22733
KVI07107	K14497	PP2C; protein phosphatase 2C	3.1.3.16	0.353778	7.36988	0.1276	8.62831
KVH87676				2.0011	12.4597	5.46449	18.7289
KVI11906				4.07504	0.606962	3.37017	0.483275
KVI08895				21.2393	4.18733	31.275	4.70794
KVI10520				0.265389	1.99538	0.407284	1.80274
KVI06703	K13051	ASRGL1, iaaA; L-asparaginase / beta-aspartyl-peptidase	3.5.1.1 3.4.19.5	0.533948	1.58439	0.0780211	2.8453
KVI11955	K14709	SLC39A1_2_3, ZIP1_2_3; solute carrier family 39 (zinc transporter), member 1/2/3		6.55269	0.0483442	7.9573	0.37589
KVH99236				0.0922417	9.1741	0.413099	4.87421
KVI04081	K09840	NCED; 9-cis-epoxycarotenoid dioxygenase	1.13.11.51	0.0614435	4.64757	0.192535	11.2551
KVI12482	K09286	EREBP; EREBP-like factor		14.8375	22.4404	4.49412	26.0598
KVI12495	K10767	ALKBH5; mRNA N6-methyladenine demethylase	1.14.11.53	6.39152	9.46913	3.82397	10.6974
KVI10728				4.69045	0.511217	4.02621	0.419473
KVI07187	K14497	PP2C; protein phosphatase 2C	3.1.3.16	0.273566	1.68887	0.345567	1.77304
KVI07827	K05929	E2.1.1.103, NMT; phosphoethanolamine N-methyltransferase	2.1.1.103	14.4458	2.05036	56.8389	2.63202
KVI05381				0.439907	0.841936	0.536401	2.41207
KVH87493	K05953	NAS; nicotianamine synthase	2.5.1.43	0.16135	6.68033	0.271127	4.70323
KVH95425				1.89682	15.3148	3.9004	12.5385
KVI02772				0.739873	3.15624	1.13377	9.18256
KVI10033				0.10914	0.416036	0.124102	0.655806
KVH91382	K06911	PIR; quercetin 2,3-dioxygenase	1.13.11.24	3.59385	15.5609	3.85403	15.2778
KVH91556				0.226693	1.02242	0.216604	1.30176
KVH91273	K01183	E3.2.1.14; chitinase	3.2.1.14	23.9277	0.768292	13.9144	2.34538
KVI10054				0.785498	0.0172605	0.926296	0.0893461
KVH92153	K20547	CHIB; basic endochitinase B	3.2.1.14	2.17386	6.98097	5.04666	14.0103
KVH98361				4.52881	5.78661	4.03665	8.39387
KVI09291				12.4884	35.3088	9.56136	31.1628
KVH89388				9.02306	1.01062	14.0232	1.87799
KVI00369				6.24434	0.0875782	19.1341	1.07639
KVI11039				53.6321	3.74979	27.4731	3.77421
KVI10099	K24193	STP; MFS transporter, SP family, sugar:H+ symporter		0.415759	4.63995	0.792683	6.6596
KVI01506	K13993	HSP20; HSP20 family protein		22.183	0.299155	8.73095	0.313817
KVI02756	K01414	prlC; oligopeptidase A	3.4.24.70	0.807299	2.14161	0.388244	1.70187
KVH35853				0.123524	4.75178	1.58627	9.27871
KVI02179				0.934068	18.1835	0.250893	11.8087
KVI02187				0.697827	0.0304719	8.44167	0.323369
KVH93128				7.89366	0.749998	3.85521	0.936323
KVH20946	K02261	COX2; cytochrome c oxidase subunit 2		233.149	782.573	164.604	533.897
KVH98583	K05909	E1.10.3.2; laccase	1.10.3.2	0.110488	5.29096	1.73697	7.01655
KVH92989				1.18797	0.101111	0.872738	0.144639
KVH92986	K21604	IAR3, ILL6; jasmonoyl-L-amino acid hydrolase	3.5.1.127	31.6798	6.05342	56.3628	8.8915
KVI09050				8.14715	0.193125	5.75976	0.405201
KVH88729	K01183	E3.2.1.14; chitinase	3.2.1.14	0.137758	1.36981	0.128596	2.51833
KVI03811				7.34705	0.821092	7.95096	0.95565
KVH89411	K14760	AAE14; o-succinylbenzoate---CoA ligase	6.2.1.26	17.7297	3.03615	9.56351	1.92205
KVH89406				0.0968803	2.16383	0.125591	2.88498
KVI03496	K06617	E2.4.1.82; raffinose synthase	2.4.1.82	3.50603	4.27324	1.47967	3.5313
KVH97339	K16296	SCPL-I; serine carboxypeptidase-like clade I	3.4.16.-	0.10811	3.991	0.0877702	1.90345
KVH89525				1.06529	2.76507	14.1343	0.779389
KVH89500				0.712544	2.71041	2.31359	7.56262
KVG79775				1.04551	11.2542	1.54956	5.69901
KVH97205				0.163239	0.383406	0.0930387	0.435258
KVH96596	K18812	CYCD6; cyclin D6, plant		10.2161	1.03766	3.99017	0.63328
KVI10760				0.341387	3.03116	0.754159	3.32032
KVI07564				0.483255	3.22134	0.0561042	3.43921
KVH98145	K20665	CYP94B; jasmonoyl-L-amino acid 12-hydroxylase	1.14.14.48	6.18927	1.1796	14.517	1.49811
KVH91893				41.6817	6.03841	16.6509	2.07387
KVI00970				0.911734	0.0456104	1.27688	0.0902437
KVH88550				1.18363	1.95442	1.95827	6.69596
KVH92254				0.659022	1.03106	0.103669	1.41872
KVI09002				2.39024	4.99918	3.11492	13.9996
KVI08997	K00588	E2.1.1.104; caffeoyl-CoA O-methyltransferase	2.1.1.104	6.34533	17.5238	6.06293	32.5051
KVI03609				8.28355	17.0743	5.36461	15.6619
KVH95266	K01177	E3.2.1.2; beta-amylase	3.2.1.2	57.754	115.526	35.6866	86.8013
KVI04253	K20628	exlX; expansin		43.4586	1.7864	10.9006	1.38385
KVI01985				0.462027	0.928739	3.22334	0.485059
KVF10299	K01183	E3.2.1.14; chitinase	3.2.1.14	11.5563	0.147351	11.017	1.21357
