# Supplementary material for: Comparative Analysis of Bioactive Compounds in Two Globe Artichoke Ecotypes Sanitized and Non-Sanitized from Viral Infections
Source: Plants (Basel). 2023 Apr 10;12(8):1600. doi: 10.3390/plants12081600 (PMC10145195; doi:10.3390/plants12081600)
Supplement: Supplementary file 1 [file plants-12-01600-s001.zip › Table S5.xlsx]

## Sheet: Table S5 DEGs in NS-plants
Table S5. Gene expression values, FDR and relatives genetic information in the comparison between Locale di Mola (LM) and Troianella (TR) non-sanitized (NS) samples (LM-NS vs TR-NS).
GeneID	log2FC	FDR	TranscriptID	Protein description	Position on C. cardunculus genome
Ccrd_000001	-2.55985	0.000169495	KVH97883	hypothetical protein	supercontig:CcrdV1:scaffold_514:5660:8498:-1
Ccrd_000010	1.71128	0.00544952	KVH97876	hypothetical protein	supercontig:CcrdV1:scaffold_514:92242:94610:-1
Ccrd_000044	-1.2284	0.00576389	KVH97828	hypothetical protein	supercontig:CcrdV1:scaffold_144:234297:234602:1
Ccrd_000050	1.52589	0.030805	KVH97853	Microtubule-associated protein,	supercontig:CcrdV1:scaffold_144:301963:306875:-1
Ccrd_000062	3.86126	0.000338109	KVH97843	Actin-binding FH2	supercontig:CcrdV1:scaffold_144:414009:417265:-1
Ccrd_000064	1.83861	1.30043e-06	KVH97848	Glyceraldehyde 3-phosphate	supercontig:CcrdV1:scaffold_144:426449:431944:-1
Ccrd_000065	3.34607	0.00022154	KVH97849	hypothetical protein	supercontig:CcrdV1:scaffold_144:439405:444433:1
Ccrd_000067	-2.26586	2.25296e-08	KVH97811	ATP-grasp fold,	supercontig:CcrdV1:scaffold_142:19768:36107:-1
Ccrd_000068	-2.20426	0.000206156	KVH97809	Major facilitator	supercontig:CcrdV1:scaffold_142:56878:61379:1
Ccrd_000080	3.12099	5.18669e-05	KVH97816	hypothetical protein	supercontig:CcrdV1:scaffold_142:269880:270482:-1
Ccrd_000082	2.01665	0.0183302	KVH97817	hypothetical protein	supercontig:CcrdV1:scaffold_142:279398:280318:-1
Ccrd_000084	-1.26246	0.00792547	KVH97812	JAB1/Mov34/MPN/PAD-1	supercontig:CcrdV1:scaffold_142:297054:303723:-1
Ccrd_000085	-1.90723	0.000417376	KVH97813	Carbonic anhydrase	supercontig:CcrdV1:scaffold_142:320289:331107:1
Ccrd_000090	2.48814	7.12375e-05	KVH97808	DNA-binding, integrase-type	supercontig:CcrdV1:scaffold_142:370498:380634:-1
Ccrd_000093	3.28813	1.45774e-07	KVH97806	Wall-associated receptor	supercontig:CcrdV1:scaffold_142:411925:414047:-1
Ccrd_000100	-1.95047	3.5043e-10	KVH97779	Glycosyl transferase,	supercontig:CcrdV1:scaffold_25:759111:763805:-1
Ccrd_000102	1.24494	0.0120814	KVH97781	Cyclin-like protein	supercontig:CcrdV1:scaffold_25:728742:733022:1
Ccrd_000103	1.65031	0.00347788	KVH97780	Zinc finger,	supercontig:CcrdV1:scaffold_25:695094:702026:1
Ccrd_000109	-1.06567	0.000139632	KVH97782	hypothetical protein	supercontig:CcrdV1:scaffold_25:620566:627165:1
Ccrd_000116	1.37325	0.0193155	KVH97757	Leucine-rich repeat-containing	supercontig:CcrdV1:scaffold_25:525635:527530:1
Ccrd_000120	1.15617	0.00890508	KVH97767	Concanavalin A-like	supercontig:CcrdV1:scaffold_25:468757:470640:1
Ccrd_000122	-1.77538	0.000395056	KVH97765	Thioredoxin	supercontig:CcrdV1:scaffold_25:450800:454312:1
Ccrd_000137	-2.14442	3.21108e-12	KVH97750	Galactose oxidase,	supercontig:CcrdV1:scaffold_25:250400:252429:-1
Ccrd_000141	1.41426	0.000331446	KVH97740	Ribosomal protein	supercontig:CcrdV1:scaffold_25:179929:182548:1
Ccrd_000142	-1.38091	0.000231419	KVH97743	hypothetical protein	supercontig:CcrdV1:scaffold_25:173422:177584:-1
Ccrd_000145	1.12254	0.00121322	KVH97744	hypothetical protein	supercontig:CcrdV1:scaffold_25:161120:164503:1
Ccrd_000155	3.02792	0.0011933	KVH97787	Homeodomain-like protein	supercontig:CcrdV1:scaffold_25:65474:74577:1
Ccrd_000156	3.59802	3.80149e-06	KVH97784	Barwin-like endoglucanase	supercontig:CcrdV1:scaffold_25:46339:47272:1
Ccrd_000166	2.07367	0.0200188	KVH97724	hypothetical protein	supercontig:CcrdV1:scaffold_133:14601:15533:1
Ccrd_000167	2.45622	0.000333616	KVH97723	Argonaute/Dicer protein,	supercontig:CcrdV1:scaffold_133:15545:19153:1
Ccrd_000182	1.53445	0.0311578	KVH97720	hypothetical protein	supercontig:CcrdV1:scaffold_133:189178:193083:1
Ccrd_000184	1.32832	0.00320177	KVH97714	hypothetical protein	supercontig:CcrdV1:scaffold_133:210324:213575:1
Ccrd_000190	2.19874	0.0160942	KVH97689	hypothetical protein	supercontig:CcrdV1:scaffold_133:274640:291160:-1
Ccrd_000197	-1.17166	0.0431275	KVH97692	Glucose/ribitol dehydrogenase	supercontig:CcrdV1:scaffold_133:377339:394114:1
Ccrd_000200	1.485	0.000162813	KVH97699	Armadillo-like helical	supercontig:CcrdV1:scaffold_133:414780:423366:1
Ccrd_000201	1.75925	0.00384387	KVH97700	Calcium-binding EF-hand	supercontig:CcrdV1:scaffold_133:431419:432054:1
Ccrd_000202	-1.22433	0.000741555	KVH97697	hypothetical protein	supercontig:CcrdV1:scaffold_133:435385:435618:-1
Ccrd_000204	-1.33244	5.44671e-05	KVH97696	Non-heme dioxygenase	supercontig:CcrdV1:scaffold_133:448471:451643:-1
Ccrd_000209	1.44555	0.00930662	KVH97673	Glycoside hydrolase,	supercontig:CcrdV1:scaffold_415:214722:216377:-1
Ccrd_000211	4.45325	2.90066e-05	KVH97679	Dynein light	supercontig:CcrdV1:scaffold_415:209636:211955:1
Ccrd_000215	-2.78224	2.62026e-06	KVH97683	Uncharacterized protein	supercontig:CcrdV1:scaffold_415:189356:190734:1
Ccrd_000216	-3.41503	2.32718e-08	KVH97686	Uncharacterized protein	supercontig:CcrdV1:scaffold_415:171212:180284:1
Ccrd_000217	5.44265	9.38904e-33	KVH97685	Glycoside hydrolase,	supercontig:CcrdV1:scaffold_415:162135:168089:1
Ccrd_000218	3.66769	1.50803e-07	KVH97678	Pectinesterase inhibitor	supercontig:CcrdV1:scaffold_415:146347:146937:-1
Ccrd_000220	-1.25217	0.00423493	KVH97666	Concanavalin A-like	supercontig:CcrdV1:scaffold_415:122709:126407:1
Ccrd_000223	1.19159	0.0107714	KVH97669	hypothetical protein	supercontig:CcrdV1:scaffold_415:94993:101359:1
Ccrd_000232	3.30852	8.05539e-06	KVH97650	hypothetical protein	supercontig:CcrdV1:scaffold_699:30937:32509:-1
Ccrd_000233	5.00303	5.0153e-07	KVH97649	Bet v	supercontig:CcrdV1:scaffold_699:33105:34079:-1
Ccrd_000234	2.43064	0.0311925	KVH97648	Bet v	supercontig:CcrdV1:scaffold_699:42905:44156:-1
Ccrd_000246	-1.37154	0.0053075	KVH97659	hypothetical protein	supercontig:CcrdV1:scaffold_699:193970:195628:-1
Ccrd_000247	-1.47686	0.0188402	KVH97636	DnaJ domain-containing	supercontig:CcrdV1:scaffold_15:948107:948208:1
Ccrd_000249	1.10194	0.00194719	KVH97638	Chaperonin Cpn60/TCP-1	supercontig:CcrdV1:scaffold_15:904430:911772:-1
Ccrd_000251	4.21202	2.39363e-09	KVH97591	Heavy metal-associated	supercontig:CcrdV1:scaffold_15:893069:896161:1
Ccrd_000254	1.04038	0.0264191	KVH97588	Glycosyl transferase,	supercontig:CcrdV1:scaffold_15:873548:880647:1
Ccrd_000261	-2.3067	2.21809e-06	KVH97610	Calcium-binding EF-hand	supercontig:CcrdV1:scaffold_15:795373:795861:1
Ccrd_000271	2.68961	0.00788606	KVH97639	Reticulon	supercontig:CcrdV1:scaffold_15:700780:702155:1
Ccrd_000273	1.16104	0.000391604	KVH97624	Concanavalin A-like	supercontig:CcrdV1:scaffold_15:678300:683701:-1
Ccrd_000286	-2.42508	0.00290692	KVH97595	Phospholipase C/P1	supercontig:CcrdV1:scaffold_15:516878:519121:1
Ccrd_000288	-1.93526	0.00214071	KVH97603	Lipase, GDSL	supercontig:CcrdV1:scaffold_15:406633:409501:1
Ccrd_000290	1.08529	0.0182589	KVH97627	Homocysteine S-methyltransferase	supercontig:CcrdV1:scaffold_15:360728:362614:1
Ccrd_000291	1.97533	5.01522e-06	KVH97626	hypothetical protein	supercontig:CcrdV1:scaffold_15:352229:353677:-1
Ccrd_000293	1.54861	9.937e-06	KVH97628	Galactose mutarotase-like	supercontig:CcrdV1:scaffold_15:297111:300167:1
Ccrd_000296	4.71077	2.92481e-13	KVH97633	Major facilitator	supercontig:CcrdV1:scaffold_15:241350:243862:-1
Ccrd_000301	-1.7474	0.000598361	KVH97581	protein of	supercontig:CcrdV1:scaffold_15:197424:199164:-1
Ccrd_000303	-1.66296	0.0206756	KVH97579	Alpha/beta hydrolase	supercontig:CcrdV1:scaffold_15:178920:179954:1
Ccrd_000305	2.95742	9.39316e-05	KVH97577	Aspartic peptidase	supercontig:CcrdV1:scaffold_15:141051:142514:1
Ccrd_000327	-1.39018	3.05212e-06	KVH97552	Alpha crystallin/Hsp20	supercontig:CcrdV1:scaffold_145:184224:188882:-1
Ccrd_000331	3.10372	0.00617261	KVH97574	hypothetical protein	supercontig:CcrdV1:scaffold_145:226076:228738:-1
Ccrd_000334	-1.22786	0.00366396	KVH97569	Protein of	supercontig:CcrdV1:scaffold_145:265991:272745:1
Ccrd_000337	1.1362	0.0459733	KVH97568	Bacterial Fmu	supercontig:CcrdV1:scaffold_145:291132:303886:-1
Ccrd_000339	2.76092	0.0270028	KVH97566	hypothetical protein	supercontig:CcrdV1:scaffold_145:310503:311594:1
Ccrd_000340	4.73393	2.67257e-10	KVH97557	Leucine-rich repeat-containing	supercontig:CcrdV1:scaffold_145:311728:313434:-1
Ccrd_000347	1.29771	0.00932605	KVH97558	Remorin, C-terminal	supercontig:CcrdV1:scaffold_145:384755:389762:1
Ccrd_000351	-4.1218	3.01905e-15	KVH97540	heme peroxidase	supercontig:CcrdV1:scaffold_145:427726:431479:1
Ccrd_000362	-2.11878	0.0205122	KVH97537	DNA glycosylase	supercontig:CcrdV1:scaffold_1738:85136:87260:1
Ccrd_000364	3.78231	7.72236e-06	KVH97526	hypothetical protein	supercontig:CcrdV1:scaffold_3324:37817:38008:1
Ccrd_000371	2.57094	0.0036935	KVH97522	CYC/TB1, R	supercontig:CcrdV1:scaffold_2717:71489:73106:1
Ccrd_000372	1.17832	0.00039042	KVH97519	hypothetical protein	supercontig:CcrdV1:scaffold_5202:1777:11896:-1
Ccrd_000381	-3.79159	1.45558e-07	KVH97462	Phosphate transporter	supercontig:CcrdV1:scaffold_20:15098:20093:1
Ccrd_000386	1.61704	1.78127e-05	KVH97457	hypothetical protein	supercontig:CcrdV1:scaffold_20:97337:99539:-1
Ccrd_000402	4.41321	3.10671e-05	KVH97508	hypothetical protein	supercontig:CcrdV1:scaffold_20:289628:290596:1
Ccrd_000403	1.80711	0.00156011	KVH97509	hypothetical protein	supercontig:CcrdV1:scaffold_20:321761:323976:-1
Ccrd_000404	1.06548	0.00266654	KVH97510	GAGA binding-like	supercontig:CcrdV1:scaffold_20:357212:359556:1
Ccrd_000412	-1.06579	0.00171016	KVH97495	Chromatin SPT2	supercontig:CcrdV1:scaffold_20:443756:450725:1
Ccrd_000420	-2.11495	0.00199129	KVH97446	cytochrome b561,	supercontig:CcrdV1:scaffold_20:507999:513822:1
Ccrd_000423	1.34677	2.14716e-05	KVH97445	CHASE-like protein	supercontig:CcrdV1:scaffold_20:525259:536896:1
Ccrd_000425	-2.15615	0.0228574	KVH97451	Kunitz inhibitor	supercontig:CcrdV1:scaffold_20:557084:557787:1
Ccrd_000426	-3.38741	1.57225e-14	KVH97448	Nucleotide-binding, alpha-beta	supercontig:CcrdV1:scaffold_20:560339:562781:1
Ccrd_000429	-1.31463	0.000925708	KVH97453	protein of	supercontig:CcrdV1:scaffold_20:587044:589832:1
Ccrd_000431	1.05038	0.00362118	KVH97484	Glycosyl transferase,	supercontig:CcrdV1:scaffold_20:614360:617999:1
Ccrd_000439	2.58033	5.77682e-09	KVH97478	Myosin II	supercontig:CcrdV1:scaffold_20:768985:773969:-1
Ccrd_000446	-1.15108	0.00355573	KVH97471	cytochrome P450	supercontig:CcrdV1:scaffold_20:834046:838851:-1
Ccrd_000450	-1.47681	1.1707e-05	KVH97492	ACT domain-containing	supercontig:CcrdV1:scaffold_20:850604:853765:-1
Ccrd_000452	-1.99272	4.83329e-05	KVH97429	F-box associated	supercontig:CcrdV1:scaffold_322:14418:15662:-1
Ccrd_000462	-2.12065	0.00115223	KVH97420	hypothetical protein	supercontig:CcrdV1:scaffold_322:111649:112917:-1
Ccrd_000463	1.45852	3.05331e-05	KVH97421	ATP-grasp fold	supercontig:CcrdV1:scaffold_322:127921:133765:1
Ccrd_000467	-1.09255	0.0302015	KVH97418	Protein of	supercontig:CcrdV1:scaffold_322:177455:180584:-1
Ccrd_000495	1.64317	2.59229e-05	KVH97390	protein of	supercontig:CcrdV1:scaffold_193:153226:160490:-1
Ccrd_000503	-3.24467	5.36187e-11	KVH97400	Tryptophan synthase,	supercontig:CcrdV1:scaffold_193:252032:254268:1
Ccrd_000504	2.34336	3.28298e-06	KVH97402	Homeodomain-containing protein	supercontig:CcrdV1:scaffold_193:268736:273146:-1
Ccrd_000506	-1.3681	0.0263697	KVH97404	hypothetical protein	supercontig:CcrdV1:scaffold_193:341367:341850:-1
Ccrd_000508	-1.20194	0.000535902	KVH97397	hypothetical protein	supercontig:CcrdV1:scaffold_193:364843:370246:1
Ccrd_000511	-1.56653	0.00219883	KVH97395	Concanavalin A-like	supercontig:CcrdV1:scaffold_193:387602:396069:1
Ccrd_000512	-1.18002	0.00224701	KVH97360	Aldolase-type TIM	supercontig:CcrdV1:scaffold_181:392662:398079:-1
Ccrd_000513	1.30636	0.00155049	KVH97361	Longin domain-containing	supercontig:CcrdV1:scaffold_181:387392:390898:-1
Ccrd_000531	1.86843	1.99125e-07	KVH97381	protein of	supercontig:CcrdV1:scaffold_181:242615:245732:1
Ccrd_000539	-1.12345	0.00802497	KVH97375	Armadillo	supercontig:CcrdV1:scaffold_181:123454:127050:-1
Ccrd_000541	-1.1192	0.00153662	KVH97352	hypothetical protein	supercontig:CcrdV1:scaffold_181:91518:99380:1
Ccrd_000545	1.56914	1.07624e-06	KVH97348	Peptidase S8/S53	supercontig:CcrdV1:scaffold_181:36041:45405:1
Ccrd_000555	1.09896	0.000355385	KVH97345	Steroid receptor	supercontig:CcrdV1:scaffold_3539:28467:43319:1
Ccrd_000560	-1.55173	6.26607e-06	KVH97337	NAD-dependent epimerase/dehydratase	supercontig:CcrdV1:scaffold_2956:11636:39066:-1
Ccrd_000563	-2.82439	1.35947e-11	KVH97334	ATP-grasp fold	supercontig:CcrdV1:scaffold_2956:67324:71499:1
Ccrd_000564	-1.1387	0.0104731	KVH97330	NAF domain-containing	supercontig:CcrdV1:scaffold_368:71295:76530:1
Ccrd_000570	-1.01228	0.00558248	KVH97319	Carotenoid oxygenase	supercontig:CcrdV1:scaffold_368:166478:173637:-1
Ccrd_000574	-1.41622	0.00557909	KVH97323	Protein of	supercontig:CcrdV1:scaffold_368:220249:221407:1
Ccrd_000575	-1.26774	0.0100459	KVH97324	Plastid lipid-associated	supercontig:CcrdV1:scaffold_368:226717:230922:-1
Ccrd_000581	1.37408	0.0139212	KVH97312	cytochrome b561/ferric	supercontig:CcrdV1:scaffold_321:41577:44085:-1
Ccrd_000583	1.18939	0.000830617	KVH97313	Late embryogenesis	supercontig:CcrdV1:scaffold_321:61707:62300:1
Ccrd_000598	1.44689	0.0171723	KVH97295	Ran GTPase	supercontig:CcrdV1:scaffold_321:224837:231187:1
Ccrd_000611	-1.96806	0.00017919	KVH97291	protein of	supercontig:CcrdV1:scaffold_1572:63219:65283:-1
Ccrd_000612	1.6401	0.00300475	KVH97294	Basic-leucine zipper	supercontig:CcrdV1:scaffold_1572:81044:86599:1
Ccrd_000613	1.2186	0.00166399	KVH97293	Aldose 1-/Glucose-6-phosphate	supercontig:CcrdV1:scaffold_1572:89342:94690:1
Ccrd_000614	1.12935	0.0284672	KVH97290	Exoribonuclease, phosphorolytic	supercontig:CcrdV1:scaffold_1572:95872:101089:-1
Ccrd_000615	-1.34046	9.79611e-07	KVH97284	Alpha/beta hydrolase	supercontig:CcrdV1:scaffold_7858:1544:9968:-1
Ccrd_000616	-1.29367	0.000519845	KVH97281	GH3 auxin-responsive	supercontig:CcrdV1:scaffold_798:42624:46258:1
Ccrd_000619	1.30023	0.0158231	KVH97282	PC-Esterase	supercontig:CcrdV1:scaffold_798:70966:73492:1
Ccrd_000622	2.04976	0.0123861	KVH97276	C2 calcium-dependent	supercontig:CcrdV1:scaffold_798:135926:136771:-1
Ccrd_000623	1.25975	0.00735362	KVH97277	Protein of	supercontig:CcrdV1:scaffold_798:140854:144607:1
Ccrd_000630	1.14294	0.00104032	KVH97257	Alpha/beta hydrolase	supercontig:CcrdV1:scaffold_89:96719:101354:-1
Ccrd_000637	-2.66865	1.69355e-08	KVH97258	Alcohol dehydrogenase,	supercontig:CcrdV1:scaffold_89:223273:226692:1
Ccrd_000649	1.94919	0.0499046	KVH97265	Mesoderm development	supercontig:CcrdV1:scaffold_89:416923:419769:1
Ccrd_000654	1.68369	0.000415968	KVH97251	protein of	supercontig:CcrdV1:scaffold_89:494718:497353:1
Ccrd_000656	1.28097	9.28463e-06	KVH97253	Ribosomal protein	supercontig:CcrdV1:scaffold_89:508080:509867:-1
Ccrd_000681	-2.72593	1.41784e-06	KVH97213	hypothetical protein	supercontig:CcrdV1:scaffold_268:172811:173268:1
Ccrd_000685	-2.93945	2.17853e-15	KVH97217	Multi antimicrobial	supercontig:CcrdV1:scaffold_268:233317:259389:1
Ccrd_000686	1.10877	0.000472649	KVH97214	Fatty acid	supercontig:CcrdV1:scaffold_268:260345:269484:-1
Ccrd_000693	5.68878	2.83245e-43	KVH97207	FAS1 domain-containing	supercontig:CcrdV1:scaffold_646:74812:76089:1
Ccrd_000695	1.47286	0.00750547	KVH97201	hypothetical protein	supercontig:CcrdV1:scaffold_646:116495:117695:1
Ccrd_000696	1.53587	0.000470653	KVH97204	Armadillo	supercontig:CcrdV1:scaffold_646:125395:138752:1
Ccrd_000717	-1.74175	1.00814e-08	KVH97187	Calcium-binding EF-hand	supercontig:CcrdV1:scaffold_249:84047:87258:-1
Ccrd_000726	1.17348	0.000572819	KVH97155	protein of	supercontig:CcrdV1:scaffold_138:20422:26924:1
Ccrd_000733	-1.58989	0.0216457	KVH97169	Ran GTPase	supercontig:CcrdV1:scaffold_138:152087:156666:-1
Ccrd_000745	2.09881	0.0196472	KVH97160	hypothetical protein	supercontig:CcrdV1:scaffold_138:369744:372679:-1
Ccrd_000761	3.01473	0.000151181	KVH97147	Vacuolar protein	supercontig:CcrdV1:scaffold_790:144016:145896:-1
Ccrd_000775	-1.05509	0.0242395	KVH97121	hypothetical protein	supercontig:CcrdV1:scaffold_1724:3146:7911:1
Ccrd_000787	2.21524	0.000168675	KVH97114	3-phosphoshikimate 1-carboxyvinyltransferase	supercontig:CcrdV1:scaffold_1287:35566:42294:-1
Ccrd_000791	-2.36838	3.36544e-11	KVH97109	Photosynthetic reaction	supercontig:CcrdV1:scaffold_1287:106229:106735:1
Ccrd_000799	-1.10949	0.00134914	KVH97104	Autophagy protein	supercontig:CcrdV1:scaffold_3175:63643:66741:-1
Ccrd_000801	2.34707	0.0109485	KVH97099	Protein of	supercontig:CcrdV1:scaffold_953:6196:9498:1
Ccrd_000803	2.74818	0.0284672	KVH97101	Protein of	supercontig:CcrdV1:scaffold_953:42241:43949:-1
Ccrd_000805	3.48872	0.00026344	KVH97095	Dna2	supercontig:CcrdV1:scaffold_953:73620:88218:-1
Ccrd_000820	-2.35304	0.0027098	KVH97087	Senescence regulator	supercontig:CcrdV1:scaffold_1060:141959:142333:-1
Ccrd_000825	-1.15197	0.0406671	KVH97079	Ribulose bisphosphate	supercontig:CcrdV1:scaffold_549:127959:128156:1
Ccrd_000826	-1.11182	0.000470653	KVH97077	Zinc finger,	supercontig:CcrdV1:scaffold_549:142194:159237:1
Ccrd_000828	1.74075	0.015887	KVH97074	GDP-fucose protein	supercontig:CcrdV1:scaffold_560:43423:46352:1
Ccrd_000831	1.05347	0.000577721	KVH97067	Ribosomal protein	supercontig:CcrdV1:scaffold_560:65081:67652:1
Ccrd_000832	3.66953	4.66517e-07	KVH97068	C2 calcium-dependent	supercontig:CcrdV1:scaffold_560:68040:70355:-1
Ccrd_000844	2.39843	0.021468	KVH97064	hypothetical protein	supercontig:CcrdV1:scaffold_560:214667:216206:-1
Ccrd_000851	-3.56518	5.78888e-16	KVH97058	Cysteine peptidase,	supercontig:CcrdV1:scaffold_715:129317:133994:-1
Ccrd_000859	-3.12641	0.000333322	KVH97047	AP2/ERF domain-containing	supercontig:CcrdV1:scaffold_1112:88700:89200:1
Ccrd_000862	1.54985	0.0422916	KVH97037	Chloramphenicol acetyltransferase-like	supercontig:CcrdV1:scaffold_487:16325:18032:1
Ccrd_000871	-1.08002	0.0102585	KVH97035	Ankyrin repeat-containing	supercontig:CcrdV1:scaffold_2591:11432:24599:1
Ccrd_000880	4.24205	0.000113876	KVH97026	Homeodomain-like protein	supercontig:CcrdV1:scaffold_968:64181:65387:-1
Ccrd_000907	-4.11904	9.55745e-11	KVH96998	Lipase/lipooxygenase, PLAT/LH2	supercontig:CcrdV1:scaffold_1171:94824:101867:-1
Ccrd_000934	3.7092	3.06782e-05	KVH96972	hypothetical protein	supercontig:CcrdV1:scaffold_396:188819:193182:-1
Ccrd_000953	1.08958	0.0150617	KVH96954	Homeodomain-containing protein	supercontig:CcrdV1:scaffold_4676:12545:15865:1
Ccrd_000977	4.1013	0.000227421	KVH96930	Late embryogenesis	supercontig:CcrdV1:scaffold_2278:83385:84089:1
Ccrd_000979	1.92771	0.0172574	KVH96928	DNA-binding pseudobarrel	supercontig:CcrdV1:scaffold_6310:11635:16215:-1
Ccrd_000982	-1.30262	0.000214556	KVH96925	Plastid lipid-associated	supercontig:CcrdV1:scaffold_5933:22318:25276:1
Ccrd_000989	-2.79422	0.0255058	KVH96918	Calcium-binding EF-hand	supercontig:CcrdV1:scaffold_1355:118460:118762:-1
Ccrd_000993	-1.17956	0.00191229	KVH96914	hypothetical protein	supercontig:CcrdV1:scaffold_2892:20472:37921:-1
Ccrd_001000	1.01967	0.0105221	KVH96909	hypothetical protein	supercontig:CcrdV1:scaffold_4692:13340:27960:1
Ccrd_001015	-1.50169	2.63657e-05	KVH96893	hypothetical protein	supercontig:CcrdV1:scaffold_4837:1681:2733:1
Ccrd_001016	1.66725	4.32636e-08	KVH96890	hypothetical protein	supercontig:CcrdV1:scaffold_512:105867:115571:-1
Ccrd_001020	1.28204	0.000510958	KVH96888	hypothetical protein	supercontig:CcrdV1:scaffold_6295:15507:19155:-1
Ccrd_001058	-2.66491	6.00731e-11	KVH96850	Multi antimicrobial	supercontig:CcrdV1:scaffold_583:207960:213231:1
Ccrd_001065	7.10955	3.17079e-18	KVH96843	Pistil-specific extensin-like	supercontig:CcrdV1:scaffold_706:168792:170427:-1
Ccrd_001066	2.64074	0.0364775	KVH96842	General substrate	supercontig:CcrdV1:scaffold_1064:101417:103428:1
Ccrd_001070	2.01451	1.18665e-08	KVH96837	hypothetical protein	supercontig:CcrdV1:scaffold_1239:36169:40868:-1
Ccrd_001071	-1.67549	4.88004e-05	KVH96838	SCAMP-like protein	supercontig:CcrdV1:scaffold_1239:40702:54568:1
Ccrd_001079	-1.00941	0.0433388	KVH96829	Arf GTPase	supercontig:CcrdV1:scaffold_2023:6074:13699:-1
Ccrd_001099	2.29774	0.00752153	KVH96809	Zinc finger,	supercontig:CcrdV1:scaffold_4518:12066:12989:1
Ccrd_001104	4.26904	6.58041e-06	KVH96804	Polyphenol oxidase	supercontig:CcrdV1:scaffold_5317:26384:28347:1
Ccrd_001106	-1.3718	1.32342e-06	KVH96802	Protein kinase,	supercontig:CcrdV1:scaffold_6983:8796:11358:1
Ccrd_001112	-1.32641	0.00102116	KVH96797	DNA-binding WRKY	supercontig:CcrdV1:scaffold_2986:49877:52063:1
Ccrd_001116	1.89725	0.0497418	KVH96795	Dullard phosphatase	supercontig:CcrdV1:scaffold_384:45817:46830:-1
Ccrd_001117	-2.83006	1.37693e-22	KVH96794	BZR1, transcriptional	supercontig:CcrdV1:scaffold_384:57873:61966:-1
Ccrd_001118	-1.49929	0.00936197	KVH96791	Heat shock	supercontig:CcrdV1:scaffold_384:81088:83128:1
Ccrd_001120	1.10097	0.00220066	KVH96786	hypothetical protein	supercontig:CcrdV1:scaffold_384:122103:127518:-1
Ccrd_001126	1.93078	0.0207545	KVH96782	Myc-type, basic	supercontig:CcrdV1:scaffold_731:81143:84739:1
Ccrd_001129	2.59559	1.55151e-10	KVH96775	Actin-binding FH2	supercontig:CcrdV1:scaffold_771:16573:21031:1
Ccrd_001131	1.32248	0.00332993	KVH96779	PC-Esterase	supercontig:CcrdV1:scaffold_771:40499:43977:-1
Ccrd_001159	2.34566	0.0443908	KVH96750	Carbohydrate binding	supercontig:CcrdV1:scaffold_502:79019:86883:-1
Ccrd_001160	3.32472	1.87412e-05	KVH96746	hypothetical protein	supercontig:CcrdV1:scaffold_547:12785:15840:-1
Ccrd_001164	1.63448	0.00658084	KVH96744	Uncharacterized protein	supercontig:CcrdV1:scaffold_6040:6680:8693:-1
Ccrd_001175	1.85002	0.000215489	KVH96735	Small GTPase	supercontig:CcrdV1:scaffold_1002:75646:76781:-1
Ccrd_001180	4.21631	8.38855e-06	KVH96728	Mad3/BUB1 homology	supercontig:CcrdV1:scaffold_1313:7964:18814:-1
Ccrd_001203	-2.69193	0.032613	KVH96708	hypothetical protein	supercontig:CcrdV1:scaffold_1302:50449:53301:-1
Ccrd_001210	-2.22302	4.88828e-08	KVH96699	3Fe-4S ferredoxin	supercontig:CcrdV1:scaffold_1238:60499:76766:1
Ccrd_001212	4.0697	1.53426e-06	KVH96689	Protein of	supercontig:CcrdV1:scaffold_573:5028:8006:1
Ccrd_001221	-2.15237	4.32636e-08	KVH96697	Oligopeptide transporter	supercontig:CcrdV1:scaffold_573:192668:199229:1
Ccrd_001240	-1.63593	0.0298211	KVH96677	Oligopeptide transporter	supercontig:CcrdV1:scaffold_729:143003:146400:1
Ccrd_001253	-1.43699	2.36161e-05	KVH96658	Protein kinase,	supercontig:CcrdV1:scaffold_647:122569:131093:1
Ccrd_001267	2.59062	7.51264e-05	KVH96636	Auxin responsive	supercontig:CcrdV1:scaffold_217:127705:128130:-1
Ccrd_001275	2.86779	2.76393e-05	KVH96639	Glycoside hydrolase,	supercontig:CcrdV1:scaffold_217:311957:317781:-1
Ccrd_001280	-1.21692	1.2897e-05	KVH96631	Farnesyl-diphosphate farnesyltransferase	supercontig:CcrdV1:scaffold_1067:46575:52880:-1
Ccrd_001283	4.76966	1.16168e-08	KVH96632	Bromo adjacent	supercontig:CcrdV1:scaffold_1067:114120:121514:1
Ccrd_001286	-2.48706	2.62467e-09	KVH96624	Homeodomain-like protein	supercontig:CcrdV1:scaffold_3753:6052:7681:-1
Ccrd_001288	2.77895	3.58009e-05	KVH96622	Beta-glucanase	supercontig:CcrdV1:scaffold_3753:50799:52066:1
Ccrd_001291	4.0302	0.000235437	KVH96619	Protein of	supercontig:CcrdV1:scaffold_2349:54151:56340:1
Ccrd_001296	-1.18255	0.0239331	KVH96612	Zinc finger,	supercontig:CcrdV1:scaffold_2302:23893:24252:1
Ccrd_001299	1.52315	0.0086316	KVH96615	hypothetical protein	supercontig:CcrdV1:scaffold_2302:43697:45775:-1
Ccrd_001304	-2.34572	6.11652e-05	KVH96607	hypothetical protein	supercontig:CcrdV1:scaffold_2315:42346:44777:-1
Ccrd_001308	1.28665	0.000253168	KVH96594	Ribosomal protein	supercontig:CcrdV1:scaffold_658:148408:150904:1
Ccrd_001310	3.68032	1.03005e-05	KVH96605	hypothetical protein	supercontig:CcrdV1:scaffold_658:159162:160376:-1
Ccrd_001315	-1.66357	0.0282268	KVH96600	Protein of	supercontig:CcrdV1:scaffold_658:190995:191270:1
Ccrd_001320	3.51946	0.00128771	KVH96577	hypothetical protein	supercontig:CcrdV1:scaffold_398:209855:210805:-1
Ccrd_001321	-1.00066	0.00358344	KVH96578	Equilibrative nucleoside	supercontig:CcrdV1:scaffold_398:181714:184559:1
Ccrd_001330	2.09941	0.0072728	KVH96586	hypothetical protein	supercontig:CcrdV1:scaffold_398:84782:89113:1
Ccrd_001342	-2.3259	4.23236e-11	KVH96561	Photosynthetic reaction	supercontig:CcrdV1:scaffold_1422:1113:1596:1
Ccrd_001347	1.4208	0.00391919	KVH96566	Phosphate-induced protein	supercontig:CcrdV1:scaffold_1422:48548:49591:1
Ccrd_001351	-5.05583	3.53843e-40	KVH96569	Phox/Bem1p	supercontig:CcrdV1:scaffold_1422:99677:103050:-1
Ccrd_001353	-1.07278	0.0184271	KVH96554	Dimethylaniline monooxygenase,	supercontig:CcrdV1:scaffold_1245:126034:128086:1
Ccrd_001357	-1.87561	2.59816e-05	KVH96555	No apical	supercontig:CcrdV1:scaffold_1245:80076:81927:1
Ccrd_001360	-3.36166	1.48096e-08	KVH96551	Amino acid	supercontig:CcrdV1:scaffold_2370:31205:45543:-1
Ccrd_001366	-1.67826	1.17373e-06	KVH96546	ACT domain-containing	supercontig:CcrdV1:scaffold_1169:52813:61938:1
Ccrd_001387	-1.24846	0.00134914	KVH96516	Protein phosphatase	supercontig:CcrdV1:scaffold_183:266557:274453:-1
Ccrd_001388	3.31198	0.00352301	KVH96520	protein of	supercontig:CcrdV1:scaffold_183:250060:253574:-1
Ccrd_001392	-2.45558	1.75877e-13	KVH96529	Heavy metal-associated	supercontig:CcrdV1:scaffold_183:210886:213022:-1
Ccrd_001393	1.82938	0.00887353	KVH96528	G-protein beta	supercontig:CcrdV1:scaffold_183:197426:199986:-1
Ccrd_001396	1.74496	0.013905	KVH96525	Zinc finger,	supercontig:CcrdV1:scaffold_183:161718:166347:1
Ccrd_001399	1.39166	0.0368508	KVH96532	Actin-binding, cofilin/tropomyosin	supercontig:CcrdV1:scaffold_183:60415:63314:1
Ccrd_001401	3.02896	6.15608e-16	KVH96522	hypothetical protein	supercontig:CcrdV1:scaffold_183:11269:13010:1
Ccrd_001407	-3.71678	0.000201394	KVH96505	hypothetical protein	supercontig:CcrdV1:scaffold_861:64730:78603:1
Ccrd_001408	-3.04845	5.83228e-05	KVH96509	hypothetical protein	supercontig:CcrdV1:scaffold_861:79855:81196:-1
Ccrd_001414	3.38354	0.00171132	KVH96501	Protein of	supercontig:CcrdV1:scaffold_3112:24335:25969:1
Ccrd_001420	-4.56873	1.62104e-11	KVH96492	hypothetical protein	supercontig:CcrdV1:scaffold_2327:19091:19888:-1
Ccrd_001422	-4.92892	1.60697e-07	KVH96494	hypothetical protein	supercontig:CcrdV1:scaffold_2327:54097:54297:-1
Ccrd_001423	-2.95593	6.32568e-05	KVH96493	Bet v	supercontig:CcrdV1:scaffold_2327:62135:63025:-1
Ccrd_001438	-3.96386	0.00042844	KVH96476	Bet v	supercontig:CcrdV1:scaffold_4784:11799:12824:1
Ccrd_001440	-3.92668	2.49572e-12	KVH96474	hypothetical protein	supercontig:CcrdV1:scaffold_5934:8021:8904:-1
Ccrd_001441	-3.63981	0.000152632	KVH96473	Bet v	supercontig:CcrdV1:scaffold_7502:7248:8147:1
Ccrd_001443	-2.49551	0.0147902	KVH96471	START-like domain-containing	supercontig:CcrdV1:scaffold_261:40842:67726:-1
Ccrd_001451	1.92157	1.7971e-06	KVH96464	Zinc finger,	supercontig:CcrdV1:scaffold_261:326716:328449:1
Ccrd_001455	1.97344	0.0355028	KVH96460	Protein of	supercontig:CcrdV1:scaffold_1293:63318:64439:-1
Ccrd_001457	-3.1089	6.78489e-06	KVH96455	Bet v	supercontig:CcrdV1:scaffold_2017:43092:43999:-1
Ccrd_001460	-3.29253	1.39377e-07	KVH96457	Bet v	supercontig:CcrdV1:scaffold_2017:77446:78365:1
Ccrd_001462	-3.16122	0.000242645	KVH96458	Bet v	supercontig:CcrdV1:scaffold_2017:91046:91781:1
Ccrd_001469	1.36516	0.00140438	KVH96445	Concanavalin A-like	supercontig:CcrdV1:scaffold_3640:13552:18105:-1
Ccrd_001473	1.89546	1.35828e-08	KVH96442	ATP-citrate lyase/succinyl-CoA	supercontig:CcrdV1:scaffold_695:81582:87913:-1
Ccrd_001477	-1.67404	0.000100964	KVH96435	Endosulphine	supercontig:CcrdV1:scaffold_1425:62570:65509:1
Ccrd_001484	2.25544	0.0498707	KVH96427	hypothetical protein	supercontig:CcrdV1:scaffold_469:24968:26487:1
Ccrd_001494	-1.40028	2.12128e-05	KVH96418	hypothetical protein	supercontig:CcrdV1:scaffold_2282:27987:32328:1
Ccrd_001503	3.82422	0.000403839	KVH96408	Kinesin, motor	supercontig:CcrdV1:scaffold_1088:107722:110054:-1
Ccrd_001504	3.94936	6.80161e-06	KVH96411	Kinesin-like, KLP2	supercontig:CcrdV1:scaffold_1088:84500:94574:-1
Ccrd_001513	-2.21849	1.00575e-15	KVH96402	Kinase associated	supercontig:CcrdV1:scaffold_426:171113:174011:1
Ccrd_001517	-2.04635	6.23978e-09	KVH96398	hypothetical protein	supercontig:CcrdV1:scaffold_426:36133:37360:-1
Ccrd_001527	1.19785	5.07711e-05	KVH96385	AAA+ ATPase	supercontig:CcrdV1:scaffold_662:41554:48068:-1
Ccrd_001529	1.9943	0.00236986	KVH96387	Zinc finger,	supercontig:CcrdV1:scaffold_662:135660:137805:1
Ccrd_001534	-1.19502	0.0112258	KVH96382	hypothetical protein	supercontig:CcrdV1:scaffold_1193:65562:72347:-1
Ccrd_001537	1.20705	4.54614e-05	KVH96377	Leucine rich	supercontig:CcrdV1:scaffold_2384:76914:79838:1
Ccrd_001539	2.50379	1.45774e-07	KVH96374	Concanavalin A-like	supercontig:CcrdV1:scaffold_4650:22905:28702:-1
Ccrd_001559	1.05223	0.0168636	KVH96356	Dynamin	supercontig:CcrdV1:scaffold_636:52685:65361:-1
Ccrd_001560	1.75257	0.0207656	KVH96360	Dynamin	supercontig:CcrdV1:scaffold_636:76865:78045:-1
Ccrd_001563	2.91671	0.000655153	KVH96363	Rossmann-like alpha/beta/alpha	supercontig:CcrdV1:scaffold_636:124312:125455:-1
Ccrd_001565	1.74962	0.000122098	KVH96359	hypothetical protein	supercontig:CcrdV1:scaffold_636:158948:167728:-1
Ccrd_001572	3.04952	0.0121299	KVH96343	Sulfotransferase domain-containing	supercontig:CcrdV1:scaffold_6737:9251:10069:-1
Ccrd_001583	-1.11819	0.00916192	KVH96330	Calcium-binding EF-hand	supercontig:CcrdV1:scaffold_1483:39563:40051:1
Ccrd_001586	-2.80684	0.000448894	KVH96333	hypothetical protein	supercontig:CcrdV1:scaffold_1483:110222:110723:-1
Ccrd_001591	-4.56361	3.39873e-23	KVH96322	Zinc finger,	supercontig:CcrdV1:scaffold_918:21264:21653:1
Ccrd_001593	-2.09624	0.0423444	KVH96323	Protein of	supercontig:CcrdV1:scaffold_918:57794:61347:-1
Ccrd_001597	2.21937	0.00849873	KVH96320	TRAM/LAG1/CLN8 homology	supercontig:CcrdV1:scaffold_918:157576:160534:-1
Ccrd_001601	2.10377	0.00102908	KVH96306	cytochrome b561,	supercontig:CcrdV1:scaffold_185:47496:49878:1
Ccrd_001605	2.07747	0.000127826	KVH96310	Myc-type, basic	supercontig:CcrdV1:scaffold_185:92295:94217:-1
Ccrd_001610	1.74523	0.00190247	KVH96301	Glycosyl transferase,	supercontig:CcrdV1:scaffold_185:203078:204079:1
Ccrd_001611	2.33745	0.00473914	KVH96302	Aspartic peptidase	supercontig:CcrdV1:scaffold_185:216612:218150:1
Ccrd_001613	2.33719	0.0309492	KVH96300	Basic-leucine zipper	supercontig:CcrdV1:scaffold_185:246224:250236:1
Ccrd_001617	2.6101	3.81604e-05	KVH96296	hypothetical protein	supercontig:CcrdV1:scaffold_185:293261:300637:-1
Ccrd_001626	1.1578	0.029097	KVH96289	Protein of	supercontig:CcrdV1:scaffold_1132:32879:37106:-1
Ccrd_001632	-3.01136	8.94669e-05	KVH96276	Homeodomain-like protein	supercontig:CcrdV1:scaffold_323:259703:261021:-1
Ccrd_001637	3.62837	1.04898e-09	KVH96274	Concanavalin A-like	supercontig:CcrdV1:scaffold_323:164040:167994:1
Ccrd_001640	-3.29452	9.5286e-06	KVH96282	Protein kinase,	supercontig:CcrdV1:scaffold_323:125635:135875:1
Ccrd_001641	-1.66945	0.00064179	KVH96281	Concanavalin A-like	supercontig:CcrdV1:scaffold_323:119673:121932:-1
Ccrd_001643	-2.46427	4.76992e-16	KVH96283	Terpene synthase,	supercontig:CcrdV1:scaffold_323:78960:81790:-1
Ccrd_001646	-2.4321	3.28035e-17	KVH96280	Terpene synthase,	supercontig:CcrdV1:scaffold_323:37596:40423:-1
Ccrd_001648	-1.89861	1.05104e-09	KVH96267	Amino acid	supercontig:CcrdV1:scaffold_2358:29763:34004:-1
Ccrd_001658	-1.57118	0.000187163	KVH96246	hypothetical protein	supercontig:CcrdV1:scaffold_316:36482:36940:1
Ccrd_001665	1.97957	0.00362118	KVH96257	Peptidase S10,	supercontig:CcrdV1:scaffold_316:128764:130164:1
Ccrd_001671	3.60816	0.00167652	KVH96242	Bet v	supercontig:CcrdV1:scaffold_316:205209:206075:1
Ccrd_001673	1.46914	0.00408319	KVH96244	Chaperonin Cpn10	supercontig:CcrdV1:scaffold_316:255971:258934:1
Ccrd_001675	-1.23683	0.0102652	KVH96240	Alpha-D-phosphohexomutase, alpha/beta/alpha	supercontig:CcrdV1:scaffold_316:291680:302118:-1
Ccrd_001676	-1.19736	0.0109341	KVH96236	Sec-independent periplasmic	supercontig:CcrdV1:scaffold_3384:1768:5249:-1
Ccrd_001681	2.79433	0.00358934	KVH96228	hypothetical protein	supercontig:CcrdV1:scaffold_844:18310:20922:-1
Ccrd_001682	1.02631	0.0042587	KVH96231	AAA+ ATPase	supercontig:CcrdV1:scaffold_844:22637:26585:-1
Ccrd_001692	-1.82886	0.0154296	KVH96224	hypothetical protein	supercontig:CcrdV1:scaffold_844:135495:135914:-1
Ccrd_001699	5.6815	9.12492e-14	KVH96210	AT hook,	supercontig:CcrdV1:scaffold_842:65879:66848:1
Ccrd_001714	2.38148	1.03287e-14	KVH96205	Fructokinase-like 2	supercontig:CcrdV1:scaffold_479:135527:141407:1
Ccrd_001726	4.5259	1.00882e-08	KVH96174	14/03/2003 domain-containing	supercontig:CcrdV1:scaffold_1123:11681:14542:-1
Ccrd_001752	-1.51442	0.00111621	KVH96165	Leucine-rich repeat-containing	supercontig:CcrdV1:scaffold_2836:26520:36403:-1
Ccrd_001754	1.83027	7.20284e-05	KVH96163	Zinc finger,	supercontig:CcrdV1:scaffold_2836:51803:55864:-1
Ccrd_001764	-1.1496	0.00794266	KVH96150	Protein of	supercontig:CcrdV1:scaffold_481:111060:113457:1
Ccrd_001768	1.4317	0.0116158	KVH96146	Homeodomain-like protein	supercontig:CcrdV1:scaffold_481:201106:201990:1
Ccrd_001770	2.32256	0.0322712	KVH96114	Transcription factor,	supercontig:CcrdV1:scaffold_79:567420:568373:-1
Ccrd_001772	1.39151	0.000113591	KVH96116	Ribosomal protein	supercontig:CcrdV1:scaffold_79:543348:545125:-1
Ccrd_001782	-2.01162	0.0151485	KVH96138	Concanavalin A-like	supercontig:CcrdV1:scaffold_79:331257:333438:-1
Ccrd_001789	1.88953	5.7304e-06	KVH96145	Plant transcription	supercontig:CcrdV1:scaffold_79:281258:284813:1
Ccrd_001799	1.41474	0.00128001	KVH96131	Major facilitator	supercontig:CcrdV1:scaffold_79:182788:190630:1
Ccrd_001803	2.99582	0.0127651	KVH96134	Bet v	supercontig:CcrdV1:scaffold_79:101631:110495:-1
Ccrd_001807	-2.12766	1.85519e-05	KVH96105	Major facilitator	supercontig:CcrdV1:scaffold_79:68399:71948:-1
Ccrd_001815	2.86098	0.000506767	KVH96101	Glutathione S-transferase/chloride	supercontig:CcrdV1:scaffold_2394:75464:77016:1
Ccrd_001822	2.74819	1.05511e-06	KVH96094	Glutathione S-transferase/chloride	supercontig:CcrdV1:scaffold_7378:7992:9921:-1
Ccrd_001823	-3.03171	7.1998e-13	KVH96093	Glutathione S-transferase/chloride	supercontig:CcrdV1:scaffold_8306:7327:10319:1
Ccrd_001828	-1.30924	0.00288954	KVH96091	protein of	supercontig:CcrdV1:scaffold_2193:14514:16310:-1
Ccrd_001834	3.11366	0.00207855	KVH96079	Gibberellin regulated	supercontig:CcrdV1:scaffold_178:54003:56522:1
Ccrd_001844	2.02083	5.72792e-06	KVH96070	Zinc finger,	supercontig:CcrdV1:scaffold_178:173796:174897:-1
Ccrd_001853	-1.81719	0.00152415	KVH96056	Carbonic anhydrase	supercontig:CcrdV1:scaffold_178:297978:304155:-1
Ccrd_001863	-3.14571	1.12183e-14	KVH96075	Amino acid	supercontig:CcrdV1:scaffold_178:401246:402588:1
Ccrd_001867	-1.30232	0.000317787	KVH96051	No apical	supercontig:CcrdV1:scaffold_1597:31404:33768:1
Ccrd_001877	1.3254	7.98429e-06	KVH96021	ERGosterol biosynthesis	supercontig:CcrdV1:scaffold_273:299421:300503:-1
Ccrd_001880	4.26838	5.99995e-31	KVH96039	Aquaporin-like protein	supercontig:CcrdV1:scaffold_273:257593:259175:1
Ccrd_001884	-1.67298	0.000972584	KVH96035	hypothetical protein	supercontig:CcrdV1:scaffold_273:197347:204269:1
Ccrd_001885	1.67647	0.00939566	KVH96034	G-protein beta	supercontig:CcrdV1:scaffold_273:181192:190638:-1
Ccrd_001889	-1.35437	0.00145791	KVH96040	heme peroxidase	supercontig:CcrdV1:scaffold_273:141466:153664:-1
Ccrd_001891	-1.89708	4.8552e-06	KVH96027	hypothetical protein	supercontig:CcrdV1:scaffold_273:98325:102593:-1
Ccrd_001903	3.07617	0.00110356	KVH96003	Cyclophilin-like peptidyl-prolyl	supercontig:CcrdV1:scaffold_521:21550:22041:-1
Ccrd_001904	1.25845	0.00230102	KVH96000	hypothetical protein	supercontig:CcrdV1:scaffold_521:25149:27673:-1
Ccrd_001905	1.18832	0.00393921	KVH96001	Translocon-associated protein	supercontig:CcrdV1:scaffold_521:38670:43970:-1
Ccrd_001918	1.77986	1.39753e-05	KVH96016	Pyruvate kinase	supercontig:CcrdV1:scaffold_521:185540:188476:-1
Ccrd_001925	4.41448	5.54101e-08	KVH95974	C2 calcium-dependent	supercontig:CcrdV1:scaffold_313:17760:20783:-1
Ccrd_001935	-1.32734	0.000171956	KVH95981	Transcription factor,	supercontig:CcrdV1:scaffold_313:163900:165579:-1
Ccrd_001941	1.59692	0.00232568	KVH95992	Bromo adjacent	supercontig:CcrdV1:scaffold_313:245336:254380:1
Ccrd_001946	-1.51114	0.00108115	KVH95993	Cyclin-U1-1 [Source:Projected	supercontig:CcrdV1:scaffold_313:293526:295270:1
Ccrd_001959	-1.63699	5.45287e-08	KVH95957	hypothetical protein	supercontig:CcrdV1:scaffold_369:154816:156039:1
Ccrd_001960	3.60051	2.14314e-12	KVH95959	Beta-glucanase	supercontig:CcrdV1:scaffold_369:178479:179831:1
Ccrd_001961	1.56126	0.000108448	KVH95960	hypothetical protein	supercontig:CcrdV1:scaffold_369:196442:196792:1
Ccrd_001985	-1.28815	0.00705616	KVH95921	Zinc finger,	supercontig:CcrdV1:scaffold_159:102402:104473:1
Ccrd_001987	1.59423	0.00156179	KVH95919	hypothetical protein	supercontig:CcrdV1:scaffold_159:115613:118611:-1
Ccrd_001988	-3.48632	3.97962e-18	KVH95916	Bet v	supercontig:CcrdV1:scaffold_159:118380:119995:1
Ccrd_001998	2.26298	6.07222e-07	KVH95929	hypothetical protein	supercontig:CcrdV1:scaffold_159:264746:267850:-1
Ccrd_002004	-1.49056	1.39107e-07	KVH95908	ATP-dependent Clp	supercontig:CcrdV1:scaffold_159:326880:330364:-1
Ccrd_002005	2.83582	0.0221141	KVH95909	Chloramphenicol acetyltransferase-like	supercontig:CcrdV1:scaffold_159:343049:344419:-1
Ccrd_002006	-1.8862	0.00692858	KVH95906	Protein of	supercontig:CcrdV1:scaffold_159:355743:355997:-1
Ccrd_002007	-1.47947	1.23923e-05	KVH95907	hypothetical protein	supercontig:CcrdV1:scaffold_159:360709:387805:1
Ccrd_002010	-1.03599	0.00895655	KVH95926	Protein of	supercontig:CcrdV1:scaffold_159:418063:418317:-1
Ccrd_002014	-3.89045	1.02509e-12	KVH95905	Homeodomain-like protein	supercontig:CcrdV1:scaffold_4066:32393:43818:1
Ccrd_002033	1.91368	0.0441336	KVH95893	SAND domain-containing	supercontig:CcrdV1:scaffold_126:289097:291404:1
Ccrd_002040	-1.28389	0.000330322	KVH95886	Protein of	supercontig:CcrdV1:scaffold_126:165126:168701:-1
Ccrd_002042	2.03759	0.0361258	KVH95884	Protein EPIDERMAL	supercontig:CcrdV1:scaffold_126:131419:131942:1
Ccrd_002052	-2.34932	1.72605e-05	KVH95870	hypothetical protein	supercontig:CcrdV1:scaffold_126:30955:40745:1
Ccrd_002053	-1.25321	0.000677202	KVH95869	Protein kinase,	supercontig:CcrdV1:scaffold_126:23102:26598:-1
Ccrd_002060	2.20529	0.00737852	KVH95838	hypothetical protein	supercontig:CcrdV1:scaffold_271:31311:34600:-1
Ccrd_002065	3.83853	7.23807e-06	KVH95843	Reticulon	supercontig:CcrdV1:scaffold_271:84725:90924:1
Ccrd_002071	1.24467	0.0101936	KVH95856	14/03/2003 domain-containing	supercontig:CcrdV1:scaffold_271:110475:115001:-1
Ccrd_002072	2.96003	0.0163342	KVH95855	Protodermal factor	supercontig:CcrdV1:scaffold_271:120349:121564:-1
Ccrd_002081	1.98214	0.0270279	KVH95836	Leucine-rich repeat-containing	supercontig:CcrdV1:scaffold_271:179920:181311:-1
Ccrd_002084	-1.56305	3.99556e-05	KVH95833	cytochrome P450	supercontig:CcrdV1:scaffold_271:202901:212565:1
Ccrd_002089	-3.20902	2.42493e-14	KVH95830	DnaJ domain-containing	supercontig:CcrdV1:scaffold_271:267012:271468:1
Ccrd_002093	-1.2092	0.0110697	KVH95850	Thioredoxin	supercontig:CcrdV1:scaffold_271:310899:312091:1
Ccrd_002097	-1.51915	0.0201354	KVH95790	GRAM-like protein	supercontig:CcrdV1:scaffold_73:560300:568150:1
Ccrd_002102	1.49477	0.000679821	KVH95822	Manganese/iron superoxide	supercontig:CcrdV1:scaffold_73:511057:516826:1
Ccrd_002103	1.1846	0.00721397	KVH95821	hypothetical protein	supercontig:CcrdV1:scaffold_73:499507:509225:1
Ccrd_002107	2.52466	8.93118e-07	KVH95817	1,3-beta-glucan synthase	supercontig:CcrdV1:scaffold_73:405940:424695:1
Ccrd_002108	2.77479	0.0111577	KVH95816	Callose synthase	supercontig:CcrdV1:scaffold_73:404749:404991:1
Ccrd_002109	4.54116	9.015e-08	KVH95815	hypothetical protein	supercontig:CcrdV1:scaffold_73:391827:397996:-1
Ccrd_002122	-1.02043	0.0225255	KVH95783	hypothetical protein	supercontig:CcrdV1:scaffold_73:215993:230061:1
Ccrd_002124	1.06058	0.000697904	KVH95785	3-oxoacyl-(acyl-carrier-protein) reductase	supercontig:CcrdV1:scaffold_73:176881:197893:-1
Ccrd_002141	3.62848	0.00101302	KVH95792	CDC45 family	supercontig:CcrdV1:scaffold_73:416:4228:-1
Ccrd_002148	3.22981	9.0161e-15	KVH95772	CO dehydrogenase	supercontig:CcrdV1:scaffold_375:43504:45602:1
Ccrd_002153	-1.82946	0.0031316	KVH95757	hypothetical protein	supercontig:CcrdV1:scaffold_375:109331:110977:-1
Ccrd_002160	-1.54325	0.00521882	KVH95778	hypothetical protein	supercontig:CcrdV1:scaffold_375:171261:176696:-1
Ccrd_002164	1.99018	0.000224832	KVH95774	GHMP kinase,	supercontig:CcrdV1:scaffold_375:200226:204680:1
Ccrd_002170	-1.48352	0.000684322	KVH95764	Adaptor protein	supercontig:CcrdV1:scaffold_375:277811:280552:1
Ccrd_002173	4.49096	1.98208e-07	KVH95712	High mobility	supercontig:CcrdV1:scaffold_58:630038:631520:-1
Ccrd_002176	2.03445	1.56617e-07	KVH95714	Leucine-rich repeat-containing	supercontig:CcrdV1:scaffold_58:591604:594046:1
Ccrd_002177	3.12425	0.00227336	KVH95715	Replication fork	supercontig:CcrdV1:scaffold_58:575331:581682:1
Ccrd_002181	1.34227	0.000744537	KVH95747	DNA repair	supercontig:CcrdV1:scaffold_58:525375:531250:1
Ccrd_002182	1.76889	0.00594385	KVH95746	SET domain-containing	supercontig:CcrdV1:scaffold_58:519131:520321:-1
Ccrd_002183	4.13869	5.54101e-08	KVH95745	DNA replication	supercontig:CcrdV1:scaffold_58:510036:515407:-1
Ccrd_002192	3.26286	2.81392e-10	KVH95724	cytochrome P450	supercontig:CcrdV1:scaffold_58:432641:434207:-1
Ccrd_002198	-1.01794	0.0164708	KVH95752	Mitochondrial carrier	supercontig:CcrdV1:scaffold_58:368409:375558:-1
Ccrd_002200	-1.74578	0.000112902	KVH95735	CO/COL/TOC1, conserved	supercontig:CcrdV1:scaffold_58:319692:321648:1
Ccrd_002201	-1.50255	0.0341983	KVH95736	hypothetical protein	supercontig:CcrdV1:scaffold_58:295124:296329:-1
Ccrd_002205	-1.3906	0.00126601	KVH95732	Arfaptin homology	supercontig:CcrdV1:scaffold_58:268189:273673:1
Ccrd_002215	1.32252	0.0216086	KVH95701	Glucose/ribitol dehydrogenase	supercontig:CcrdV1:scaffold_58:156883:160286:1
Ccrd_002218	3.7652	0.000948348	KVH95708	hypothetical protein	supercontig:CcrdV1:scaffold_58:97747:100004:-1
Ccrd_002219	-1.03482	0.0263024	KVH95707	DNA-binding WRKY	supercontig:CcrdV1:scaffold_58:70676:73003:-1
Ccrd_002224	-1.08188	0.0263024	KVH95718	Ankyrin repeat-containing	supercontig:CcrdV1:scaffold_58:13787:21876:-1
Ccrd_002225	4.15112	8.86406e-06	KVH95727	Nuclear transport	supercontig:CcrdV1:scaffold_58:10413:12913:1
Ccrd_002233	1.66212	0.00159184	KVH95680	F-box domain,	supercontig:CcrdV1:scaffold_221:290423:291739:-1
Ccrd_002246	4.15082	1.73559e-06	KVH95673	DNA polymerase	supercontig:CcrdV1:scaffold_221:129810:136201:1
Ccrd_002248	1.17329	0.0271765	KVH95665	Glyceraldehyde 3-phosphate	supercontig:CcrdV1:scaffold_221:118459:122505:1
Ccrd_002250	4.34466	8.14735e-08	KVH95691	DNA-binding HORMA	supercontig:CcrdV1:scaffold_221:107506:110573:-1
Ccrd_002259	1.47148	0.0186492	KVH95686	Actin-related protein	supercontig:CcrdV1:scaffold_221:33152:40369:1
Ccrd_002263	4.52261	1.42271e-05	KVH95649	Protein SIEVE	supercontig:CcrdV1:scaffold_877:146418:149362:1
Ccrd_002271	-1.34098	0.0038442	KVH95662	Fe-S metabolism	supercontig:CcrdV1:scaffold_877:64145:64798:-1
Ccrd_002274	-2.11991	1.59129e-05	KVH95659	hypothetical protein	supercontig:CcrdV1:scaffold_877:34244:35119:1
Ccrd_002278	-1.20467	0.0113427	KVH95657	Phox/Bem1p	supercontig:CcrdV1:scaffold_877:1750:2893:1
Ccrd_002279	1.99371	0.0361104	KVH95626	Multi antimicrobial	supercontig:CcrdV1:scaffold_11:1030883:1034354:1
Ccrd_002283	1.90268	0.000101254	KVH95579	protein of	supercontig:CcrdV1:scaffold_11:970431:973203:1
Ccrd_002289	-2.59234	1.04876e-21	KVH95615	F-box domain,	supercontig:CcrdV1:scaffold_11:917907:919016:1
Ccrd_002290	1.84026	4.28039e-07	KVH95595	ATP-grasp fold,	supercontig:CcrdV1:scaffold_11:913428:917328:1
Ccrd_002292	1.18319	5.76484e-05	KVH95637	Ribosomal protein	supercontig:CcrdV1:scaffold_11:895539:900579:-1
Ccrd_002299	-1.55958	0.000207497	KVH95556	C1-like protein	supercontig:CcrdV1:scaffold_11:822139:826259:-1
Ccrd_002305	-1.18237	0.0264453	KVH95582	ATPase, alpha/beta	supercontig:CcrdV1:scaffold_11:769763:770220:-1
Ccrd_002306	-1.45219	0.0045009	KVH95585	Aldo/keto reductase	supercontig:CcrdV1:scaffold_11:766088:769314:1
Ccrd_002309	-1.60043	0.0018394	KVH95580	Disease resistance	supercontig:CcrdV1:scaffold_11:747733:750542:1
Ccrd_002313	-1.37128	8.48533e-05	KVH95639	Rubredoxin-type fold	supercontig:CcrdV1:scaffold_11:718309:723854:-1
Ccrd_002314	1.65858	0.00024253	KVH95644	hypothetical protein	supercontig:CcrdV1:scaffold_11:713230:715662:1
Ccrd_002337	2.69332	0.00123432	KVH95625	Nucleic acid-binding,	supercontig:CcrdV1:scaffold_11:417253:422434:1
Ccrd_002346	5.00718	1.26983e-09	KVH95636	Protein kinase,	supercontig:CcrdV1:scaffold_11:344157:346349:-1
Ccrd_002347	4.91949	2.34729e-06	KVH95635	BTB/POZ-like protein	supercontig:CcrdV1:scaffold_11:339824:341775:-1
Ccrd_002360	1.05652	0.00119896	KVH95611	K Homology	supercontig:CcrdV1:scaffold_11:198968:203315:-1
Ccrd_002366	4.88659	5e-09	KVH95607	Cyclin A/B/D/E	supercontig:CcrdV1:scaffold_11:123853:130493:-1
Ccrd_002369	-4.60919	2.41634e-24	KVH95612	hypothetical protein	supercontig:CcrdV1:scaffold_11:92651:94665:1
Ccrd_002370	-4.76809	2.21854e-27	KVH95572	DNA-binding WRKY	supercontig:CcrdV1:scaffold_11:86579:88282:1
Ccrd_002384	-4.22945	2.77118e-33	KVH95542	Glycoside hydrolase,	supercontig:CcrdV1:scaffold_2176:39651:41352:1
Ccrd_002385	-1.9863	0.00557379	KVH95541	Aspartic peptidase	supercontig:CcrdV1:scaffold_2176:43182:44612:-1
Ccrd_002386	-1.11197	0.00996128	KVH95544	Histidine triad	supercontig:CcrdV1:scaffold_2176:56727:60794:-1
Ccrd_002389	-1.03021	0.0393204	KVH95536	Nudix hydrolase	supercontig:CcrdV1:scaffold_1135:8485:11127:1
Ccrd_002393	-1.28033	0.0121715	KVH95529	Isopenicillin N	supercontig:CcrdV1:scaffold_1135:52823:59162:1
Ccrd_002404	-1.21508	0.00719945	KVH95522	protein of	supercontig:CcrdV1:scaffold_1753:17702:19889:-1
Ccrd_002407	4.03011	8.0304e-06	KVH95521	Zinc finger,	supercontig:CcrdV1:scaffold_1753:64070:65017:1
Ccrd_002411	-1.28504	0.00440527	KVH95505	hypothetical protein	supercontig:CcrdV1:scaffold_409:262047:264293:-1
Ccrd_002412	1.25324	0.0177686	KVH95506	Transcription factor	supercontig:CcrdV1:scaffold_409:258847:260832:1
Ccrd_002413	-1.08957	0.00169923	KVH95513	Autophagy protein	supercontig:CcrdV1:scaffold_409:244726:248507:-1
Ccrd_002415	1.9819	0.0107237	KVH95511	Bifunctional inhibitor/plant	supercontig:CcrdV1:scaffold_409:214497:218096:1
Ccrd_002416	-1.79907	0.00313324	KVH95504	Bifunctional inhibitor/plant	supercontig:CcrdV1:scaffold_409:207749:208201:-1
Ccrd_002422	1.91285	2.75032e-06	KVH95514	hypothetical protein	supercontig:CcrdV1:scaffold_409:116509:117838:-1
Ccrd_002423	2.27785	0.000110311	KVH95515	Adenine phosphoribosyl	supercontig:CcrdV1:scaffold_409:96548:103088:1
Ccrd_002428	-1.57086	7.35717e-05	KVH95501	Auxin responsive	supercontig:CcrdV1:scaffold_1332:34906:35403:1
Ccrd_002429	-1.77359	0.0365473	KVH95500	Peptidase C13,	supercontig:CcrdV1:scaffold_1332:37962:52001:-1
Ccrd_002431	-1.24286	0.0471231	KVH95498	hypothetical protein	supercontig:CcrdV1:scaffold_1332:89435:96760:1
Ccrd_002432	-1.78034	2.27745e-07	KVH95497	cytochrome P450	supercontig:CcrdV1:scaffold_1332:96050:98682:-1
Ccrd_002433	-1.62953	1.35236e-05	KVH95496	hypothetical protein	supercontig:CcrdV1:scaffold_1332:118008:126805:1
Ccrd_002434	-2.9925	3.89385e-11	KVH95476	cytochrome P450	supercontig:CcrdV1:scaffold_267:307358:325555:-1
Ccrd_002436	1.26753	0.00730229	KVH95474	hypothetical protein	supercontig:CcrdV1:scaffold_267:289735:291057:-1
Ccrd_002439	-1.89204	0.021022	KVH95471	Protein of	supercontig:CcrdV1:scaffold_267:257743:258953:-1
Ccrd_002440	-1.21884	0.00417236	KVH95494	Peptide chain	supercontig:CcrdV1:scaffold_267:240687:243800:1
Ccrd_002442	1.13165	0.00456548	KVH95493	hypothetical protein	supercontig:CcrdV1:scaffold_267:217224:219335:-1
Ccrd_002443	-1.03964	0.000510958	KVH95479	Sec1-like protein	supercontig:CcrdV1:scaffold_267:184036:209453:-1
Ccrd_002444	2.42463	4.38562e-07	KVH95491	Ribonuclease H-like	supercontig:CcrdV1:scaffold_267:168620:171322:1
Ccrd_002452	2.54442	0.0119025	KVH95484	protein of	supercontig:CcrdV1:scaffold_267:120422:123335:1
Ccrd_002466	2.19476	0.00126608	KVH95452	AAA+ ATPase	supercontig:CcrdV1:scaffold_240:73449:78156:1
Ccrd_002470	2.04106	0.0389637	KVH95469	Cytochrome P450,	supercontig:CcrdV1:scaffold_240:100202:102686:-1
Ccrd_002474	2.24666	0.0436858	KVH95464	hypothetical protein	supercontig:CcrdV1:scaffold_240:177015:177727:1
Ccrd_002480	1.30152	6.23935e-05	KVH95444	Hydroxymethylglutaryl-coenzyme A	supercontig:CcrdV1:scaffold_240:267571:273927:1
Ccrd_002481	2.57986	2.01261e-12	KVH95445	dTDP-4-dehydrorhamnose reductase	supercontig:CcrdV1:scaffold_240:274475:276231:-1
Ccrd_002484	-1.06624	0.000347996	KVH95448	Staygreen protein	supercontig:CcrdV1:scaffold_240:322000:324608:1
Ccrd_002490	2.51956	4.39714e-06	KVH95439	hypothetical protein	supercontig:CcrdV1:scaffold_1845:26096:51038:1
Ccrd_002492	1.42272	0.0196982	KVH95441	protein of	supercontig:CcrdV1:scaffold_1845:69549:70619:1
Ccrd_002497	2.98846	0.000709399	KVH95388	Homeodomain-like protein	supercontig:CcrdV1:scaffold_32:3660:7966:-1
Ccrd_002513	1.24042	0.0127492	KVH95383	AT hook-like	supercontig:CcrdV1:scaffold_32:214743:218061:-1
Ccrd_002518	2.9427	5.84093e-15	KVH95378	hypothetical protein	supercontig:CcrdV1:scaffold_32:292836:294378:-1
Ccrd_002523	1.6931	6.44437e-06	KVH95429	Mur ligase,	supercontig:CcrdV1:scaffold_32:338381:342093:1
Ccrd_002527	-1.62718	0.00241377	KVH95425	Glucose/ribitol dehydrogenase	supercontig:CcrdV1:scaffold_32:371321:375061:1
Ccrd_002528	-2.87601	6.85571e-10	KVH95422	Glucose/ribitol dehydrogenase	supercontig:CcrdV1:scaffold_32:376388:379898:-1
Ccrd_002535	-2.11387	1.68107e-09	KVH95397	Zinc finger,	supercontig:CcrdV1:scaffold_32:446561:450510:-1
Ccrd_002536	1.789	0.00390226	KVH95394	hypothetical protein	supercontig:CcrdV1:scaffold_32:465123:468703:1
Ccrd_002545	2.79501	1.51927e-06	KVH95368	BTB/POZ-like protein	supercontig:CcrdV1:scaffold_32:551803:555279:1
Ccrd_002552	-3.82556	9.44896e-13	KVH95417	BYPASS-related protein	supercontig:CcrdV1:scaffold_32:613817:616462:1
Ccrd_002564	-1.15495	0.00290732	KVH95364	Calcium-binding EF-hand	supercontig:CcrdV1:scaffold_4148:29171:42402:-1
Ccrd_002570	-2.7339	1.66991e-07	KVH95339	Plant disease	supercontig:CcrdV1:scaffold_154:52901:53449:-1
Ccrd_002581	2.77531	1.42272e-05	KVH95352	hypothetical protein	supercontig:CcrdV1:scaffold_154:254648:257824:1
Ccrd_002585	1.60349	0.0050675	KVH95356	Protein of	supercontig:CcrdV1:scaffold_154:313404:316711:1
Ccrd_002587	4.27886	4.75617e-07	KVH95354	High mobility	supercontig:CcrdV1:scaffold_154:329743:332817:1
Ccrd_002591	-1.47094	2.28532e-07	KVH95342	hypothetical protein	supercontig:CcrdV1:scaffold_154:360891:363234:1
Ccrd_002597	1.31222	0.00356448	KVH95346	Carbohydrate binding	supercontig:CcrdV1:scaffold_154:425859:433672:1
Ccrd_002601	-1.19156	0.000993264	KVH95303	hypothetical protein	supercontig:CcrdV1:scaffold_171:370886:373316:1
Ccrd_002612	1.09852	0.00368599	KVH95322	Lipase, class	supercontig:CcrdV1:scaffold_171:266947:271981:-1
Ccrd_002622	-1.3198	0.00479073	KVH95313	hypothetical protein	supercontig:CcrdV1:scaffold_171:217310:220246:1
Ccrd_002627	-2.20951	5.36187e-11	KVH95318	Cellulose synthase	supercontig:CcrdV1:scaffold_171:154579:175009:-1
Ccrd_002630	-3.09558	0.00108115	KVH95293	Ribosomal protein	supercontig:CcrdV1:scaffold_171:140477:142810:1
Ccrd_002632	-1.50398	0.000355827	KVH95299	hypothetical protein	supercontig:CcrdV1:scaffold_171:128933:133125:-1
Ccrd_002635	1.0716	0.000237422	KVH95288	Signal recognition	supercontig:CcrdV1:scaffold_171:108979:122933:1
Ccrd_002638	-1.34801	2.86195e-05	KVH95296	Carbon-nitrogen hydrolase	supercontig:CcrdV1:scaffold_171:83245:88742:1
Ccrd_002646	-1.26649	0.005945	KVH95274	Oligopeptide transporter	supercontig:CcrdV1:scaffold_676:42274:46704:-1
Ccrd_002657	-1.87625	0.000285246	KVH95278	Thioredoxin-like fold	supercontig:CcrdV1:scaffold_676:104502:106500:-1
Ccrd_002659	1.18177	0.0389199	KVH95276	Myc-type, basic	supercontig:CcrdV1:scaffold_676:112481:117895:-1
Ccrd_002667	1.79238	0.0114489	KVH95212	protein of	supercontig:CcrdV1:scaffold_9:62838:74266:-1
Ccrd_002678	1.62583	6.95477e-06	KVH95249	hypothetical protein	supercontig:CcrdV1:scaffold_9:252460:254776:-1
Ccrd_002686	1.64633	0.00138537	KVH95231	Protein kinase,	supercontig:CcrdV1:scaffold_9:337197:341113:-1
Ccrd_002692	2.13035	0.000439992	KVH95260	Target SNARE	supercontig:CcrdV1:scaffold_9:414163:422205:1
Ccrd_002703	-1.06126	0.0284898	KVH95237	Major facilitator	supercontig:CcrdV1:scaffold_9:608008:615283:1
Ccrd_002709	-1.97569	8.60061e-05	KVH95209	Endonuclease/exonuclease/phosphatase	supercontig:CcrdV1:scaffold_9:672295:676135:1
Ccrd_002718	1.34624	0.000688443	KVH95255	protein of	supercontig:CcrdV1:scaffold_9:758547:764678:1
Ccrd_002721	-1.76637	0.00115576	KVH95203	CAAX amino	supercontig:CcrdV1:scaffold_9:819582:821532:-1
Ccrd_002723	1.82635	0.0161086	KVH95201	Polyketide cyclase/dehydrase	supercontig:CcrdV1:scaffold_9:832189:833641:1
Ccrd_002726	-1.11976	0.022835	KVH95198	Protein of	supercontig:CcrdV1:scaffold_9:922625:924643:1
Ccrd_002729	1.57936	3.1761e-05	KVH95205	Myc-type, basic	supercontig:CcrdV1:scaffold_9:975385:978108:-1
Ccrd_002733	1.25265	0.000479168	KVH95222	AAA+ ATPase	supercontig:CcrdV1:scaffold_9:1047655:1054370:1
Ccrd_002745	-1.43998	1.0533e-05	KVH95175	Prenyltransferase/squalene oxidase	supercontig:CcrdV1:scaffold_212:188293:243659:-1
Ccrd_002752	3.52174	2.85178e-08	KVH95177	Homeobox, conserved	supercontig:CcrdV1:scaffold_212:355997:361225:-1
Ccrd_002762	-3.37238	1.09292e-08	KVH95152	Thaumatin	supercontig:CcrdV1:scaffold_179:41691:42362:1
Ccrd_002763	-4.06725	0.000364749	KVH95151	Thaumatin	supercontig:CcrdV1:scaffold_179:56135:56803:1
Ccrd_002772	1.07525	0.0210452	KVH95133	SCAMP-like protein	supercontig:CcrdV1:scaffold_179:132321:146758:-1
Ccrd_002778	1.21728	0.0444263	KVH95159	hypothetical protein	supercontig:CcrdV1:scaffold_179:179518:179915:-1
Ccrd_002793	-1.08906	0.00902982	KVH95170	hypothetical protein	supercontig:CcrdV1:scaffold_179:324598:328822:-1
Ccrd_002796	1.74558	0.00161054	KVH95165	AAA+ ATPase	supercontig:CcrdV1:scaffold_179:350909:354091:-1
Ccrd_002807	2.09028	0.000618788	KVH95098	hypothetical protein	supercontig:CcrdV1:scaffold_86:507405:511199:-1
Ccrd_002813	1.12847	0.00193873	KVH95117	Ribosomal protein	supercontig:CcrdV1:scaffold_86:428120:433446:-1
Ccrd_002822	2.99484	3.13251e-05	KVH95091	hypothetical protein	supercontig:CcrdV1:scaffold_86:348962:351546:1
Ccrd_002825	1.46024	0.00651067	KVH95086	hypothetical protein	supercontig:CcrdV1:scaffold_86:332930:335408:1
Ccrd_002828	1.54896	0.0306507	KVH95093	Armadillo-like helical	supercontig:CcrdV1:scaffold_86:270625:277602:1
Ccrd_002832	-3.91405	3.61748e-09	KVH95106	Fatty acid	supercontig:CcrdV1:scaffold_86:223445:225155:1
Ccrd_002836	2.88796	0.00480561	KVH95102	Armadillo	supercontig:CcrdV1:scaffold_86:184531:186125:-1
Ccrd_002837	-1.96708	7.83567e-05	KVH95101	Phospholipase D,	supercontig:CcrdV1:scaffold_86:165430:180770:1
Ccrd_002838	-1.73645	8.3069e-05	KVH95110	hypothetical protein	supercontig:CcrdV1:scaffold_86:162912:165300:-1
Ccrd_002845	5.01261	8.08026e-09	KVH95130	Non-SMC condensin	supercontig:CcrdV1:scaffold_86:46563:53192:-1
Ccrd_002846	1.41643	0.0233767	KVH95127	hypothetical protein	supercontig:CcrdV1:scaffold_86:44260:44915:-1
Ccrd_002847	1.21593	0.0220942	KVH95128	hypothetical protein	supercontig:CcrdV1:scaffold_86:4866:36321:-1
Ccrd_002848	-1.73286	1.2854e-07	KVH95075	Alpha/beta hydrolase	supercontig:CcrdV1:scaffold_641:222:4176:-1
Ccrd_002849	-2.14199	0.00334341	KVH95076	Alpha/beta hydrolase	supercontig:CcrdV1:scaffold_641:10266:11653:1
Ccrd_002852	1.0533	0.0111703	KVH95067	2-oxoacid dehydrogenase	supercontig:CcrdV1:scaffold_641:23975:31210:-1
Ccrd_002862	1.59457	0.0187639	KVH95072	Homeobox KN	supercontig:CcrdV1:scaffold_641:116613:118526:1
Ccrd_002870	-1.38636	0.000700068	KVH95083	Concanavalin A-like	supercontig:CcrdV1:scaffold_641:190033:199548:1
Ccrd_002884	1.34055	0.00637759	KVH95046	Basic-leucine zipper	supercontig:CcrdV1:scaffold_2834:46944:52001:1
Ccrd_002886	-1.29041	0.0202096	KVH95045	hypothetical protein	supercontig:CcrdV1:scaffold_2834:66237:66819:1
Ccrd_002893	-1.81697	4.88703e-05	KVH95036	Initiation factor	supercontig:CcrdV1:scaffold_1419:43804:45099:-1
Ccrd_002897	1.44327	0.00838209	KVH95033	hypothetical protein	supercontig:CcrdV1:scaffold_3452:22668:28535:1
Ccrd_002899	-4.46315	7.65425e-12	KVH95032	DNA-binding WRKY	supercontig:CcrdV1:scaffold_3755:40405:42022:-1
Ccrd_002909	-2.48559	4.01859e-09	KVH95022	hypothetical protein	supercontig:CcrdV1:scaffold_8170:6820:8278:-1
Ccrd_002936	-1.07693	0.0154388	KVH94995	Leucine-rich repeat-containing	supercontig:CcrdV1:scaffold_1812:89504:97377:-1
Ccrd_002939	1.04183	0.0209516	KVH94993	Ribosomal protein	supercontig:CcrdV1:scaffold_661:112448:158529:1
Ccrd_002942	1.09586	0.00237277	KVH94989	Ribosomal protein	supercontig:CcrdV1:scaffold_661:198312:199325:-1
Ccrd_002943	1.96977	0.0212618	KVH94986	UDP-glucuronosyl/UDP-glucosyltransferase	supercontig:CcrdV1:scaffold_2403:34612:39987:1
Ccrd_002961	-2.66981	0.0025444	KVH94968	Mitochodrial transcription	supercontig:CcrdV1:scaffold_538:4774:61560:1
Ccrd_002974	-3.08856	5.73051e-09	KVH94953	DNA-binding WRKY	supercontig:CcrdV1:scaffold_1821:83627:85051:-1
Ccrd_002975	-2.11974	3.01326e-05	KVH94955	Protein of	supercontig:CcrdV1:scaffold_1821:68186:69179:1
Ccrd_002976	-1.14002	0.00121011	KVH94954	Transmembrane receptor,	supercontig:CcrdV1:scaffold_1821:42636:49027:-1
Ccrd_002978	-1.19491	0.00106259	KVH94957	EGF-like calcium-binding	supercontig:CcrdV1:scaffold_1821:608:8595:-1
Ccrd_002989	1.35904	0.00130118	KVH94933	6-phosphogluconate dehydrogenase,	supercontig:CcrdV1:scaffold_444:89910:92743:1
Ccrd_002991	1.27976	1.10242e-05	KVH94947	hypothetical protein	supercontig:CcrdV1:scaffold_444:122522:124683:-1
Ccrd_002992	4.95315	9.83917e-13	KVH94948	Histone core	supercontig:CcrdV1:scaffold_444:151607:152020:-1
Ccrd_002994	2.85602	3.83215e-05	KVH94942	Histone core	supercontig:CcrdV1:scaffold_444:182160:190694:1
Ccrd_003002	-3.48436	1.94552e-20	KVH94930	Bifunctional inhibitor/plant	supercontig:CcrdV1:scaffold_2411:6593:7598:-1
Ccrd_003022	-1.19977	0.00109669	KVH94910	Disease resistance	supercontig:CcrdV1:scaffold_4296:33943:38627:-1
Ccrd_003023	-3.5296	4.88322e-24	KVH94909	Bifunctional inhibitor/plant	supercontig:CcrdV1:scaffold_1701:17717:18722:1
Ccrd_003028	-1.18343	0.00713988	KVH94907	hypothetical protein	supercontig:CcrdV1:scaffold_3992:30804:32285:-1
Ccrd_003029	4.9825	1.13853e-14	KVH94906	Uncharacterized protein	supercontig:CcrdV1:scaffold_3992:40294:42460:-1
Ccrd_003030	2.51402	0.0267825	KVH94902	Protein of	supercontig:CcrdV1:scaffold_4242:8093:15812:-1
Ccrd_003032	1.58308	0.000333623	KVH94892	protein of	supercontig:CcrdV1:scaffold_774:7030:8619:-1
Ccrd_003035	4.37087	2.17853e-15	KVH94889	CRAL-TRIO domain-containing	supercontig:CcrdV1:scaffold_774:54698:58170:1
Ccrd_003038	-2.47437	0.00765286	KVH94894	DNA-binding WRKY	supercontig:CcrdV1:scaffold_774:100860:102353:-1
Ccrd_003045	2.62341	0.00606825	KVH94886	Plant organelle	supercontig:CcrdV1:scaffold_4461:20535:23122:-1
Ccrd_003047	-4.57173	8.73064e-11	KVH94885	hypothetical protein	supercontig:CcrdV1:scaffold_4461:28334:32002:1
Ccrd_003051	1.87074	0.000336929	KVH94883	PC-Esterase	supercontig:CcrdV1:scaffold_2339:75591:79309:1
Ccrd_003057	-1.04771	0.000612161	KVH94878	Glycosyl transferase,	supercontig:CcrdV1:scaffold_909:136664:143334:1
Ccrd_003058	1.45427	0.00264684	KVH94881	Cupredoxin	supercontig:CcrdV1:scaffold_909:144122:146510:-1
Ccrd_003062	-1.71807	0.0137701	KVH94864	PAR1-like protein	supercontig:CcrdV1:scaffold_425:3734:5033:-1
Ccrd_003063	-1.61855	0.0090003	KVH94863	hypothetical protein	supercontig:CcrdV1:scaffold_425:12551:13805:1
Ccrd_003064	3.68243	0.000744105	KVH94868	hypothetical protein	supercontig:CcrdV1:scaffold_425:15592:18062:-1
Ccrd_003066	3.54353	9.4342e-09	KVH94866	beta-tubulin	supercontig:CcrdV1:scaffold_425:33429:40351:-1
Ccrd_003070	-2.3632	2.25296e-08	KVH94852	Leucine-rich repeat-containing	supercontig:CcrdV1:scaffold_425:72952:75258:-1
Ccrd_003077	5.15463	1.53069e-07	KVH94856	DNA-binding WRKY	supercontig:CcrdV1:scaffold_425:123327:125460:1
Ccrd_003083	-1.71614	0.0349523	KVH94859	hypothetical protein	supercontig:CcrdV1:scaffold_425:249850:260400:-1
Ccrd_003084	-1.54523	0.00162363	KVH94849	Non-heme dioxygenase	supercontig:CcrdV1:scaffold_2031:51416:58661:1
Ccrd_003086	1.04567	0.00187029	KVH94843	LMBR1-like membrane	supercontig:CcrdV1:scaffold_341:9881:21116:1
Ccrd_003088	1.47335	4.99871e-05	KVH94845	Mitochondrial carrier	supercontig:CcrdV1:scaffold_341:59966:64688:1
Ccrd_003091	-1.75742	0.00554659	KVH94839	hypothetical protein	supercontig:CcrdV1:scaffold_341:148361:153604:1
Ccrd_003098	-1.34106	0.00019301	KVH94840	Zinc finger,	supercontig:CcrdV1:scaffold_341:209105:211216:-1
Ccrd_003104	2.04857	0.00313643	KVH94826	Polyketide cyclase/dehydrase	supercontig:CcrdV1:scaffold_716:158481:159095:1
Ccrd_003105	1.65358	4.51067e-07	KVH94827	KOW-like protein	supercontig:CcrdV1:scaffold_716:140345:143044:1
Ccrd_003108	2.36727	0.0380617	KVH94830	Gamma interferon	supercontig:CcrdV1:scaffold_716:81454:85606:-1
Ccrd_003111	-1.00569	0.00302239	KVH94821	BAG domain-containing	supercontig:CcrdV1:scaffold_716:50280:56501:1
Ccrd_003124	-3.64288	5.12412e-06	KVH94811	EGF-like calcium-binding	supercontig:CcrdV1:scaffold_3708:45504:53067:1
Ccrd_003135	2.71928	0.00294342	KVH94797	Thiamine pyrophosphate	supercontig:CcrdV1:scaffold_2614:48364:52037:1
Ccrd_003138	-3.91968	1.07883e-23	KVH94796	hypothetical protein	supercontig:CcrdV1:scaffold_498:208089:219415:1
Ccrd_003139	-2.72427	5.38095e-07	KVH94795	EGF-like calcium-binding	supercontig:CcrdV1:scaffold_498:170643:174239:1
Ccrd_003141	-3.5031	1.26396e-08	KVH94792	EGF-like calcium-binding	supercontig:CcrdV1:scaffold_498:125029:128633:1
Ccrd_003142	-3.72615	3.27677e-10	KVH94793	EGF-like calcium-binding	supercontig:CcrdV1:scaffold_498:101323:107500:1
Ccrd_003144	-2.70986	1.98015e-05	KVH94788	EGF-like calcium-binding	supercontig:CcrdV1:scaffold_498:44283:45625:-1
Ccrd_003146	-2.74529	1.8301e-06	KVH94790	EGF-like calcium-binding	supercontig:CcrdV1:scaffold_498:24503:30072:-1
Ccrd_003147	-2.0714	0.0107466	KVH94772	hypothetical protein	supercontig:CcrdV1:scaffold_255:332647:337571:-1
Ccrd_003150	-1.01758	0.00702653	KVH94786	Alpha/beta hydrolase	supercontig:CcrdV1:scaffold_255:281181:282681:1
Ccrd_003159	-1.21486	0.0012037	KVH94777	Transcription elongation	supercontig:CcrdV1:scaffold_255:103492:107976:1
Ccrd_003173	2.95016	0.00315433	KVH94768	Armadillo-type fold	supercontig:CcrdV1:scaffold_527:196414:206052:1
Ccrd_003186	-1.05433	0.0139189	KVH94749	Zinc finger,	supercontig:CcrdV1:scaffold_208:144856:148221:1
Ccrd_003187	1.29581	0.00020426	KVH94750	Double-stranded RNA-binding-like	supercontig:CcrdV1:scaffold_208:137438:139963:1
Ccrd_003191	-1.17926	0.0262195	KVH94741	Elongation factor	supercontig:CcrdV1:scaffold_208:93945:102246:-1
Ccrd_003192	-1.33193	0.000259888	KVH94740	Remorin, C-terminal	supercontig:CcrdV1:scaffold_208:83711:85867:-1
Ccrd_003198	3.44198	0.000691866	KVH94720	hypothetical protein	supercontig:CcrdV1:scaffold_318:274990:275808:-1
Ccrd_003205	2.45123	0.0186046	KVH94737	DnaJ domain-containing	supercontig:CcrdV1:scaffold_318:138417:142024:1
Ccrd_003208	1.87204	2.1426e-06	KVH94730	Phospholipid/glycerol acyltransferase	supercontig:CcrdV1:scaffold_318:112248:119781:1
Ccrd_003227	3.65616	0.00169006	KVH94704	Protein of	supercontig:CcrdV1:scaffold_1594:80694:81329:-1
Ccrd_003229	2.22027	1.34159e-06	KVH94702	Bifunctional inhibitor/plant	supercontig:CcrdV1:scaffold_1594:62407:64095:-1
Ccrd_003234	-1.36222	0.00406944	KVH94698	Glycoside hydrolase	supercontig:CcrdV1:scaffold_1307:10675:20315:-1
Ccrd_003237	3.73145	0.000612544	KVH94697	Cellulose synthase	supercontig:CcrdV1:scaffold_1307:66070:69681:1
Ccrd_003245	3.4376	0.00318184	KVH94687	Homeobox, conserved	supercontig:CcrdV1:scaffold_2086:39078:41819:1
Ccrd_003247	3.27691	0.00185094	KVH94685	Sulfotransferase domain-containing	supercontig:CcrdV1:scaffold_2086:63980:64926:-1
Ccrd_003249	2.85911	0.00122659	KVH94690	Sulfotransferase domain-containing	supercontig:CcrdV1:scaffold_2086:84884:85516:1
Ccrd_003262	-1.96191	0.0298856	KVH94674	Major facilitator	supercontig:CcrdV1:scaffold_630:176658:179770:-1
Ccrd_003267	-2.8657	0.00264242	KVH94663	PAR1-like protein	supercontig:CcrdV1:scaffold_1429:37017:41794:1
Ccrd_003270	2.41388	2.69867e-07	KVH94665	Protein kinase-like	supercontig:CcrdV1:scaffold_1429:61499:66932:-1
Ccrd_003271	1.67827	9.30126e-05	KVH94666	Protein of	supercontig:CcrdV1:scaffold_1429:92209:94660:-1
Ccrd_003279	2.55138	0.000173349	KVH94637	hypothetical protein	supercontig:CcrdV1:scaffold_312:233882:244156:1
Ccrd_003280	2.84089	0.000446366	KVH94656	hypothetical protein	supercontig:CcrdV1:scaffold_312:226186:227663:-1
Ccrd_003292	1.81481	0.00883222	KVH94647	Cupredoxin	supercontig:CcrdV1:scaffold_312:78875:80999:-1
Ccrd_003304	3.2025	6.42731e-12	KVH94632	Barwin-like endoglucanase	supercontig:CcrdV1:scaffold_4953:36616:38350:-1
Ccrd_003305	-2.52654	2.18814e-08	KVH94629	protein of	supercontig:CcrdV1:scaffold_6537:5953:9382:1
Ccrd_003306	-1.52718	1.85711e-05	KVH94628	Metallothionein, family	supercontig:CcrdV1:scaffold_6537:23168:24114:1
Ccrd_003311	2.54019	0.0141876	KVH94622	hypothetical protein	supercontig:CcrdV1:scaffold_691:105086:109910:1
Ccrd_003315	1.36848	0.00229199	KVH94620	Zinc finger,	supercontig:CcrdV1:scaffold_691:164329:165603:-1
Ccrd_003326	5.87266	1.08526e-14	KVH94614	Histone core	supercontig:CcrdV1:scaffold_114:84570:85704:1
Ccrd_003328	4.57321	2.35209e-09	KVH94606	Histone core	supercontig:CcrdV1:scaffold_114:112831:113250:-1
Ccrd_003335	-1.2755	0.0199967	KVH94599	Protein of	supercontig:CcrdV1:scaffold_114:212272:214348:-1
Ccrd_003336	-3.52873	2.74558e-09	KVH94598	Homeodomain-like protein	supercontig:CcrdV1:scaffold_114:263740:265893:1
Ccrd_003338	1.40478	5.29315e-05	KVH94592	cytochrome P450	supercontig:CcrdV1:scaffold_114:312363:316320:1
Ccrd_003339	3.16919	8.97229e-07	KVH94591	3-Oxoacyl-[acyl-carrier-protein (ACP)]	supercontig:CcrdV1:scaffold_114:367164:368558:1
Ccrd_003341	-1.24932	0.0121755	KVH94605	1,4-alpha-glucan-branching enzyme	supercontig:CcrdV1:scaffold_114:403880:417486:1
Ccrd_003351	-1.34793	0.00442102	KVH94582	Protein kinase,	supercontig:CcrdV1:scaffold_687:57774:61316:1
Ccrd_003355	-2.44588	3.92548e-08	KVH94578	Malectin-like carbohydrate-binding	supercontig:CcrdV1:scaffold_3287:33152:38144:-1
Ccrd_003365	-4.31331	3.88479e-07	KVH94568	4Fe-4S ferredoxin,	supercontig:CcrdV1:scaffold_7832:523:7795:1
Ccrd_003366	-4.04196	8.83824e-30	KVH94569	Terpene synthase,	supercontig:CcrdV1:scaffold_7832:8391:12284:-1
Ccrd_003372	-1.69121	0.033035	KVH94565	Glycoside hydrolase,	supercontig:CcrdV1:scaffold_532:49511:68284:-1
Ccrd_003377	3.77648	9.1149e-06	KVH94558	Zinc finger,	supercontig:CcrdV1:scaffold_532:140010:142241:1
Ccrd_003384	1.43085	0.00134917	KVH94553	hypothetical protein	supercontig:CcrdV1:scaffold_532:200709:203260:1
Ccrd_003389	4.3037	8.5356e-05	KVH94535	Glutaredoxin	supercontig:CcrdV1:scaffold_805:18624:19799:1
Ccrd_003396	4.14287	2.40675e-07	KVH94541	Kinesin, motor	supercontig:CcrdV1:scaffold_805:87879:99355:1
Ccrd_003405	1.22813	0.00085291	KVH94512	Ribosomal protein	supercontig:CcrdV1:scaffold_141:430023:432081:-1
Ccrd_003412	1.70133	0.000235296	KVH94490	DnaJ domain-containing	supercontig:CcrdV1:scaffold_141:375960:377839:1
Ccrd_003413	1.87666	4.23589e-07	KVH94491	Fibronectin type	supercontig:CcrdV1:scaffold_141:364788:367983:1
Ccrd_003417	2.36877	0.000280704	KVH94495	Six-bladed beta-propeller,	supercontig:CcrdV1:scaffold_141:321400:322742:-1
Ccrd_003418	1.58008	0.033346	KVH94498	hypothetical protein	supercontig:CcrdV1:scaffold_141:315020:317292:-1
Ccrd_003423	2.40679	0.0428501	KVH94502	hypothetical protein	supercontig:CcrdV1:scaffold_141:288465:289337:1
Ccrd_003430	-1.81251	0.0118417	KVH94526	hypothetical protein	supercontig:CcrdV1:scaffold_141:252170:252664:-1
Ccrd_003434	1.31141	0.016455	KVH94530	AMP-binding, conserved	supercontig:CcrdV1:scaffold_141:212688:217907:1
Ccrd_003436	-1.17822	0.00712607	KVH94532	NIF system	supercontig:CcrdV1:scaffold_141:197282:198717:-1
Ccrd_003439	-1.62758	4.73957e-06	KVH94525	Beta-grasp domain-containing	supercontig:CcrdV1:scaffold_141:161091:173856:1
Ccrd_003447	-1.8672	0.000540921	KVH94488	Late embryogenesis	supercontig:CcrdV1:scaffold_141:56680:57223:-1
Ccrd_003448	-2.09712	6.66208e-06	KVH94481	Late embryogenesis	supercontig:CcrdV1:scaffold_141:53682:54419:1
Ccrd_003449	-1.94096	0.000751604	KVH94480	Late embryogenesis	supercontig:CcrdV1:scaffold_141:47990:51851:-1
Ccrd_003452	1.04736	0.00558989	KVH94520	hypothetical protein	supercontig:CcrdV1:scaffold_141:12352:16612:-1
Ccrd_003459	-1.58954	0.00492639	KVH94468	Glycoside hydrolase,	supercontig:CcrdV1:scaffold_1322:17942:26733:1
Ccrd_003468	-1.17392	0.000623754	KVH94466	AAA+ ATPase	supercontig:CcrdV1:scaffold_1322:111107:120593:1
Ccrd_003470	-1.61304	0.000383226	KVH94441	hypothetical protein	supercontig:CcrdV1:scaffold_40:708239:709793:-1
Ccrd_003473	-3.3694	0.000125023	KVH94444	hypothetical protein	supercontig:CcrdV1:scaffold_40:689778:690014:1
Ccrd_003480	-3.86322	0.000272	KVH94453	Cullin, N-terminal	supercontig:CcrdV1:scaffold_40:562601:574050:-1
Ccrd_003481	-1.18502	0.000102526	KVH94452	Zinc finger,	supercontig:CcrdV1:scaffold_40:550278:561114:1
Ccrd_003505	2.22942	0.0101015	KVH94459	hypothetical protein	supercontig:CcrdV1:scaffold_40:246329:251981:-1
Ccrd_003506	4.16803	3.83999e-05	KVH94460	Histone core	supercontig:CcrdV1:scaffold_40:246254:246782:1
Ccrd_003510	4.56881	2.0403e-05	KVH94435	Leucine-rich repeat-containing	supercontig:CcrdV1:scaffold_40:186304:187377:1
Ccrd_003526	-2.92858	7.11664e-08	KVH94412	F-box domain,	supercontig:CcrdV1:scaffold_40:1103:2011:1
Ccrd_003532	-2.6194	0.00181176	KVH94401	Guanylate kinase	supercontig:CcrdV1:scaffold_296:58317:59306:-1
Ccrd_003534	-1.05948	0.00799205	KVH94403	hypothetical protein	supercontig:CcrdV1:scaffold_296:103440:114909:-1
Ccrd_003538	-1.27904	0.00269652	KVH94397	PC-Esterase	supercontig:CcrdV1:scaffold_296:154861:158164:1
Ccrd_003540	3.59671	0.000627821	KVH94389	hypothetical protein	supercontig:CcrdV1:scaffold_296:179045:183733:-1
Ccrd_003545	2.30064	0.00436546	KVH94394	hypothetical protein	supercontig:CcrdV1:scaffold_296:227854:230741:-1
Ccrd_003548	1.32361	0.0310676	KVH94387	Leucine-rich repeat,	supercontig:CcrdV1:scaffold_296:238323:242341:-1
Ccrd_003551	3.7764	2.56592e-13	KVH94408	Acyl transferase/acyl	supercontig:CcrdV1:scaffold_296:270961:272337:-1
Ccrd_003587	-3.09231	7.09293e-15	KVH94354	Calcium-binding EF-hand	supercontig:CcrdV1:scaffold_125:222850:225919:-1
Ccrd_003588	1.07322	0.0219835	KVH94349	Cyclophilin-like peptidyl-prolyl	supercontig:CcrdV1:scaffold_125:234595:245007:1
Ccrd_003589	1.30012	0.00047708	KVH94350	hypothetical protein	supercontig:CcrdV1:scaffold_125:256035:259213:1
Ccrd_003591	5.1483	7.86392e-11	KVH94347	Histone core	supercontig:CcrdV1:scaffold_125:282092:285833:-1
Ccrd_003593	2.52784	0.00529444	KVH94345	Steadiness box	supercontig:CcrdV1:scaffold_125:319504:320951:1
Ccrd_003599	2.54371	0.0461621	KVH94339	F-box domain,	supercontig:CcrdV1:scaffold_125:404033:408981:-1
Ccrd_003602	-1.19982	0.0317154	KVH94336	Photosystem II	supercontig:CcrdV1:scaffold_125:450437:452942:1
Ccrd_003607	1.74732	0.00394849	KVH94321	Histone H1/H5	supercontig:CcrdV1:scaffold_741:28005:31144:1
Ccrd_003628	2.41816	0.00813022	KVH94274	CDT1 Geminin-binding	supercontig:CcrdV1:scaffold_26:735254:737519:1
Ccrd_003630	-1.01313	0.0386776	KVH94316	Tetratricopeptide-like helical	supercontig:CcrdV1:scaffold_26:724042:726422:-1
Ccrd_003635	-1.41706	0.000302192	KVH94292	hypothetical protein	supercontig:CcrdV1:scaffold_26:665128:673000:-1
Ccrd_003636	-1.33271	0.000361015	KVH94312	Actin-binding, cofilin/tropomyosin	supercontig:CcrdV1:scaffold_26:663554:665417:1
Ccrd_003637	1.56513	0.0373986	KVH94313	hypothetical protein	supercontig:CcrdV1:scaffold_26:643543:644742:1
Ccrd_003639	-2.40016	0.00492231	KVH94294	hypothetical protein	supercontig:CcrdV1:scaffold_26:628129:629316:1
Ccrd_003640	-1.48206	3.09572e-06	KVH94288	ENTH/VHS-like protein	supercontig:CcrdV1:scaffold_26:617191:621941:1
Ccrd_003647	-1.40418	1.28346e-06	KVH94259	Protein kinase,	supercontig:CcrdV1:scaffold_26:494839:503080:-1
Ccrd_003649	2.67005	0.00118428	KVH94318	ROP-interactive CRIB	supercontig:CcrdV1:scaffold_26:470391:471785:1
Ccrd_003656	2.68388	0.00104126	KVH94308	hypothetical protein	supercontig:CcrdV1:scaffold_26:361699:365425:-1
Ccrd_003657	-1.31056	0.00896589	KVH94309	Leucine-rich repeat-containing	supercontig:CcrdV1:scaffold_26:345918:354947:-1
Ccrd_003658	1.83315	0.000249927	KVH94310	Cellulose synthase	supercontig:CcrdV1:scaffold_26:338583:345134:1
Ccrd_003661	1.51606	0.000515738	KVH94264	Histone-lysine N-methyltransferase	supercontig:CcrdV1:scaffold_26:311518:320610:1
Ccrd_003671	-1.08996	0.00690211	KVH94280	WD40 repeat-containing	supercontig:CcrdV1:scaffold_26:206188:212233:1
Ccrd_003684	1.32651	0.00013928	KVH94300	Chaperonin Cpn60	supercontig:CcrdV1:scaffold_26:10664:17617:-1
Ccrd_003692	1.80866	3.2816e-06	KVH94239	AmbAllergen	supercontig:CcrdV1:scaffold_56:81155:90142:-1
Ccrd_003697	1.21452	0.0153846	KVH94236	Longin domain-containing	supercontig:CcrdV1:scaffold_56:183278:187696:-1
Ccrd_003699	1.63933	3.36398e-07	KVH94242	protein of	supercontig:CcrdV1:scaffold_56:213203:217655:-1
Ccrd_003701	-2.25394	6.30981e-09	KVH94228	Caffeate O-methyltransferase	supercontig:CcrdV1:scaffold_56:240055:251270:-1
Ccrd_003714	-1.00992	0.0110882	KVH94248	Phosphatidylinositol-glycan biosynthesis	supercontig:CcrdV1:scaffold_56:400168:406114:-1
Ccrd_003715	-1.08157	0.00176666	KVH94247	Pathogenic type	supercontig:CcrdV1:scaffold_56:418997:422152:1
Ccrd_003719	2.65914	7.24914e-05	KVH94251	Trypsin-like cysteine/serine	supercontig:CcrdV1:scaffold_56:470900:475345:-1
Ccrd_003724	-1.92251	0.0066351	KVH94213	ER lumen	supercontig:CcrdV1:scaffold_56:519525:523444:-1
Ccrd_003725	-4.27035	3.9392e-14	KVH94214	cytochrome P450	supercontig:CcrdV1:scaffold_56:529550:543638:-1
Ccrd_003726	-1.08884	0.0107486	KVH94215	GTP cyclohydrolase	supercontig:CcrdV1:scaffold_56:554454:555742:1
Ccrd_003728	1.59453	1.19485e-05	KVH94211	UDP-glucuronosyl/UDP-glucosyltransferase	supercontig:CcrdV1:scaffold_56:566234:568446:1
Ccrd_003729	1.56102	4.26389e-05	KVH94212	hypothetical protein	supercontig:CcrdV1:scaffold_56:579015:590480:1
Ccrd_003732	1.48066	0.00281271	KVH94253	Myc-type, basic	supercontig:CcrdV1:scaffold_56:611769:614074:-1
Ccrd_003737	-1.86819	0.000145667	KVH94199	Para-hydroxybenzoic acid	supercontig:CcrdV1:scaffold_1507:38164:42428:-1
Ccrd_003738	1.4908	0.00145791	KVH94198	Ribosomal protein	supercontig:CcrdV1:scaffold_1507:35644:37942:1
Ccrd_003743	2.36902	2.77259e-08	KVH94192	Pathogenic type	supercontig:CcrdV1:scaffold_655:26773:29108:-1
Ccrd_003744	-1.35942	0.00170973	KVH94195	Extracellular ligand-binding	supercontig:CcrdV1:scaffold_655:43894:72916:-1
Ccrd_003758	1.28343	0.0246438	KVH94186	Rhodanese-like domain-containing	supercontig:CcrdV1:scaffold_655:186927:190010:-1
Ccrd_003763	-1.20211	0.00839387	KVH94170	Protein of	supercontig:CcrdV1:scaffold_3475:7324:9779:-1
Ccrd_003770	-1.66143	8.44003e-05	KVH94166	Concanavalin A-like	supercontig:CcrdV1:scaffold_2132:14064:26316:1
Ccrd_003771	2.4162	0.033035	KVH94165	Actin-binding FH2	supercontig:CcrdV1:scaffold_2132:27157:30787:-1
Ccrd_003775	2.15467	2.24454e-07	KVH94167	Ribosomal protein	supercontig:CcrdV1:scaffold_2132:79682:83396:-1
Ccrd_003778	1.87535	0.0322482	KVH94161	Carbohydrate-binding domain	supercontig:CcrdV1:scaffold_2749:50534:53204:1
Ccrd_003782	1.22213	0.0345284	KVH94155	hypothetical protein	supercontig:CcrdV1:scaffold_2330:691:6181:-1
Ccrd_003783	3.58291	1.7944e-06	KVH94156	Protein of	supercontig:CcrdV1:scaffold_2330:21660:22631:-1
Ccrd_003788	-1.17922	0.00872992	KVH94150	TRAM/LAG1/CLN8 homology	supercontig:CcrdV1:scaffold_2330:75050:82043:-1
Ccrd_003789	3.34372	0.000395056	KVH94132	B3 DNA	supercontig:CcrdV1:scaffold_304:2899:6668:1
Ccrd_003792	1.63743	4.51067e-07	KVH94130	BTB/POZ-like protein	supercontig:CcrdV1:scaffold_304:62156:64516:1
Ccrd_003800	1.07307	0.00893919	KVH94141	cytochrome P450	supercontig:CcrdV1:scaffold_304:130579:133751:1
Ccrd_003806	-1.65218	3.15129e-05	KVH94147	Zinc finger,	supercontig:CcrdV1:scaffold_304:191246:191752:-1
Ccrd_003825	-1.14733	0.0212173	KVH94112	DNA-binding WRKY	supercontig:CcrdV1:scaffold_149:45577:47907:1
Ccrd_003848	-1.46744	0.00139457	KVH94107	6-phosphofructo-2-kinase	supercontig:CcrdV1:scaffold_149:330429:342302:-1
Ccrd_003849	1.36883	7.98772e-06	KVH94106	hypothetical protein	supercontig:CcrdV1:scaffold_149:345528:348333:1
Ccrd_003868	1.55536	7.50452e-05	KVH94080	Gelsolin domain-containing	supercontig:CcrdV1:scaffold_402:138862:155056:-1
Ccrd_003872	4.97744	1.3397e-06	KVH94068	AAA+ ATPase	supercontig:CcrdV1:scaffold_402:197229:202239:-1
Ccrd_003875	2.01972	0.000627821	KVH94071	hypothetical protein	supercontig:CcrdV1:scaffold_402:237927:239057:-1
Ccrd_003882	-1.35677	0.00223181	KVH94061	LOR/SDH bifunctional	supercontig:CcrdV1:scaffold_2587:47506:76165:-1
Ccrd_003892	-1.18276	0.00703762	KVH94024	Alanine dehydrogenase/PNT,	supercontig:CcrdV1:scaffold_63:626901:636173:1
Ccrd_003895	1.31451	0.00054674	KVH94023	NAD-dependent epimerase/dehydratase	supercontig:CcrdV1:scaffold_63:579211:583389:1
Ccrd_003916	1.2219	0.00813655	KVH94015	PC-Esterase	supercontig:CcrdV1:scaffold_63:378557:381957:1
Ccrd_003920	1.55426	6.72852e-08	KVH94000	Peptidase S8/S53	supercontig:CcrdV1:scaffold_63:346710:349733:1
Ccrd_003922	-1.45725	0.0365914	KVH93998	Protein kinase,	supercontig:CcrdV1:scaffold_63:330045:332473:1
Ccrd_003923	-1.81227	8.56417e-12	KVH93999	Cysteine peptidase,	supercontig:CcrdV1:scaffold_63:297258:301751:-1
Ccrd_003926	1.83731	0.000238925	KVH94002	RmlC-like cupin	supercontig:CcrdV1:scaffold_63:281497:282126:1
Ccrd_003931	2.56552	0.00569003	KVH94037	Glutamine-Leucine-Glutamine, QLQ	supercontig:CcrdV1:scaffold_63:221663:223752:1
Ccrd_003937	-1.37269	0.00545117	KVH94035	Photosystem II	supercontig:CcrdV1:scaffold_63:125842:126201:1
Ccrd_003939	-1.15955	0.000103519	KVH94031	Snf7	supercontig:CcrdV1:scaffold_63:112721:116950:1
Ccrd_003940	-2.54605	2.54361e-06	KVH94027	Like-Sm (LSM)	supercontig:CcrdV1:scaffold_63:87756:92438:-1
Ccrd_003946	-2.03263	1.75636e-09	KVH93986	Protein kinase,	supercontig:CcrdV1:scaffold_690:10330:21802:-1
Ccrd_003947	-1.70045	0.00574388	KVH93987	Serine/threonine dehydratase,	supercontig:CcrdV1:scaffold_690:29370:33945:-1
Ccrd_003956	-1.51797	3.49851e-05	KVH93991	Glyoxalase-like domain-containing	supercontig:CcrdV1:scaffold_690:174888:178428:1
Ccrd_003973	1.23478	0.000801813	KVH93965	Concanavalin A-like	supercontig:CcrdV1:scaffold_531:75929:88360:1
Ccrd_003979	-2.2129	9.93534e-05	KVH93961	Galactose-binding domain-like	supercontig:CcrdV1:scaffold_531:157810:163173:-1
Ccrd_003980	-1.16769	0.0118417	KVH93975	hypothetical protein	supercontig:CcrdV1:scaffold_531:181210:188411:1
Ccrd_003987	1.1386	0.00393921	KVH93960	Tetraspanin	supercontig:CcrdV1:scaffold_3309:62022:64299:1
Ccrd_004000	-1.21483	0.000521542	KVH93943	TMS membrane	supercontig:CcrdV1:scaffold_1641:80226:95356:-1
Ccrd_004002	1.05268	0.0241405	KVH93941	hypothetical protein	supercontig:CcrdV1:scaffold_4468:37122:37483:-1
Ccrd_004005	-1.11486	0.00915959	KVH93916	hypothetical protein	supercontig:CcrdV1:scaffold_361:29502:30801:-1
Ccrd_004006	1.20437	0.00468335	KVH93917	Ethylene-insensitive 2	supercontig:CcrdV1:scaffold_361:32047:36242:-1
Ccrd_004016	1.84434	2.87369e-06	KVH93936	Aquaporin-like protein	supercontig:CcrdV1:scaffold_361:154955:161992:-1
Ccrd_004028	2.64763	0.0315693	KVH93921	Aldehyde dehydrogenase,	supercontig:CcrdV1:scaffold_361:269116:273053:-1
Ccrd_004030	-1.49926	0.00182673	KVH93912	Aldehyde dehydrogenase,	supercontig:CcrdV1:scaffold_431:884:10777:-1
Ccrd_004035	-1.04576	0.0220381	KVH93909	Protein of	supercontig:CcrdV1:scaffold_431:60971:64699:-1
Ccrd_004036	-3.15871	6.95045e-20	KVH93906	hypothetical protein	supercontig:CcrdV1:scaffold_431:67911:69803:1
Ccrd_004040	1.9807	6.43844e-06	KVH93902	Protein kinase,	supercontig:CcrdV1:scaffold_431:103088:106669:-1
Ccrd_004047	3.92784	1.59683e-07	KVH93901	Kinesin, motor	supercontig:CcrdV1:scaffold_431:232240:238204:-1
Ccrd_004053	1.56299	0.000484363	KVH93884	Exostosin-like protein	supercontig:CcrdV1:scaffold_473:95393:107645:-1
Ccrd_004073	2.03434	0.000915531	KVH93865	Pectinesterase, catalytic	supercontig:CcrdV1:scaffold_1232:30913:36847:1
Ccrd_004074	2.73024	0.0172574	KVH93868	protein of	supercontig:CcrdV1:scaffold_1232:45992:47350:-1
Ccrd_004079	1.04818	0.0334463	KVH93871	Ceramide glucosyltransferase	supercontig:CcrdV1:scaffold_1232:88036:107695:-1
Ccrd_004092	3.69107	5.05165e-05	KVH93862	Protein kinase,	supercontig:CcrdV1:scaffold_765:170691:175234:1
Ccrd_004096	2.03651	8.21399e-06	KVH93839	Armadillo-type fold	supercontig:CcrdV1:scaffold_281:241318:246300:-1
Ccrd_004099	2.73826	0.0188532	KVH93836	AAA+ ATPase	supercontig:CcrdV1:scaffold_281:219931:224365:-1
Ccrd_004104	1.90502	0.0176749	KVH93848	hypothetical protein	supercontig:CcrdV1:scaffold_281:167098:178026:1
Ccrd_004106	1.92203	1.24941e-09	KVH93850	Concanavalin A-like	supercontig:CcrdV1:scaffold_281:141029:144917:-1
Ccrd_004110	-1.06753	0.0186492	KVH93834	F-box domain,	supercontig:CcrdV1:scaffold_281:65608:66807:1
Ccrd_004121	1.19791	0.00118014	KVH93827	High mobility	supercontig:CcrdV1:scaffold_390:142777:147773:-1
Ccrd_004123	-2.24978	0.00318723	KVH93825	Equilibrative nucleoside	supercontig:CcrdV1:scaffold_390:102173:104186:-1
Ccrd_004124	-2.37124	4.38681e-07	KVH93824	Tetratricopeptide-like helical	supercontig:CcrdV1:scaffold_390:95538:97234:1
Ccrd_004140	-2.73292	8.02898e-09	KVH93814	hypothetical protein	supercontig:CcrdV1:scaffold_530:170425:170694:1
Ccrd_004141	4.26448	7.25252e-05	KVH93813	DNA/RNA helicase,	supercontig:CcrdV1:scaffold_530:189402:192343:1
Ccrd_004149	-1.06246	0.0286525	KVH93796	Cupredoxin	supercontig:CcrdV1:scaffold_1134:113464:114614:-1
Ccrd_004156	4.88928	8.22916e-30	KVH93793	Bifunctional inhibitor/plant	supercontig:CcrdV1:scaffold_1107:52899:56165:1
Ccrd_004160	1.10072	0.00338251	KVH93782	hypothetical protein	supercontig:CcrdV1:scaffold_905:26300:27346:-1
Ccrd_004168	-1.08214	0.00261356	KVH93778	hypothetical protein	supercontig:CcrdV1:scaffold_905:128675:129753:1
Ccrd_004171	-4.54808	2.28065e-08	KVH93769	hypothetical protein	supercontig:CcrdV1:scaffold_973:37259:39670:-1
Ccrd_004172	-3.21538	0.00782989	KVH93770	hypothetical protein	supercontig:CcrdV1:scaffold_973:46822:47094:-1
Ccrd_004173	-4.50344	1.37404e-05	KVH93771	hypothetical protein	supercontig:CcrdV1:scaffold_973:50913:51185:-1
Ccrd_004175	-1.15975	0.00849873	KVH93773	Protein of	supercontig:CcrdV1:scaffold_973:58580:64474:1
Ccrd_004181	1.10115	0.00473914	KVH93764	Glycoside hydrolase,	supercontig:CcrdV1:scaffold_1566:102862:107240:1
Ccrd_004188	1.77223	0.0061867	KVH93763	hypothetical protein	supercontig:CcrdV1:scaffold_761:158845:164834:1
Ccrd_004201	1.23999	0.00800969	KVH93743	hypothetical protein	supercontig:CcrdV1:scaffold_2079:2117:9810:1
Ccrd_004202	-1.41682	0.0198347	KVH93741	Hly-III-related protein	supercontig:CcrdV1:scaffold_2079:15792:18461:1
Ccrd_004227	-1.3218	0.00219458	KVH93710	Zinc finger,	supercontig:CcrdV1:scaffold_156:8771:10494:-1
Ccrd_004228	-1.26926	0.00914694	KVH93708	Adenylate kinase	supercontig:CcrdV1:scaffold_156:96673:106630:1
Ccrd_004246	3.13057	0.00948334	KVH93701	Crotonase superfamily	supercontig:CcrdV1:scaffold_2242:77050:82663:1
Ccrd_004252	1.28031	0.0207545	KVH93695	Concanavalin A-like	supercontig:CcrdV1:scaffold_1635:30865:36224:-1
Ccrd_004286	1.30525	0.0356494	KVH93660	AAA+ ATPase	supercontig:CcrdV1:scaffold_1249:6920:8488:1
Ccrd_004308	2.19542	2.42313e-05	KVH93640	Concanavalin A-like	supercontig:CcrdV1:scaffold_3733:15422:18016:-1
Ccrd_004316	-1.7443	8.3619e-08	KVH93632	Myc-type, basic	supercontig:CcrdV1:scaffold_787:3240:7361:1
Ccrd_004335	-1.31365	0.0103448	KVH93613	ATPase, alpha/beta	supercontig:CcrdV1:scaffold_5143:25069:33123:1
Ccrd_004343	-1.05971	0.00939732	KVH93605	Protein of	supercontig:CcrdV1:scaffold_4954:32646:33041:-1
Ccrd_004344	1.64299	0.000695893	KVH93604	Peptidase S10,	supercontig:CcrdV1:scaffold_8240:3646:8978:-1
Ccrd_004350	1.54039	0.00208456	KVH93598	Spermidine/spermine synthase	supercontig:CcrdV1:scaffold_1928:88208:92328:-1
Ccrd_004363	4.25853	2.15028e-07	KVH93584	hypothetical protein	supercontig:CcrdV1:scaffold_468:23188:31358:1
Ccrd_004370	1.12237	0.0421664	KVH93578	hypothetical protein	supercontig:CcrdV1:scaffold_610:26820:30491:-1
Ccrd_004372	-2.66764	1.41358e-09	KVH93577	hypothetical protein	supercontig:CcrdV1:scaffold_610:48961:54249:-1
Ccrd_004380	1.62505	0.0325982	KVH93568	PC-Esterase	supercontig:CcrdV1:scaffold_1062:131031:135036:1
Ccrd_004382	-1.90211	4.44718e-06	KVH93566	protein of	supercontig:CcrdV1:scaffold_3168:12606:18833:-1
Ccrd_004394	-1.7164	0.00930844	KVH93553	hypothetical protein	supercontig:CcrdV1:scaffold_1015:37978:42078:-1
Ccrd_004402	1.42963	0.00290474	KVH93547	Glycoside hydrolase,	supercontig:CcrdV1:scaffold_985:107903:111708:1
Ccrd_004406	-2.45005	0.0408194	KVH93541	Ankyrin repeat-containing	supercontig:CcrdV1:scaffold_2272:34715:36344:1
Ccrd_004408	2.08173	0.00118428	KVH93525	CRC domain-containing	supercontig:CcrdV1:scaffold_283:314975:320490:-1
Ccrd_004409	3.93239	0.000159356	KVH93526	ERG2/sigma1 receptor-like	supercontig:CcrdV1:scaffold_283:313416:314773:1
Ccrd_004415	1.01486	0.0177995	KVH93533	AAA+ ATPase	supercontig:CcrdV1:scaffold_283:196622:209919:-1
Ccrd_004422	-1.13276	0.0123785	KVH93527	NIF system	supercontig:CcrdV1:scaffold_283:22011:26376:1
Ccrd_004423	1.65684	3.60921e-06	KVH93528	hypothetical protein	supercontig:CcrdV1:scaffold_283:13973:19007:1
Ccrd_004426	-2.30252	9.18974e-11	KVH93521	Photosynthetic reaction	supercontig:CcrdV1:scaffold_4791:18309:28731:-1
Ccrd_004450	1.24322	0.0302118	KVH93495	6-phosphogluconate dehydrogenase,	supercontig:CcrdV1:scaffold_446:12404:14879:1
Ccrd_004451	1.96139	0.032874	KVH93490	11-S seed	supercontig:CcrdV1:scaffold_446:16928:18608:-1
Ccrd_004452	2.08076	0.00625655	KVH93489	11-S seed	supercontig:CcrdV1:scaffold_446:36981:39561:-1
Ccrd_004461	1.47894	0.000814141	KVH93499	hypothetical protein	supercontig:CcrdV1:scaffold_446:212525:222873:1
Ccrd_004465	1.35184	0.00368084	KVH93484	Oxoglutarate/iron-dependent dioxygenase	supercontig:CcrdV1:scaffold_4708:39041:41736:-1
Ccrd_004486	2.13076	0.00492697	KVH93464	Peptidase C50,	supercontig:CcrdV1:scaffold_1923:70929:93697:-1
Ccrd_004502	1.74286	2.8541e-08	KVH93457	Fibronectin type	supercontig:CcrdV1:scaffold_346:156103:161378:-1
Ccrd_004503	-1.38309	5.97356e-05	KVH93456	Protein phosphatase	supercontig:CcrdV1:scaffold_346:182875:208578:-1
Ccrd_004505	1.49135	0.00174773	KVH93450	hypothetical protein	supercontig:CcrdV1:scaffold_346:218985:233384:-1
Ccrd_004531	-1.55851	9.08662e-05	KVH93415	DAHP synthetase,	supercontig:CcrdV1:scaffold_2962:16516:18668:1
Ccrd_004541	3.38409	5.94957e-06	KVH93404	AAA+ ATPase	supercontig:CcrdV1:scaffold_3558:51207:54134:1
Ccrd_004548	-1.58847	0.00964585	KVH93400	Non-heme dioxygenase	supercontig:CcrdV1:scaffold_302:35299:39517:1
Ccrd_004554	3.77849	0.000404118	KVH93385	F-box domain,	supercontig:CcrdV1:scaffold_302:130673:133971:-1
Ccrd_004561	-1.36486	0.000125011	KVH93397	Dynamin	supercontig:CcrdV1:scaffold_302:185754:197112:-1
Ccrd_004564	1.05385	0.00065465	KVH93394	Nucleic acid-binding,	supercontig:CcrdV1:scaffold_302:246161:256919:1
Ccrd_004568	4.28598	7.83885e-08	KVH93363	hypothetical protein	supercontig:CcrdV1:scaffold_642:193324:196916:-1
Ccrd_004570	-2.93138	4.68577e-07	KVH93368	Leucine-rich repeat-containing	supercontig:CcrdV1:scaffold_642:180271:183566:1
Ccrd_004574	1.65502	0.000568002	KVH93364	CRA domain-containing	supercontig:CcrdV1:scaffold_642:134073:138223:-1
Ccrd_004575	-1.0481	0.00179663	KVH93365	hypothetical protein	supercontig:CcrdV1:scaffold_642:96244:125871:1
Ccrd_004578	-1.37891	0.00158821	KVH93372	Mg2+ transporter	supercontig:CcrdV1:scaffold_642:85032:87830:1
Ccrd_004580	1.49929	0.0294511	KVH93378	hypothetical protein	supercontig:CcrdV1:scaffold_642:70906:74517:1
Ccrd_004587	-6.34273	2.03411e-46	KVH93361	Allergen V5/Tpx-1-related	supercontig:CcrdV1:scaffold_5775:12352:15082:1
Ccrd_004591	5.24202	8.71459e-09	KVH93345	hypothetical protein	supercontig:CcrdV1:scaffold_264:82721:85169:1
Ccrd_004603	-1.01276	0.00485087	KVH93355	Magnesium transporter	supercontig:CcrdV1:scaffold_264:206073:210645:1
Ccrd_004604	3.13915	0.00902982	KVH93352	Cyclin, C-terminal	supercontig:CcrdV1:scaffold_264:229182:230502:-1
Ccrd_004613	-1.4943	0.00347626	KVH93336	lateral organ	supercontig:CcrdV1:scaffold_3611:42063:43227:1
Ccrd_004614	2.72109	1.44021e-06	KVH93330	hypothetical protein	supercontig:CcrdV1:scaffold_3125:4398:6010:-1
Ccrd_004620	5.12158	5.45287e-08	KVH93335	hypothetical protein	supercontig:CcrdV1:scaffold_3125:55463:58994:1
Ccrd_004621	2.15456	0.000170164	KVH93323	Protein of	supercontig:CcrdV1:scaffold_319:288115:290436:1
Ccrd_004623	1.37152	0.00597273	KVH93325	hypothetical protein	supercontig:CcrdV1:scaffold_319:274893:277389:-1
Ccrd_004625	1.61338	3.92948e-08	KVH93320	GH3 auxin-responsive	supercontig:CcrdV1:scaffold_319:254354:256401:1
Ccrd_004631	-1.12033	0.00134789	KVH93328	Alpha/beta hydrolase	supercontig:CcrdV1:scaffold_319:77806:86373:-1
Ccrd_004635	-2.08267	0.0330846	KVH93315	hypothetical protein	supercontig:CcrdV1:scaffold_478:47053:48522:1
Ccrd_004636	-2.11011	2.81213e-06	KVH93314	UDP-glucuronosyl/UDP-glucosyltransferase	supercontig:CcrdV1:scaffold_478:71770:73161:-1
Ccrd_004641	1.22554	0.000410506	KVH93306	putative protein	supercontig:CcrdV1:scaffold_478:123835:136895:1
Ccrd_004642	2.70781	8.22748e-15	KVH93303	ACT domain-containing	supercontig:CcrdV1:scaffold_478:148945:152657:1
Ccrd_004647	4.96561	5e-09	KVH93308	Cyclin, C-terminal	supercontig:CcrdV1:scaffold_478:186540:190621:-1
Ccrd_004651	-1.59068	0.00116733	KVH93297	Protein of	supercontig:CcrdV1:scaffold_2571:36004:39513:-1
Ccrd_004659	-2.28911	6.11744e-10	KVH93292	O-methyltransferase, family	supercontig:CcrdV1:scaffold_2668:74592:77315:1
Ccrd_004663	-2.04254	6.41538e-05	KVH93288	Thioredoxin	supercontig:CcrdV1:scaffold_1759:66235:67336:1
Ccrd_004665	1.67713	0.00101608	KVH93289	cytochrome P450	supercontig:CcrdV1:scaffold_1759:24380:27917:-1
Ccrd_004667	-2.85618	6.49193e-10	KVH93282	Alpha/beta hydrolase	supercontig:CcrdV1:scaffold_1397:3058:6732:1
Ccrd_004670	-1.28649	0.00115495	KVH93277	NO signaling/Golgi	supercontig:CcrdV1:scaffold_1397:46407:50677:1
Ccrd_004671	5.45188	2.3536e-09	KVH93276	B3 DNA	supercontig:CcrdV1:scaffold_1397:56206:62751:1
Ccrd_004678	1.79842	7.98429e-06	KVH93265	cytochrome P450	supercontig:CcrdV1:scaffold_1203:2856:4298:-1
Ccrd_004695	1.50424	0.0440121	KVH93258	Harbinger transposase-derived	supercontig:CcrdV1:scaffold_1969:41774:43093:-1
Ccrd_004698	4.84334	8.11456e-19	KVH93255	Peptidase S10,	supercontig:CcrdV1:scaffold_1969:70299:74380:-1
Ccrd_004700	1.06476	0.0031795	KVH93253	AMP-binding, conserved	supercontig:CcrdV1:scaffold_4819:6805:14325:-1
Ccrd_004704	1.3432	0.00876305	KVH93244	Phospholipid/glycerol acyltransferase	supercontig:CcrdV1:scaffold_328:12281:16216:1
Ccrd_004706	5.04053	4.38275e-20	KVH93242	Bifunctional inhibitor/plant	supercontig:CcrdV1:scaffold_328:25754:26074:1
Ccrd_004721	2.74748	0.000894577	KVH93245	Protein kinase,	supercontig:CcrdV1:scaffold_328:233514:237989:-1
Ccrd_004725	2.37708	9.94384e-10	KVH93214	3-Oxoacyl-[acyl-carrier-protein (ACP)]	supercontig:CcrdV1:scaffold_280:17654:22433:1
Ccrd_004728	-1.02409	0.00234667	KVH93218	Rossmann-like alpha/beta/alpha	supercontig:CcrdV1:scaffold_280:81661:86905:-1
Ccrd_004729	-1.45347	0.034611	KVH93217	Pectinesterase, catalytic	supercontig:CcrdV1:scaffold_280:92640:94966:1
Ccrd_004732	1.43314	1.28611e-05	KVH93208	hypothetical protein	supercontig:CcrdV1:scaffold_280:112525:114820:-1
Ccrd_004734	-1.02465	0.0118752	KVH93207	hypothetical protein	supercontig:CcrdV1:scaffold_280:123705:129356:-1
Ccrd_004745	-1.5569	0.000526982	KVH93225	Iron/zinc purple	supercontig:CcrdV1:scaffold_280:259411:262258:-1
Ccrd_004748	4.70633	1.56546e-09	KVH93228	Mini-chromosome maintenance	supercontig:CcrdV1:scaffold_280:289067:294046:-1
Ccrd_004750	2.82948	0.000519845	KVH93212	Polyphenol oxidase,	supercontig:CcrdV1:scaffold_280:313740:328029:-1
Ccrd_004757	-1.73003	0.000898003	KVH93191	Aldolase-type TIM	supercontig:CcrdV1:scaffold_81:107643:111975:-1
Ccrd_004761	3.37901	1.03005e-05	KVH93162	Kinesin-like protein	supercontig:CcrdV1:scaffold_81:155824:160555:-1
Ccrd_004763	1.97515	0.0033141	KVH93164	hypothetical protein	supercontig:CcrdV1:scaffold_81:174460:180503:1
Ccrd_004764	-1.1041	0.00335388	KVH93161	Sodium/calcium exchanger	supercontig:CcrdV1:scaffold_81:180737:184268:-1
Ccrd_004778	-1.46951	0.000379846	KVH93194	Formyl transferase,	supercontig:CcrdV1:scaffold_81:334396:337131:-1
Ccrd_004795	-1.54458	0.0213554	KVH93152	hypothetical protein	supercontig:CcrdV1:scaffold_81:452181:452501:1
Ccrd_004796	2.93421	4.65473e-18	KVH93153	FAS1 domain-containing	supercontig:CcrdV1:scaffold_81:467721:469104:1
Ccrd_004803	-4.11345	4.00167e-42	KVH93172	Protein of	supercontig:CcrdV1:scaffold_81:530470:531652:1
Ccrd_004807	1.81916	0.0412124	KVH93150	E3 SUMO-protein	supercontig:CcrdV1:scaffold_6850:9152:12560:1
Ccrd_004811	-2.04525	7.73229e-10	KVH93122	Leucine-rich repeat-containing	supercontig:CcrdV1:scaffold_51:13147:23040:-1
Ccrd_004814	1.60896	0.0067878	KVH93127	Bile acid:sodium	supercontig:CcrdV1:scaffold_51:68887:76119:1
Ccrd_004817	-1.23623	0.00185871	KVH93124	Polyprenyl synthetase	supercontig:CcrdV1:scaffold_51:97788:101600:1
Ccrd_004822	-1.63225	5.48854e-05	KVH93108	Beta-lactamase-like protein	supercontig:CcrdV1:scaffold_51:130229:134186:-1
Ccrd_004829	-1.69856	0.000431805	KVH93117	hypothetical protein	supercontig:CcrdV1:scaffold_51:178705:179837:1
Ccrd_004833	1.55754	0.000563263	KVH93146	hypothetical protein	supercontig:CcrdV1:scaffold_51:245389:247046:-1
Ccrd_004837	-1.097	0.0109916	KVH93142	Extracellular ligand-binding	supercontig:CcrdV1:scaffold_51:292351:297490:-1
Ccrd_004843	1.221	0.00764887	KVH93135	hypothetical protein	supercontig:CcrdV1:scaffold_51:397781:400916:1
Ccrd_004851	-1.75433	0.00220999	KVH93104	Calcium-binding EF-hand	supercontig:CcrdV1:scaffold_51:483481:518981:-1
Ccrd_004853	-3.85207	2.13617e-13	KVH93102	Extracellular ligand-binding	supercontig:CcrdV1:scaffold_51:525283:561634:1
Ccrd_004855	-3.48218	0.000231419	KVH93100	Extracellular ligand-binding	supercontig:CcrdV1:scaffold_51:566546:574827:-1
Ccrd_004859	3.36045	4.40164e-07	KVH93096	Nucleobase-ascorbate transporter	supercontig:CcrdV1:scaffold_948:3775:10109:1
Ccrd_004862	3.70618	1.15202e-08	KVH93092	Glycoside hydrolase,	supercontig:CcrdV1:scaffold_948:44712:47328:1
Ccrd_004866	1.01627	0.00363429	KVH93088	Armadillo	supercontig:CcrdV1:scaffold_948:79335:82622:-1
Ccrd_004882	1.03816	0.0284171	KVH93069	Tetratricopeptide-like helical	supercontig:CcrdV1:scaffold_394:95881:100541:-1
Ccrd_004888	2.01575	0.0357082	KVH93075	hypothetical protein	supercontig:CcrdV1:scaffold_394:26329:26869:-1
Ccrd_004889	1.81551	0.0290519	KVH93076	protein of	supercontig:CcrdV1:scaffold_394:4265:5554:1
Ccrd_004890	6.80331	2.07096e-19	KVH93050	Fatty acid	supercontig:CcrdV1:scaffold_406:3039:4410:-1
Ccrd_004909	-1.28775	0.000383934	KVH93045	Protein phosphatase	supercontig:CcrdV1:scaffold_406:167690:170832:-1
Ccrd_004918	-1.51275	0.00032716	KVH93065	hypothetical protein	supercontig:CcrdV1:scaffold_406:256915:260659:1
Ccrd_004923	1.23932	0.00796184	KVH93033	C2 calcium-dependent	supercontig:CcrdV1:scaffold_83:536978:546112:1
Ccrd_004936	1.79625	0.0440891	KVH93011	hypothetical protein	supercontig:CcrdV1:scaffold_83:417999:420176:-1
Ccrd_004943	3.16551	9.29917e-12	KVH93023	Protein of	supercontig:CcrdV1:scaffold_83:351589:358355:1
Ccrd_004951	2.63829	1.13533e-07	KVH92999	AAA+ ATPase	supercontig:CcrdV1:scaffold_83:210711:245329:-1
Ccrd_004958	4.03382	5.91872e-07	KVH92994	hypothetical protein	supercontig:CcrdV1:scaffold_83:78539:85227:-1
Ccrd_004968	1.511	2.71464e-07	KVH92973	Ribosomal protein	supercontig:CcrdV1:scaffold_53:590614:591466:-1
Ccrd_004970	2.4649	4.70221e-05	KVH92933	Concanavalin A-like	supercontig:CcrdV1:scaffold_53:574866:583250:-1
Ccrd_004972	1.44029	1.00141e-06	KVH92935	Heat shock	supercontig:CcrdV1:scaffold_53:561680:566866:1
Ccrd_004980	2.36314	0.00109768	KVH92948	hypothetical protein	supercontig:CcrdV1:scaffold_53:502182:505590:1
Ccrd_004984	1.90409	0.0035065	KVH92952	AUX/IAA protein	supercontig:CcrdV1:scaffold_53:467854:471603:-1
Ccrd_004985	3.02879	9.18974e-11	KVH92951	Aquaporin-like protein	supercontig:CcrdV1:scaffold_53:455921:457292:-1
Ccrd_004992	-1.70517	0.00363935	KVH92990	hypothetical protein	supercontig:CcrdV1:scaffold_53:377260:384372:-1
Ccrd_004996	-1.13517	6.59083e-05	KVH92986	Amidohydrolase	supercontig:CcrdV1:scaffold_53:334701:339056:1
Ccrd_004997	1.24987	5.40558e-05	KVH92987	Ribosomal protein	supercontig:CcrdV1:scaffold_53:329369:332146:1
Ccrd_005011	1.13974	0.000337065	KVH92927	Major facilitator	supercontig:CcrdV1:scaffold_53:157206:162747:1
Ccrd_005019	1.0063	0.00596408	KVH92944	hypothetical protein	supercontig:CcrdV1:scaffold_53:91867:97474:-1
Ccrd_005028	1.64175	0.000107641	KVH92975	Protein of	supercontig:CcrdV1:scaffold_53:39625:41463:-1
Ccrd_005032	1.45315	0.0244979	KVH92896	hypothetical protein	supercontig:CcrdV1:scaffold_248:1740:3035:1
Ccrd_005033	-1.24167	0.0255593	KVH92897	Protein of	supercontig:CcrdV1:scaffold_248:19561:20496:1
Ccrd_005037	-2.06194	0.000361015	KVH92899	cytochrome P450	supercontig:CcrdV1:scaffold_248:62721:72977:1
Ccrd_005045	1.63108	0.00225051	KVH92917	Cullin repeat-like-containing	supercontig:CcrdV1:scaffold_248:122272:124107:-1
Ccrd_005070	-2.39901	0.00070859	KVH92913	hypothetical protein	supercontig:CcrdV1:scaffold_248:323430:324606:1
Ccrd_005088	2.09434	7.59395e-05	KVH92817	Alpha/beta hydrolase	supercontig:CcrdV1:scaffold_16:119891:122185:-1
Ccrd_005089	-1.74938	0.00117366	KVH92816	hypothetical protein	supercontig:CcrdV1:scaffold_16:124417:126379:-1
Ccrd_005094	1.52269	2.90071e-05	KVH92776	Concanavalin A-like	supercontig:CcrdV1:scaffold_16:141031:143930:-1
Ccrd_005108	1.71731	5.72792e-06	KVH92848	Ankyrin repeat-containing	supercontig:CcrdV1:scaffold_16:213432:215610:-1
Ccrd_005114	1.06781	0.0220175	KVH92785	hypothetical protein	supercontig:CcrdV1:scaffold_16:240879:244747:1
Ccrd_005115	3.62759	0.000215486	KVH92784	Zinc finger,	supercontig:CcrdV1:scaffold_16:245619:247240:-1
Ccrd_005122	4.00487	8.83813e-06	KVH92822	hypothetical protein	supercontig:CcrdV1:scaffold_16:285048:290090:-1
Ccrd_005134	-1.36116	3.8716e-05	KVH92872	Glycosyl transferase,	supercontig:CcrdV1:scaffold_16:366148:369582:-1
Ccrd_005140	-1.01718	0.00110655	KVH92800	hypothetical protein	supercontig:CcrdV1:scaffold_16:410111:413524:-1
Ccrd_005143	1.67748	0.0048402	KVH92799	hypothetical protein	supercontig:CcrdV1:scaffold_16:431735:442191:-1
Ccrd_005144	3.18731	0.00809721	KVH92796	hypothetical protein	supercontig:CcrdV1:scaffold_16:454772:455095:-1
Ccrd_005152	1.12839	0.00257253	KVH92835	Concanavalin A-like	supercontig:CcrdV1:scaffold_16:558847:565555:-1
Ccrd_005178	-1.04339	0.00956211	KVH92877	PDZ domain-containing	supercontig:CcrdV1:scaffold_16:853281:858789:-1
Ccrd_005186	-1.53819	0.000171442	KVH92770	Ferredoxin thioredoxin	supercontig:CcrdV1:scaffold_4091:6332:15597:-1
Ccrd_005189	-3.72391	8.56244e-10	KVH92769	Metallopeptidase, catalytic	supercontig:CcrdV1:scaffold_4091:34543:44747:1
Ccrd_005192	-1.61773	0.0126655	KVH92759	Lipase, class	supercontig:CcrdV1:scaffold_725:22517:23724:-1
Ccrd_005194	5.57242	6.98659e-09	KVH92754	Gibberellin regulated	supercontig:CcrdV1:scaffold_725:43387:45244:-1
Ccrd_005200	3.27821	8.57808e-06	KVH92763	hypothetical protein	supercontig:CcrdV1:scaffold_725:115686:121745:-1
Ccrd_005203	-1.30339	0.00188724	KVH92764	hypothetical protein	supercontig:CcrdV1:scaffold_725:160028:162744:1
Ccrd_005204	-1.30391	0.000466157	KVH92767	Zinc finger,	supercontig:CcrdV1:scaffold_725:166061:170250:1
Ccrd_005206	-3.77654	4.75518e-25	KVH92752	hypothetical protein	supercontig:CcrdV1:scaffold_964:1370:5686:1
Ccrd_005220	2.70633	0.0310577	KVH92737	HAD-like domain-containing	supercontig:CcrdV1:scaffold_1007:9897:11802:1
Ccrd_005224	1.20097	0.0164845	KVH92733	Glycosyl transferase,	supercontig:CcrdV1:scaffold_1007:78481:82655:1
Ccrd_005240	-1.11808	0.0460394	KVH92716	Aldose 1-epimerase	supercontig:CcrdV1:scaffold_68:515967:521435:-1
Ccrd_005246	1.27217	0.00105242	KVH92714	AAA+ ATPase	supercontig:CcrdV1:scaffold_68:432732:445407:1
Ccrd_005247	4.74831	7.1998e-13	KVH92713	Alpha tubulin	supercontig:CcrdV1:scaffold_68:417025:419024:-1
Ccrd_005248	-1.50693	2.51508e-06	KVH92710	hypothetical protein	supercontig:CcrdV1:scaffold_68:413498:414611:1
Ccrd_005250	-1.46755	0.00729577	KVH92682	hypothetical protein	supercontig:CcrdV1:scaffold_68:403783:406864:1
Ccrd_005255	1.78932	0.000178646	KVH92686	hypothetical protein	supercontig:CcrdV1:scaffold_68:353482:355185:-1
Ccrd_005261	-2.33773	5.06504e-14	KVH92694	Glycogen/starch synthase,	supercontig:CcrdV1:scaffold_68:275109:281741:-1
Ccrd_005262	-2.26498	1.58805e-12	KVH92693	Defective-in-cullin neddylation	supercontig:CcrdV1:scaffold_68:269994:274145:1
Ccrd_005263	-1.32056	0.0035258	KVH92692	Ribosomal protein	supercontig:CcrdV1:scaffold_68:264522:265121:1
Ccrd_005265	1.12711	0.00764754	KVH92698	Barwin-like endoglucanase	supercontig:CcrdV1:scaffold_68:245159:247806:1
Ccrd_005269	-1.7125	0.00283652	KVH92690	No apical	supercontig:CcrdV1:scaffold_68:179761:181201:-1
Ccrd_005292	-1.30761	0.000385734	KVH92646	hypothetical protein	supercontig:CcrdV1:scaffold_85:552302:554160:1
Ccrd_005295	3.31812	0.000628506	KVH92667	TPX2-like protein	supercontig:CcrdV1:scaffold_85:503483:507900:-1
Ccrd_005296	1.67749	0.00024702	KVH92643	Dyskerin-like protein	supercontig:CcrdV1:scaffold_85:498651:500363:1
Ccrd_005297	1.08185	0.0212444	KVH92644	Ribosomal protein	supercontig:CcrdV1:scaffold_85:491454:492876:-1
Ccrd_005300	2.93151	0.00302053	KVH92618	hypothetical protein	supercontig:CcrdV1:scaffold_85:463651:463980:-1
Ccrd_005308	3.04569	8.88541e-09	KVH92626	Peptidase S10,	supercontig:CcrdV1:scaffold_85:402914:409387:1
Ccrd_005311	-1.12827	0.000383924	KVH92651	Protein of	supercontig:CcrdV1:scaffold_85:338256:339630:1
Ccrd_005318	1.43724	0.0129957	KVH92658	hypothetical protein	supercontig:CcrdV1:scaffold_85:250702:252152:-1
Ccrd_005319	-1.17191	0.00302525	KVH92657	ABC transporter,	supercontig:CcrdV1:scaffold_85:236871:246019:-1
Ccrd_005323	-1.38856	0.00164951	KVH92632	Concanavalin A-like	supercontig:CcrdV1:scaffold_85:198433:211069:-1
Ccrd_005328	1.15118	0.0118178	KVH92629	Glycosyl-phosphatidyl inositol-anchored,	supercontig:CcrdV1:scaffold_85:161648:163836:1
Ccrd_005347	-1.10717	0.0019719	KVH92615	Amino acid	supercontig:CcrdV1:scaffold_382:55689:59942:-1
Ccrd_005355	1.09543	0.0230388	KVH92604	Pentatricopeptide repeat-containing	supercontig:CcrdV1:scaffold_382:180301:182256:-1
Ccrd_005372	-1.09116	0.0412963	KVH92567	Protein of	supercontig:CcrdV1:scaffold_33:125904:132170:1
Ccrd_005377	-2.4951	0.000105162	KVH92570	Calcium-binding EF-hand	supercontig:CcrdV1:scaffold_33:198305:205531:1
Ccrd_005382	1.07651	0.0203081	KVH92558	hypothetical protein	supercontig:CcrdV1:scaffold_33:257868:261539:-1
Ccrd_005384	2.00069	0.000562516	KVH92560	Ternary complex	supercontig:CcrdV1:scaffold_33:289309:294856:1
Ccrd_005385	1.27629	0.00980801	KVH92561	Protein of	supercontig:CcrdV1:scaffold_33:303939:304430:-1
Ccrd_005389	1.83622	1.13537e-05	KVH92556	BTB/POZ-like protein	supercontig:CcrdV1:scaffold_33:334658:337568:-1
Ccrd_005408	2.48652	8.09212e-07	KVH92575	Acyl transferase/acyl	supercontig:CcrdV1:scaffold_33:598900:604208:1
Ccrd_005430	-1.24655	0.0292775	KVH92530	Heat shock	supercontig:CcrdV1:scaffold_225:167760:171139:-1
Ccrd_005436	2.48342	0.00282729	KVH92526	Lipase, class	supercontig:CcrdV1:scaffold_225:285680:290109:-1
Ccrd_005437	4.66957	5.93462e-06	KVH92542	Lipase, class	supercontig:CcrdV1:scaffold_225:312588:316520:-1
Ccrd_005439	2.13827	0.0339664	KVH92544	Myc-type, basic	supercontig:CcrdV1:scaffold_225:326572:327306:-1
Ccrd_005440	1.15364	0.00163533	KVH92522	Rapid ALkalinization	supercontig:CcrdV1:scaffold_225:343719:347713:1
Ccrd_005444	-2.42148	1.60521e-08	KVH92499	PLC-like phosphodiesterase,	supercontig:CcrdV1:scaffold_250:11177:16615:1
Ccrd_005445	-3.35706	0.000206841	KVH92498	ATPase, V1/A1	supercontig:CcrdV1:scaffold_250:16724:18268:-1
Ccrd_005446	-1.81061	0.00127058	KVH92497	hypothetical protein	supercontig:CcrdV1:scaffold_250:21679:24162:-1
Ccrd_005448	1.04776	0.0401176	KVH92501	Poly A	supercontig:CcrdV1:scaffold_250:49734:52305:1
Ccrd_005461	1.06074	0.00413981	KVH92506	Leucine-rich repeat-containing	supercontig:CcrdV1:scaffold_250:255211:259194:-1
Ccrd_005466	-2.40949	0.000737553	KVH92503	Protein of	supercontig:CcrdV1:scaffold_250:320982:322478:1
Ccrd_005468	1.00499	0.048822	KVH92484	Cyclin, C-terminal	supercontig:CcrdV1:scaffold_464:247258:249666:-1
Ccrd_005469	1.73081	0.000324535	KVH92481	Leucine-rich repeat-containing	supercontig:CcrdV1:scaffold_464:226482:229470:1
Ccrd_005480	3.14204	2.58631e-06	KVH92483	GH3 auxin-responsive	supercontig:CcrdV1:scaffold_464:30447:32449:-1
Ccrd_005481	-1.40975	0.000606837	KVH92482	Zinc finger,	supercontig:CcrdV1:scaffold_464:9775:11574:1
Ccrd_005487	-1.67779	1.13885e-07	KVH92457	Natural resistance-associated	supercontig:CcrdV1:scaffold_50:531518:534939:-1
Ccrd_005491	3.7647	1.25436e-09	KVH92442	Gibberellin regulated	supercontig:CcrdV1:scaffold_50:494658:495490:1
Ccrd_005493	1.72406	2.89588e-10	KVH92444	hypothetical protein	supercontig:CcrdV1:scaffold_50:479604:480440:1
Ccrd_005494	-1.12749	0.00417667	KVH92437	hypothetical protein	supercontig:CcrdV1:scaffold_50:468743:472344:1
Ccrd_005501	1.06445	0.00564682	KVH92478	BTB/POZ-like protein	supercontig:CcrdV1:scaffold_50:360073:364267:1
Ccrd_005502	2.0487	0.00472362	KVH92475	Glycoside hydrolase,	supercontig:CcrdV1:scaffold_50:351410:352560:1
Ccrd_005507	2.04584	0.000805935	KVH92472	BTB/POZ-like protein	supercontig:CcrdV1:scaffold_50:289642:292858:-1
Ccrd_005510	2.31825	0.019321	KVH92448	hypothetical protein	supercontig:CcrdV1:scaffold_50:251163:255021:1
Ccrd_005515	1.78648	0.00142983	KVH92451	Galactosyl transferase	supercontig:CcrdV1:scaffold_50:206458:207834:1
Ccrd_005521	-3.95922	1.31962e-07	KVH92468	Phytosulfokine	supercontig:CcrdV1:scaffold_50:86513:87255:1
Ccrd_005522	-4.1332	6.57358e-06	KVH92469	Basic-leucine zipper	supercontig:CcrdV1:scaffold_50:30079:30594:-1
Ccrd_005524	1.73694	0.0425553	KVH92465	Zinc finger,	supercontig:CcrdV1:scaffold_50:11285:11857:1
Ccrd_005537	2.50316	0.00231928	KVH92423	Multi antimicrobial	supercontig:CcrdV1:scaffold_718:113085:123906:1
Ccrd_005539	1.23957	0.000317888	KVH92421	KOW-like protein	supercontig:CcrdV1:scaffold_718:168398:168847:-1
Ccrd_005544	-2.00598	8.27271e-08	KVH92411	Homeodomain-containing protein	supercontig:CcrdV1:scaffold_203:330600:332432:-1
Ccrd_005545	-1.83181	6.15272e-08	KVH92412	Concanavalin A-like	supercontig:CcrdV1:scaffold_203:310437:311640:1
Ccrd_005546	1.49975	0.0428742	KVH92409	hypothetical protein	supercontig:CcrdV1:scaffold_203:284766:285760:-1
Ccrd_005548	2.98111	8.66674e-19	KVH92405	Alpha tubulin	supercontig:CcrdV1:scaffold_203:249356:252298:1
Ccrd_005549	1.91285	2.42779e-09	KVH92406	Leucine-rich repeat-containing	supercontig:CcrdV1:scaffold_203:213767:217190:1
Ccrd_005555	2.1904	0.0066544	KVH92416	hypothetical protein	supercontig:CcrdV1:scaffold_203:126157:126537:-1
Ccrd_005567	-1.6507	0.000913402	KVH92380	Pyridoxal phosphate-dependent	supercontig:CcrdV1:scaffold_135:368931:375791:1
Ccrd_005569	-2.61059	3.49547e-05	KVH92382	hypothetical protein	supercontig:CcrdV1:scaffold_135:329412:341980:-1
Ccrd_005591	-5.13034	3.0171e-11	KVH92363	SAM dependent	supercontig:CcrdV1:scaffold_211:332249:351789:-1
Ccrd_005592	-2.32132	3.49114e-05	KVH92365	protein of	supercontig:CcrdV1:scaffold_211:303175:303945:1
Ccrd_005594	1.31827	0.0253877	KVH92367	hypothetical protein	supercontig:CcrdV1:scaffold_211:241142:250544:1
Ccrd_005595	-1.32103	0.00188519	KVH92366	NAD(P)-binding domain-containing	supercontig:CcrdV1:scaffold_211:231475:235124:1
Ccrd_005596	-1.25979	0.000514369	KVH92369	Alpha/beta hydrolase	supercontig:CcrdV1:scaffold_211:216246:221082:1
Ccrd_005598	-1.09452	0.00353469	KVH92362	hypothetical protein	supercontig:CcrdV1:scaffold_211:196602:200749:-1
Ccrd_005605	3.05573	0.0120351	KVH92353	General substrate	supercontig:CcrdV1:scaffold_211:109320:125089:-1
Ccrd_005607	1.0693	0.0235781	KVH92355	Nrap protein	supercontig:CcrdV1:scaffold_211:73526:86085:-1
Ccrd_005609	1.46413	0.00735362	KVH92351	Citron-like protein	supercontig:CcrdV1:scaffold_211:39705:53550:-1
Ccrd_005618	1.36983	0.000270474	KVH92343	Glycosyl transferase,	supercontig:CcrdV1:scaffold_427:43146:52227:1
Ccrd_005623	2.7114	4.28784e-14	KVH92345	D-galactoside/L-rhamnose binding	supercontig:CcrdV1:scaffold_427:111288:118056:1
Ccrd_005633	3.96062	8.06503e-07	KVH92329	Zinc-finger domain	supercontig:CcrdV1:scaffold_598:75201:81858:1
Ccrd_005634	-1.27351	0.00362172	KVH92330	Protein of	supercontig:CcrdV1:scaffold_598:82709:90405:-1
Ccrd_005637	2.21781	0.000100394	KVH92333	Homeodomain-like protein	supercontig:CcrdV1:scaffold_598:175180:176346:1
Ccrd_005640	-3.68309	0.000275511	KVH92334	Heat shock	supercontig:CcrdV1:scaffold_598:202022:202649:1
Ccrd_005643	1.37467	0.000416761	KVH92318	Aldehyde dehydrogenase,	supercontig:CcrdV1:scaffold_307:15258:20539:-1
Ccrd_005645	2.27663	1.30386e-05	KVH92319	Leucine-rich repeat-containing	supercontig:CcrdV1:scaffold_307:42976:44235:1
Ccrd_005649	4.71154	1.77184e-10	KVH92315	Leucine-rich repeat-containing	supercontig:CcrdV1:scaffold_307:154769:158185:1
Ccrd_005659	4.60396	5.66705e-09	KVH92304	hypothetical protein	supercontig:CcrdV1:scaffold_307:280913:282434:-1
Ccrd_005666	-1.28624	0.0170956	KVH92286	Ubiquitin-conjugating enzyme,	supercontig:CcrdV1:scaffold_804:36505:37524:-1
Ccrd_005667	1.44906	0.0040409	KVH92285	hypothetical protein	supercontig:CcrdV1:scaffold_804:39146:55131:-1
Ccrd_005687	3.09716	0.0103027	KVH92279	hypothetical protein	supercontig:CcrdV1:scaffold_2161:82354:84840:-1
Ccrd_005689	-1.21428	0.00197346	KVH92268	Aspartic peptidase	supercontig:CcrdV1:scaffold_218:349769:353304:1
Ccrd_005691	1.17051	0.0163939	KVH92273	Aspartic peptidase	supercontig:CcrdV1:scaffold_218:312158:315551:1
Ccrd_005695	1.2091	0.0263015	KVH92276	protein of	supercontig:CcrdV1:scaffold_218:281304:285496:-1
Ccrd_005712	1.79319	0.0425243	KVH92254	Protein kinase,	supercontig:CcrdV1:scaffold_823:52689:60832:-1
Ccrd_005714	2.11399	0.00592292	KVH92252	Protein kinase,	supercontig:CcrdV1:scaffold_823:86637:94836:-1
Ccrd_005716	-3.05112	3.47199e-06	KVH92250	Carbohydrate-binding-like fold	supercontig:CcrdV1:scaffold_823:132859:137063:-1
Ccrd_005720	2.94496	0.01162	KVH92244	hypothetical protein	supercontig:CcrdV1:scaffold_2657:60223:60597:-1
Ccrd_005732	1.85613	0.0196545	KVH92215	protein of	supercontig:CcrdV1:scaffold_109:148217:155068:1
Ccrd_005734	1.81289	3.91837e-06	KVH92217	60S ribosomal	supercontig:CcrdV1:scaffold_109:166006:168475:-1
Ccrd_005747	1.04516	0.00988406	KVH92235	C2 calcium-dependent	supercontig:CcrdV1:scaffold_109:351958:365665:1
Ccrd_005749	1.74317	5.17137e-05	KVH92227	Aldolase-type TIM	supercontig:CcrdV1:scaffold_109:385438:393904:-1
Ccrd_005751	2.33098	0.0165802	KVH92222	hypothetical protein	supercontig:CcrdV1:scaffold_109:433556:434889:1
Ccrd_005757	-3.07493	0.00364671	KVH92209	EGF-like calcium-binding	supercontig:CcrdV1:scaffold_6011:23271:31607:-1
Ccrd_005760	-1.57065	4.3398e-06	KVH92205	Basic-leucine zipper	supercontig:CcrdV1:scaffold_1181:89381:105474:1
Ccrd_005762	1.22073	0.0264816	KVH92186	Acyl transferase/acyl	supercontig:CcrdV1:scaffold_205:369136:371405:-1
Ccrd_005764	5.24526	1.04442e-09	KVH92190	Armadillo-like helical	supercontig:CcrdV1:scaffold_205:337901:343032:1
Ccrd_005771	-1.11813	0.0124291	KVH92201	Protein of	supercontig:CcrdV1:scaffold_205:214124:214375:1
Ccrd_005777	-1.10079	0.00356652	KVH92199	AAA+ ATPase	supercontig:CcrdV1:scaffold_205:79205:87319:1
Ccrd_005785	4.34647	1.00572e-06	KVH92183	Kinesin-like protein	supercontig:CcrdV1:scaffold_2033:82960:88053:-1
Ccrd_005789	-1.45825	0.00621461	KVH92176	Zinc finger,	supercontig:CcrdV1:scaffold_1152:66331:67497:-1
Ccrd_005793	1.40964	0.00120486	KVH92174	GHMP kinase,	supercontig:CcrdV1:scaffold_505:17211:25297:1
Ccrd_005796	1.64234	0.0057996	KVH92171	Histone core	supercontig:CcrdV1:scaffold_505:49144:50457:-1
Ccrd_005808	-2.11432	0.019536	KVH92160	CHD5-like protein	supercontig:CcrdV1:scaffold_2841:14219:18075:-1
Ccrd_005809	-1.19278	0.0272377	KVH92159	Barwin-like endoglucanase	supercontig:CcrdV1:scaffold_2841:19934:20609:1
Ccrd_005813	-1.85125	0.0154437	KVH92153	Chitin-binding, type	supercontig:CcrdV1:scaffold_3683:4641:5981:1
Ccrd_005820	1.93289	9.0084e-06	KVH92150	Protein of	supercontig:CcrdV1:scaffold_1963:64679:66417:1
Ccrd_005831	1.55551	1.32215e-06	KVH92136	Peptidase S8/S53	supercontig:CcrdV1:scaffold_551:163648:168524:1
Ccrd_005835	3.28401	5.28593e-07	KVH92138	AMP-binding, conserved	supercontig:CcrdV1:scaffold_551:199407:201068:1
Ccrd_005837	4.41593	3.61712e-08	KVH92131	Gnk2-homologous domain-containing	supercontig:CcrdV1:scaffold_1843:34525:37894:-1
Ccrd_005841	1.54774	0.0193627	KVH92128	Six-bladed beta-propeller,	supercontig:CcrdV1:scaffold_2966:8257:16365:1
Ccrd_005842	-2.53122	5.71192e-09	KVH92127	Six-bladed beta-propeller,	supercontig:CcrdV1:scaffold_2966:26902:29181:1
Ccrd_005845	-1.16712	0.033116	KVH92124	Heat shock	supercontig:CcrdV1:scaffold_2966:47214:68946:-1
Ccrd_005847	2.7925	2.65634e-05	KVH92121	Six-bladed beta-propeller,	supercontig:CcrdV1:scaffold_2898:9169:11838:-1
Ccrd_005849	-1.66655	1.86846e-06	KVH92119	Oligopeptide transporter	supercontig:CcrdV1:scaffold_2898:19002:27903:-1
Ccrd_005850	-2.26943	4.32476e-09	KVH92123	Oligopeptide transporter	supercontig:CcrdV1:scaffold_2898:40012:40458:-1
Ccrd_005859	-3.32229	4.21968e-08	KVH92110	Peptidase S8/S53	supercontig:CcrdV1:scaffold_1979:3448:7100:1
Ccrd_005861	1.17466	0.00158719	KVH92106	Pre-mRNA splicing	supercontig:CcrdV1:scaffold_1979:44882:49195:-1
Ccrd_005862	1.43467	0.000180924	KVH92109	Leucine rich	supercontig:CcrdV1:scaffold_1979:77411:80414:1
Ccrd_005863	1.28696	0.000575994	KVH92108	Initiation factor	supercontig:CcrdV1:scaffold_1979:81699:91243:-1
Ccrd_005864	-2.87544	1.97959e-08	KVH92102	Peptidase S8/S53	supercontig:CcrdV1:scaffold_1269:1:7029:-1
Ccrd_005873	2.55696	0.000100151	KVH92096	AT hook,	supercontig:CcrdV1:scaffold_780:64498:65453:-1
Ccrd_005887	-1.29748	0.00548348	KVH92083	Protein of	supercontig:CcrdV1:scaffold_339:11585:19292:-1
Ccrd_005892	2.37102	8.52286e-10	KVH92075	Lipase, GDSL	supercontig:CcrdV1:scaffold_339:64884:70402:-1
Ccrd_005893	1.18576	0.0145626	KVH92076	Membrane transporter,	supercontig:CcrdV1:scaffold_339:81341:105788:1
Ccrd_005930	-1.68045	0.000165055	KVH92041	Major facilitator	supercontig:CcrdV1:scaffold_1549:37565:46274:-1
Ccrd_005932	-4.85354	1.20531e-15	KVH92039	Ankyrin repeat-containing	supercontig:CcrdV1:scaffold_2697:21610:30106:-1
Ccrd_005934	-2.04837	1.97162e-07	KVH92037	hypothetical protein	supercontig:CcrdV1:scaffold_277:41623:46377:1
Ccrd_005939	1.66771	0.000203562	KVH92032	Non-heme dioxygenase	supercontig:CcrdV1:scaffold_10317:1444:5539:1
Ccrd_005943	-1.29077	0.000416176	KVH92028	Ankyrin repeat-containing	supercontig:CcrdV1:scaffold_3163:11440:15880:1
Ccrd_005944	-4.19444	6.93017e-08	KVH92027	Ankyrin repeat-containing	supercontig:CcrdV1:scaffold_1992:38156:48945:1
Ccrd_005948	1.86777	1.17473e-05	KVH92021	hypothetical protein	supercontig:CcrdV1:scaffold_803:77369:83250:1
Ccrd_005961	-1.01854	0.0339446	KVH92010	hypothetical protein	supercontig:CcrdV1:scaffold_1620:104210:109970:-1
Ccrd_005980	1.57067	1.83536e-06	KVH91985	hypothetical protein	supercontig:CcrdV1:scaffold_1809:1217:2269:1
Ccrd_005989	4.56757	5.55269e-07	KVH91982	Protein kinase,	supercontig:CcrdV1:scaffold_736:186334:193551:1
Ccrd_005990	1.45314	0.00834876	KVH91973	Major sperm	supercontig:CcrdV1:scaffold_736:178232:184359:1
Ccrd_005995	-2.56173	8.20479e-07	KVH91968	hypothetical protein	supercontig:CcrdV1:scaffold_736:140516:141505:-1
Ccrd_005999	-2.07931	2.25883e-07	KVH91966	hypothetical protein	supercontig:CcrdV1:scaffold_736:112386:113795:-1
Ccrd_006019	2.12829	0.000255244	KVH91956	Aquaporin-like protein	supercontig:CcrdV1:scaffold_195:322795:324170:1
Ccrd_006023	3.47531	2.04327e-05	KVH91935	Protein kinase,	supercontig:CcrdV1:scaffold_195:281928:286770:-1
Ccrd_006024	1.16177	0.0211289	KVH91936	GDP-fucose protein	supercontig:CcrdV1:scaffold_195:273250:279719:1
Ccrd_006035	1.82009	0.0465111	KVH91948	Alpha crystallin/Hsp20	supercontig:CcrdV1:scaffold_195:154864:156261:-1
Ccrd_006042	2.75499	5.73391e-09	KVH91928	Cupredoxin	supercontig:CcrdV1:scaffold_195:42970:52235:-1
Ccrd_006052	-1.18967	0.000286967	KVH91907	cytochrome P450	supercontig:CcrdV1:scaffold_74:138908:140593:-1
Ccrd_006056	-1.30933	0.000640158	KVH91911	Copper amine	supercontig:CcrdV1:scaffold_74:193109:206341:-1
Ccrd_006058	1.19865	0.0145923	KVH91913	Actin-binding FH2	supercontig:CcrdV1:scaffold_74:229474:233541:-1
Ccrd_006071	-1.14463	0.00142983	KVH91902	Peptidase S16,	supercontig:CcrdV1:scaffold_74:389202:400836:1
Ccrd_006073	-1.41451	5.48882e-05	KVH91900	Pyruvate kinase	supercontig:CcrdV1:scaffold_74:419534:439482:-1
Ccrd_006077	1.09664	0.00149377	KVH91896	putative S-adenosyl-L-methionine-dependent	supercontig:CcrdV1:scaffold_74:487403:493373:1
Ccrd_006080	-1.35868	0.000197834	KVH91916	HAD-like domain-containing	supercontig:CcrdV1:scaffold_74:509268:514679:1
Ccrd_006090	1.20743	0.0146613	KVH91882	GPI transamidase	supercontig:CcrdV1:scaffold_202:346188:354403:-1
Ccrd_006091	4.01616	0.000308748	KVH91881	cytochrome P450	supercontig:CcrdV1:scaffold_202:316831:318605:-1
Ccrd_006095	-1.56419	0.00500328	KVH91878	protein of	supercontig:CcrdV1:scaffold_202:257999:265579:-1
Ccrd_006099	-6.10299	3.02081e-32	KVH91876	Thaumatin	supercontig:CcrdV1:scaffold_202:219873:228078:-1
Ccrd_006100	1.09589	0.0428017	KVH91855	C2 calcium-dependent	supercontig:CcrdV1:scaffold_202:215454:218712:-1
Ccrd_006112	1.27762	0.00473047	KVH91868	AT hook,	supercontig:CcrdV1:scaffold_202:92137:95144:1
Ccrd_006116	1.42112	0.00869957	KVH91872	Protein of	supercontig:CcrdV1:scaffold_202:47116:50229:-1
Ccrd_006119	2.8729	4.77528e-05	KVH91875	cytochrome P450	supercontig:CcrdV1:scaffold_202:3651:5225:-1
Ccrd_006121	1.24209	0.00711293	KVH91850	hypothetical protein	supercontig:CcrdV1:scaffold_1794:93690:96049:1
Ccrd_006130	-1.09567	0.00399281	KVH91803	2-C-methyl-D-erythritol 2,4-cyclodiphosphate	supercontig:CcrdV1:scaffold_18:842902:846571:1
Ccrd_006146	1.29585	0.00139034	KVH91839	Leucine-rich repeat-containing	supercontig:CcrdV1:scaffold_18:552374:556001:-1
Ccrd_006150	-1.24822	0.0107962	KVH91820	Forkhead-associated (FHA)	supercontig:CcrdV1:scaffold_18:483519:488460:1
Ccrd_006156	-2.31075	0.0405776	KVH91818	hypothetical protein	supercontig:CcrdV1:scaffold_18:421320:421640:-1
Ccrd_006158	-1.68744	0.000118997	KVH91814	DNA-binding WRKY	supercontig:CcrdV1:scaffold_18:405642:407641:1
Ccrd_006159	2.29872	0.000185896	KVH91815	KAT8 regulatory	supercontig:CcrdV1:scaffold_18:391777:396346:1
Ccrd_006162	1.99318	7.75344e-07	KVH91792	Carbohydrate binding	supercontig:CcrdV1:scaffold_18:318555:323838:-1
Ccrd_006170	2.03753	0.039316	KVH91833	Chloramphenicol acetyltransferase-like	supercontig:CcrdV1:scaffold_18:195512:196885:1
Ccrd_006173	1.39898	0.0225536	KVH91832	NAD-dependent epimerase/dehydratase	supercontig:CcrdV1:scaffold_18:151649:157030:-1
Ccrd_006176	2.72673	6.63978e-06	KVH91827	Phosphatidylinositol 3-/4-kinase,	supercontig:CcrdV1:scaffold_18:142547:144528:1
Ccrd_006183	2.13252	0.0117849	KVH91808	hypothetical protein	supercontig:CcrdV1:scaffold_18:51677:57198:-1
Ccrd_006184	2.07429	8.03782e-05	KVH91813	Auxin response	supercontig:CcrdV1:scaffold_18:27884:33665:-1
Ccrd_006185	1.70762	0.00275212	KVH91812	Cellulose synthase	supercontig:CcrdV1:scaffold_18:2091:16973:-1
Ccrd_006191	2.99581	0.0143392	KVH91781	protein of	supercontig:CcrdV1:scaffold_174:33305:41189:-1
Ccrd_006198	-2.28051	2.62581e-11	KVH91778	hypothetical protein	supercontig:CcrdV1:scaffold_174:179308:183046:-1
Ccrd_006203	3.17014	0.00128645	KVH91764	hypothetical protein	supercontig:CcrdV1:scaffold_174:233521:234645:1
Ccrd_006210	1.93897	4.64571e-05	KVH91774	Cupredoxin	supercontig:CcrdV1:scaffold_174:322858:323911:-1
Ccrd_006214	-1.865	0.000280663	KVH91777	Homeodomain-containing protein	supercontig:CcrdV1:scaffold_174:355071:356312:-1
Ccrd_006223	-2.63621	1.03686e-07	KVH91753	Myc-type, basic	supercontig:CcrdV1:scaffold_3216:29691:31408:1
Ccrd_006228	1.91085	0.00568663	KVH91740	Glutamine-Leucine-Glutamine, QLQ	supercontig:CcrdV1:scaffold_681:66895:76531:1
Ccrd_006230	2.44636	0.00795788	KVH91751	Glutaredoxin	supercontig:CcrdV1:scaffold_681:77275:78225:1
Ccrd_006232	1.8017	1.59029e-09	KVH91750	Glycoside hydrolase,	supercontig:CcrdV1:scaffold_681:137517:138857:-1
Ccrd_006233	-1.60053	0.000209264	KVH91749	hypothetical protein	supercontig:CcrdV1:scaffold_681:142906:143142:1
Ccrd_006235	1.97482	0.00411988	KVH91744	Glycosyl transferase,	supercontig:CcrdV1:scaffold_681:157314:159757:-1
Ccrd_006236	1.83206	0.00413127	KVH91747	protein of	supercontig:CcrdV1:scaffold_681:159807:163710:-1
Ccrd_006239	-3.98624	1.85152e-05	KVH91742	Non-heme dioxygenase	supercontig:CcrdV1:scaffold_681:191159:192205:-1
Ccrd_006241	2.97033	0.00900498	KVH91711	Myc-type, basic	supercontig:CcrdV1:scaffold_184:352524:357433:-1
Ccrd_006243	-1.33338	0.00184674	KVH91713	Protein of	supercontig:CcrdV1:scaffold_184:324082:325911:1
Ccrd_006244	-1.0448	0.0215879	KVH91706	AIG2-like protein	supercontig:CcrdV1:scaffold_184:305239:305790:-1
Ccrd_006245	-3.27675	9.46114e-09	KVH91707	hypothetical protein	supercontig:CcrdV1:scaffold_184:298236:304517:1
Ccrd_006250	2.36302	0.0010433	KVH91733	Kinesin, motor	supercontig:CcrdV1:scaffold_184:250489:269165:-1
Ccrd_006257	-1.51427	0.000110117	KVH91726	CAAX amino	supercontig:CcrdV1:scaffold_184:174287:180068:-1
Ccrd_006259	1.40884	0.00549391	KVH91734	protein of	supercontig:CcrdV1:scaffold_184:152800:160513:1
Ccrd_006264	-1.87659	0.00290474	KVH91720	Leucine-rich repeat-containing	supercontig:CcrdV1:scaffold_184:92210:94904:1
Ccrd_006270	-1.20001	0.001516	KVH91704	hypothetical protein	supercontig:CcrdV1:scaffold_184:29407:36429:1
Ccrd_006274	-1.26382	0.0102294	KVH91699	AP2/ERF domain-containing	supercontig:CcrdV1:scaffold_1450:43325:45829:1
Ccrd_006280	1.5599	2.7188e-06	KVH91701	Chlorophyll A-B	supercontig:CcrdV1:scaffold_1450:115271:115816:-1
Ccrd_006281	3.15924	4.52916e-13	KVH91702	Chlorophyll A-B	supercontig:CcrdV1:scaffold_1450:115819:118272:-1
Ccrd_006282	3.22194	2.77259e-08	KVH91688	Chlorophyll A-B	supercontig:CcrdV1:scaffold_1031:2574:11425:-1
Ccrd_006283	2.06654	0.000484793	KVH91689	Chlorophyll A-B	supercontig:CcrdV1:scaffold_1031:18797:27837:-1
Ccrd_006284	1.82359	0.00979671	KVH91684	hypothetical protein	supercontig:CcrdV1:scaffold_1031:40504:40794:-1
Ccrd_006285	1.77151	0.000112902	KVH91690	Chlorophyll A-B	supercontig:CcrdV1:scaffold_1031:44416:45683:-1
Ccrd_006291	3.27387	2.32056e-09	KVH91693	Armadillo	supercontig:CcrdV1:scaffold_1031:140654:142455:1
Ccrd_006305	-2.06078	1.19639e-05	KVH91677	Concanavalin A-like	supercontig:CcrdV1:scaffold_198:226708:232866:-1
Ccrd_006307	-2.20237	0.0387028	KVH91679	hypothetical protein	supercontig:CcrdV1:scaffold_198:255283:257253:1
Ccrd_006308	-3.17978	2.00641e-12	KVH91682	hypothetical protein	supercontig:CcrdV1:scaffold_198:257675:269436:-1
Ccrd_006309	-1.54894	0.000231419	KVH91681	Concanavalin A-like	supercontig:CcrdV1:scaffold_198:271667:291276:1
Ccrd_006312	4.43407	2.90533e-05	KVH91650	hypothetical protein	supercontig:CcrdV1:scaffold_486:2780:4123:-1
Ccrd_006317	-2.5228	2.16643e-08	KVH91648	G protein	supercontig:CcrdV1:scaffold_486:57259:61342:-1
Ccrd_006323	2.35323	0.0202673	KVH91660	3-beta hydroxysteroid	supercontig:CcrdV1:scaffold_486:151207:152821:1
Ccrd_006329	-1.3851	0.00187556	KVH91654	hypothetical protein	supercontig:CcrdV1:scaffold_486:224676:225709:-1
Ccrd_006330	-3.51171	1.58314e-25	KVH91646	AAA+ ATPase	supercontig:CcrdV1:scaffold_486:237773:239287:1
Ccrd_006339	-2.20064	0.000558832	KVH91619	DNA-binding WRKY	supercontig:CcrdV1:scaffold_160:70309:72032:-1
Ccrd_006342	-2.48619	2.23277e-20	KVH91632	putative cyclase	supercontig:CcrdV1:scaffold_160:164258:171423:-1
Ccrd_006356	-4.35413	6.53025e-07	KVH91641	Bulb-type lectin	supercontig:CcrdV1:scaffold_160:400401:403737:1
Ccrd_006359	-2.63349	0.00265139	KVH91636	Bulb-type lectin	supercontig:CcrdV1:scaffold_160:417711:421616:-1
Ccrd_006364	1.6374	0.00113148	KVH91611	Zinc finger,	supercontig:CcrdV1:scaffold_1995:69154:75650:1
Ccrd_006366	3.94857	4.13377e-05	KVH91609	Pectinacetylesterase	supercontig:CcrdV1:scaffold_1995:46064:50154:1
Ccrd_006372	-1.93168	8.0825e-06	KVH91605	General substrate	supercontig:CcrdV1:scaffold_2252:9270:10868:1
Ccrd_006373	1.96518	0.0474295	KVH91604	Late embryogenesis	supercontig:CcrdV1:scaffold_4685:30273:30908:1
Ccrd_006376	-1.00038	0.00219731	KVH91599	hypothetical protein	supercontig:CcrdV1:scaffold_2126:20387:32683:-1
Ccrd_006378	-1.37598	0.000529781	KVH91601	Protein kinase,	supercontig:CcrdV1:scaffold_2126:47171:53874:1
Ccrd_006380	-1.01787	0.0343809	KVH91603	ChaC-like protein	supercontig:CcrdV1:scaffold_2126:84006:87169:1
Ccrd_006399	4.62605	1.98083e-09	KVH91569	Histone core	supercontig:CcrdV1:scaffold_191:240919:241329:-1
Ccrd_006401	4.5508	7.58801e-08	KVH91587	Armadillo-like helical	supercontig:CcrdV1:scaffold_191:250688:252097:-1
Ccrd_006406	-1.01065	0.0342609	KVH91580	Phloem protein	supercontig:CcrdV1:scaffold_191:312158:315779:-1
Ccrd_006434	1.13507	0.00656058	KVH91541	Protein arginine	supercontig:CcrdV1:scaffold_755:20653:34311:-1
Ccrd_006443	-2.3145	1.22335e-05	KVH91527	Leucine-rich repeat-containing	supercontig:CcrdV1:scaffold_936:7110:10272:1
Ccrd_006452	4.18421	9.26056e-08	KVH91526	Cyclin A/B/D/E	supercontig:CcrdV1:scaffold_949:67937:70553:-1
Ccrd_006454	-1.10774	0.00457589	KVH91523	Cystatin	supercontig:CcrdV1:scaffold_949:92664:132723:1
Ccrd_006469	3.59086	8.00093e-06	KVH91509	Brevis radix-like	supercontig:CcrdV1:scaffold_511:192887:199431:1
Ccrd_006474	-1.21202	0.0431641	KVH91504	ATPase, dynein-related,	supercontig:CcrdV1:scaffold_3591:38105:41583:-1
Ccrd_006480	-1.09365	0.000442639	KVH91496	Hydantoinase/dihydropyrimidinase	supercontig:CcrdV1:scaffold_622:149905:171876:-1
Ccrd_006498	-1.29399	0.000120255	KVH91478	Sodium/solute symporter	supercontig:CcrdV1:scaffold_2135:8412:12869:-1
Ccrd_006501	-2.46808	1.7244e-09	KVH91479	Pectinacetylesterase	supercontig:CcrdV1:scaffold_2135:59254:87168:1
Ccrd_006509	-1.64008	1.74721e-05	KVH91464	hypothetical protein	supercontig:CcrdV1:scaffold_1785:889:9470:1
Ccrd_006515	-1.90903	0.00133791	KVH91463	Zinc finger,	supercontig:CcrdV1:scaffold_1402:85899:86882:1
Ccrd_006520	-1.01312	0.0105674	KVH91457	hypothetical protein	supercontig:CcrdV1:scaffold_2853:17021:23011:-1
Ccrd_006523	-1.20248	0.00953899	KVH91453	Carbon-nitrogen hydrolase	supercontig:CcrdV1:scaffold_1652:86460:92692:1
Ccrd_006534	-1.6656	2.19202e-05	KVH91442	hypothetical protein	supercontig:CcrdV1:scaffold_3952:7097:7970:1
Ccrd_006535	-1.93557	2.45934e-09	KVH91443	ATP-grasp fold,	supercontig:CcrdV1:scaffold_3952:22696:32146:1
Ccrd_006537	1.50318	0.026886	KVH91437	Leucine-rich repeat-containing	supercontig:CcrdV1:scaffold_224:91518:97009:1
Ccrd_006559	1.74629	0.0144528	KVH91419	hypothetical protein	supercontig:CcrdV1:scaffold_5139:25980:29814:-1
Ccrd_006576	-2.7416	1.96714e-25	KVH91402	Aldolase-type TIM	supercontig:CcrdV1:scaffold_5098:24308:28339:-1
Ccrd_006585	-2.41965	5.28082e-05	KVH91393	Uncharacterized protein	supercontig:CcrdV1:scaffold_906:28130:29542:-1
Ccrd_006605	5.28195	9.1714e-08	KVH91370	Sulfotransferase domain-containing	supercontig:CcrdV1:scaffold_376:76003:77037:-1
Ccrd_006611	-1.02288	0.0395427	KVH91377	hypothetical protein	supercontig:CcrdV1:scaffold_376:245824:253131:1
Ccrd_006612	-1.3839	0.00804582	KVH91366	UDP-glucuronosyl/UDP-glucosyltransferase	supercontig:CcrdV1:scaffold_163:21741:23597:1
Ccrd_006614	4.30645	1.44761e-06	KVH91364	RecF/RecN/SMC	supercontig:CcrdV1:scaffold_163:114987:121578:-1
Ccrd_006622	-4.10068	6.27502e-14	KVH91356	hypothetical protein	supercontig:CcrdV1:scaffold_163:259613:260014:-1
Ccrd_006647	1.56733	0.0257571	KVH91330	Ku70/Ku80 beta-barrel	supercontig:CcrdV1:scaffold_2025:6394:13867:1
Ccrd_006652	1.86537	0.00262232	KVH91321	HR-like lesion-inducer	supercontig:CcrdV1:scaffold_284:14960:18514:-1
Ccrd_006654	1.56785	2.69092e-05	KVH91325	HR-like lesion-inducer	supercontig:CcrdV1:scaffold_284:78496:85380:1
Ccrd_006657	1.43752	0.000149754	KVH91322	hypothetical protein	supercontig:CcrdV1:scaffold_284:160304:160636:1
Ccrd_006658	1.18018	0.0393031	KVH91327	Protein of	supercontig:CcrdV1:scaffold_284:174221:175987:1
Ccrd_006682	5.25349	2.5224e-11	KVH91300	Syntaxin/epimorphin, conserved	supercontig:CcrdV1:scaffold_593:156678:158162:-1
Ccrd_006684	-1.18925	0.000399072	KVH91297	Plus-3	supercontig:CcrdV1:scaffold_593:182167:186700:-1
Ccrd_006694	-1.36601	0.0286105	KVH91285	Pyrrolo-quinoline quinone	supercontig:CcrdV1:scaffold_1184:5167:8620:-1
Ccrd_006696	3.36646	0.00463524	KVH91283	Protein kinase-like	supercontig:CcrdV1:scaffold_1184:61670:65081:1
Ccrd_006705	-2.60192	0.00299637	KVH91276	Chitin-binding, type	supercontig:CcrdV1:scaffold_5156:9192:22870:1
Ccrd_006706	-1.50145	0.00115084	KVH91275	Armadillo	supercontig:CcrdV1:scaffold_6890:2873:7502:-1
Ccrd_006712	-2.20767	0.0383465	KVH91269	Chitin-binding, type	supercontig:CcrdV1:scaffold_5118:8089:9846:1
Ccrd_006723	2.35283	6.15608e-16	KVH91256	D-galactoside/L-rhamnose binding	supercontig:CcrdV1:scaffold_2874:55856:66417:1
Ccrd_006733	1.27195	2.13711e-05	KVH91247	Ribosomal protein	supercontig:CcrdV1:scaffold_245:200982:203102:1
Ccrd_006735	1.58544	0.000287074	KVH91249	Protein kinase,	supercontig:CcrdV1:scaffold_245:141427:144374:-1
Ccrd_006740	3.3587	1.79636e-08	KVH91236	HD-ZIP protein,	supercontig:CcrdV1:scaffold_121:390152:392483:1
Ccrd_006758	-1.84617	0.00694271	KVH91229	Metallopeptidase, catalytic	supercontig:CcrdV1:scaffold_121:79020:80093:-1
Ccrd_006763	-4.88403	2.00712e-06	KVH91210	Pectinesterase inhibitor	supercontig:CcrdV1:scaffold_253:14753:15373:1
Ccrd_006764	-1.90219	3.00039e-11	KVH91211	Pectinesterase, active	supercontig:CcrdV1:scaffold_253:53611:55459:1
Ccrd_006766	2.40534	1.97637e-06	KVH91208	YABBY protein	supercontig:CcrdV1:scaffold_253:144743:149498:1
Ccrd_006767	-1.57207	0.000297513	KVH91207	hypothetical protein	supercontig:CcrdV1:scaffold_253:156875:158719:-1
Ccrd_006771	-1.06305	0.00528231	KVH91218	hypothetical protein	supercontig:CcrdV1:scaffold_253:236854:241266:-1
Ccrd_006776	-1.62426	1.19485e-05	KVH91215	hypothetical protein	supercontig:CcrdV1:scaffold_253:289887:296914:-1
Ccrd_006778	1.44245	0.0123674	KVH91212	Transcription factor,	supercontig:CcrdV1:scaffold_253:344648:345740:-1
Ccrd_006781	1.69935	1.74147e-05	KVH91201	Transketolase binding	supercontig:CcrdV1:scaffold_385:92300:96893:1
Ccrd_006782	1.40673	0.000676971	KVH91204	NAD-dependent epimerase/dehydratase	supercontig:CcrdV1:scaffold_385:112235:115049:1
Ccrd_006784	2.37144	1.03491e-07	KVH91198	hypothetical protein	supercontig:CcrdV1:scaffold_385:143183:149037:1
Ccrd_006791	3.02047	0.00234395	KVH91193	protein of	supercontig:CcrdV1:scaffold_385:209925:215871:-1
Ccrd_006832	-2.80374	5.06647e-05	KVH91152	Glycoside hydrolase,	supercontig:CcrdV1:scaffold_295:64112:67125:1
Ccrd_006835	1.37774	0.00151476	KVH91149	Glycoside hydrolase,	supercontig:CcrdV1:scaffold_4049:34087:37022:1
Ccrd_006836	-2.80102	0.0118679	KVH91148	Glycoside hydrolase,	supercontig:CcrdV1:scaffold_4049:48654:50339:1
Ccrd_006852	1.29266	0.000510958	KVH91122	Phospholipid/glycerol acyltransferase	supercontig:CcrdV1:scaffold_494:15227:20297:-1
Ccrd_006872	-1.07656	0.0257681	KVH91117	Protein of	supercontig:CcrdV1:scaffold_1702:83350:86702:-1
Ccrd_006873	1.07597	0.0171516	KVH91116	ATP-NAD kinase-like	supercontig:CcrdV1:scaffold_1702:88175:97842:-1
Ccrd_006878	1.05216	0.00770503	KVH91099	ABI-1-like 1	supercontig:CcrdV1:scaffold_386:261165:267436:-1
Ccrd_006888	-2.82804	1.00032e-15	KVH91082	hypothetical protein	supercontig:CcrdV1:scaffold_386:145397:148482:1
Ccrd_006901	-2.74064	5.26188e-13	KVH91106	Cyclic nucleotide-binding	supercontig:CcrdV1:scaffold_386:11499:21739:-1
Ccrd_006921	2.28284	2.17217e-10	KVH91062	Aspartic peptidase	supercontig:CcrdV1:scaffold_1716:40494:41930:1
Ccrd_006922	1.45643	0.043665	KVH91065	Seven-in-absentia protein,	supercontig:CcrdV1:scaffold_1716:50561:55503:1
Ccrd_006929	3.4789	0.000385311	KVH91040	hypothetical protein	supercontig:CcrdV1:scaffold_1250:3682:11200:1
Ccrd_006932	1.5226	0.00436546	KVH91047	Glycosyl transferase,	supercontig:CcrdV1:scaffold_1250:26487:31039:-1
Ccrd_006933	2.00106	0.0313614	KVH91048	Plant disease	supercontig:CcrdV1:scaffold_1250:32132:35935:-1
Ccrd_006942	-1.32615	0.000800658	KVH91043	Dil domain-containing	supercontig:CcrdV1:scaffold_1250:91421:114558:-1
Ccrd_006944	-1.72191	1.87625e-09	KVH91046	C2 calcium-dependent	supercontig:CcrdV1:scaffold_1250:116221:130095:-1
Ccrd_006945	-1.79451	3.22527e-11	KVH91041	Glycoside hydrolase,	supercontig:CcrdV1:scaffold_1250:130848:133403:-1
Ccrd_006947	-1.48045	0.00889372	KVH91029	Ammonium transporter	supercontig:CcrdV1:scaffold_294:10984:12471:-1
Ccrd_006954	2.43216	1.61416e-06	KVH91006	Gnk2-homologous domain-containing	supercontig:CcrdV1:scaffold_294:48079:49298:-1
Ccrd_006955	-2.80677	0.0209516	KVH91007	CCT domain-containing	supercontig:CcrdV1:scaffold_294:58075:59551:1
Ccrd_006958	1.13469	0.000489843	KVH91014	Ribosomal protein	supercontig:CcrdV1:scaffold_294:84507:86859:1
Ccrd_006960	-1.60262	0.00383529	KVH91034	Protein PROTON	supercontig:CcrdV1:scaffold_294:90920:91746:-1
Ccrd_006964	1.1327	0.000785673	KVH91019	Mycolic acid	supercontig:CcrdV1:scaffold_294:105779:111508:-1
Ccrd_006966	-1.82017	5.84275e-05	KVH91021	Major facilitator	supercontig:CcrdV1:scaffold_294:117791:122961:-1
Ccrd_006971	5.44017	5.30757e-12	KVH91028	Kinesin, motor	supercontig:CcrdV1:scaffold_294:197867:201445:1
Ccrd_006973	1.05762	0.0263015	KVH91027	protein of	supercontig:CcrdV1:scaffold_294:213528:216088:1
Ccrd_006975	4.28693	4.47764e-07	KVH91025	hypothetical protein	supercontig:CcrdV1:scaffold_294:231054:231563:-1
Ccrd_006984	1.08599	0.0425931	KVH91000	AmbAllergen	supercontig:CcrdV1:scaffold_445:23811:28787:-1
Ccrd_006987	2.2174	5.1977e-10	KVH90997	hypothetical protein	supercontig:CcrdV1:scaffold_445:85090:92095:-1
Ccrd_007007	-5.57299	5.65393e-26	KVH90980	Terpene synthase,	supercontig:CcrdV1:scaffold_333:65772:73390:1
Ccrd_007008	1.07551	0.0362193	KVH90977	Nucleotide-binding, alpha-beta	supercontig:CcrdV1:scaffold_333:68965:76851:-1
Ccrd_007010	-1.15324	0.00212403	KVH90960	Magnesium transporter	supercontig:CcrdV1:scaffold_333:102942:107602:-1
Ccrd_007025	1.5435	5.86891e-05	KVH90974	Ankyrin repeat-containing	supercontig:CcrdV1:scaffold_333:223557:286819:-1
Ccrd_007026	2.06131	0.000260704	KVH90973	hypothetical protein	supercontig:CcrdV1:scaffold_333:289285:290968:-1
Ccrd_007032	2.68237	0.00449142	KVH90915	hypothetical protein	supercontig:CcrdV1:scaffold_78:542173:544912:1
Ccrd_007036	4.50483	6.80277e-08	KVH90919	hypothetical protein	supercontig:CcrdV1:scaffold_78:492026:499531:-1
Ccrd_007042	-1.14743	0.0365843	KVH90950	Aldo/keto reductase	supercontig:CcrdV1:scaffold_78:433240:452235:1
Ccrd_007050	-1.67899	7.68163e-06	KVH90931	hypothetical protein	supercontig:CcrdV1:scaffold_78:345829:350981:1
Ccrd_007052	-1.60671	2.00916e-08	KVH90929	General substrate	supercontig:CcrdV1:scaffold_78:316913:324839:-1
Ccrd_007055	1.34542	0.00293567	KVH90928	Glutathione peroxidase	supercontig:CcrdV1:scaffold_78:290027:294811:1
Ccrd_007083	-1.6005	7.27661e-05	KVH90957	Leucine-rich repeat-containing	supercontig:CcrdV1:scaffold_78:10896:18821:1
Ccrd_007084	-2.19789	0.00183002	KVH90943	Leucine-rich repeat-containing	supercontig:CcrdV1:scaffold_78:662:3028:-1
Ccrd_007086	-2.5995	0.0266265	KVH90894	Leucine-rich repeat-containing	supercontig:CcrdV1:scaffold_62:616371:618890:1
Ccrd_007087	-2.33074	0.000112902	KVH90895	Leucine-rich repeat-containing	supercontig:CcrdV1:scaffold_62:606277:608736:1
Ccrd_007092	1.47444	3.47089e-05	KVH90877	protein of	supercontig:CcrdV1:scaffold_62:564101:567706:-1
Ccrd_007099	2.00439	4.75643e-08	KVH90876	Alpha tubulin	supercontig:CcrdV1:scaffold_62:496469:499820:-1
Ccrd_007108	-2.25145	0.0148223	KVH90842	Annexin	supercontig:CcrdV1:scaffold_62:423164:425193:-1
Ccrd_007116	-2.43159	8.03995e-13	KVH90855	hypothetical protein	supercontig:CcrdV1:scaffold_62:359808:361271:1
Ccrd_007120	-1.22248	0.000844097	KVH90852	Lipase/lipooxygenase, PLAT/LH2	supercontig:CcrdV1:scaffold_62:349342:352438:-1
Ccrd_007127	-2.76413	0.00713022	KVH90864	Protein of	supercontig:CcrdV1:scaffold_62:308313:317261:1
Ccrd_007135	-2.09439	1.67905e-05	KVH90888	Leucine-rich repeat-containing	supercontig:CcrdV1:scaffold_62:224641:236221:-1
Ccrd_007139	-1.07352	0.0209002	KVH90882	hypothetical protein	supercontig:CcrdV1:scaffold_62:206953:208410:1
Ccrd_007140	1.68597	0.0451271	KVH90867	Fatty acid	supercontig:CcrdV1:scaffold_62:202827:203950:1
Ccrd_007144	1.58431	8.99703e-07	KVH90871	Glucose/ribitol dehydrogenase	supercontig:CcrdV1:scaffold_62:173494:177387:-1
Ccrd_007152	-3.79962	1.99105e-31	KVH90897	Lipase/lipooxygenase, PLAT/LH2	supercontig:CcrdV1:scaffold_62:107007:124963:1
Ccrd_007160	2.19298	0.00473914	KVH90824	Protein kinase,	supercontig:CcrdV1:scaffold_1698:51289:52509:1
Ccrd_007161	1.65088	8.21399e-06	KVH90825	Leucine-rich repeat-containing	supercontig:CcrdV1:scaffold_1698:65997:72715:-1
Ccrd_007163	3.53014	0.00283968	KVH90823	hypothetical protein	supercontig:CcrdV1:scaffold_1698:91745:94817:1
Ccrd_007165	4.52433	1.61909e-05	KVH90827	Histone-fold	supercontig:CcrdV1:scaffold_1698:102515:106105:-1
Ccrd_007172	-4.02108	1.61808e-20	KVH90815	hypothetical protein	supercontig:CcrdV1:scaffold_2249:3119:18570:1
Ccrd_007176	-3.47075	1.25322e-06	KVH90813	Leucine-rich repeat-containing	supercontig:CcrdV1:scaffold_2249:45674:47662:1
Ccrd_007181	-1.05781	0.0114773	KVH90805	Leucine-rich repeat-containing	supercontig:CcrdV1:scaffold_4645:4481:40529:1
Ccrd_007184	-3.89252	1.03271e-28	KVH90781	hypothetical protein	supercontig:CcrdV1:scaffold_182:7158:11458:-1
Ccrd_007187	-2.92143	1.19273e-10	KVH90784	Leucine-rich repeat-containing	supercontig:CcrdV1:scaffold_182:44151:47568:-1
Ccrd_007189	2.12556	7.15703e-06	KVH90780	Zinc finger,	supercontig:CcrdV1:scaffold_182:57442:61266:1
Ccrd_007190	2.42027	0.000178439	KVH90798	Aldehyde dehydrogenase,	supercontig:CcrdV1:scaffold_182:61723:69528:-1
Ccrd_007196	3.43771	0.00321744	KVH90792	hypothetical protein	supercontig:CcrdV1:scaffold_182:176643:177002:1
Ccrd_007200	1.72574	0.0167102	KVH90804	hypothetical protein	supercontig:CcrdV1:scaffold_182:264818:265619:-1
Ccrd_007207	1.79719	0.000141103	KVH90799	FAS1 domain-containing	supercontig:CcrdV1:scaffold_182:378160:378918:-1
Ccrd_007215	2.0583	3.21906e-05	KVH90773	hypothetical protein	supercontig:CcrdV1:scaffold_3403:49514:50780:-1
Ccrd_007222	1.21033	0.0205127	KVH90762	protein of	supercontig:CcrdV1:scaffold_719:117054:120203:1
Ccrd_007227	1.07069	0.0376503	KVH90765	Protein kinase,	supercontig:CcrdV1:scaffold_719:57764:59791:-1
Ccrd_007231	-2.24005	3.75311e-07	KVH90757	Major facilitator	supercontig:CcrdV1:scaffold_719:22194:23987:-1
Ccrd_007239	-1.89028	0.000251377	KVH90737	Peptidase S10,	supercontig:CcrdV1:scaffold_252:69583:72983:-1
Ccrd_007245	2.24812	0.0112579	KVH90753	Shugoshin, C-terminal	supercontig:CcrdV1:scaffold_252:118859:123202:1
Ccrd_007246	1.65699	0.00304314	KVH90752	UTP--glucose-1-phosphate uridylyltransferase	supercontig:CcrdV1:scaffold_252:122248:133617:-1
Ccrd_007251	1.04598	0.0334876	KVH90739	Zinc finger,	supercontig:CcrdV1:scaffold_252:188422:189402:1
Ccrd_007256	5.92186	3.10558e-12	KVH90744	Late embryogenesis	supercontig:CcrdV1:scaffold_252:232677:233285:1
Ccrd_007274	1.85035	0.011954	KVH90693	hypothetical protein	supercontig:CcrdV1:scaffold_22:91441:98115:-1
Ccrd_007275	2.76294	0.00170212	KVH90694	hypothetical protein	supercontig:CcrdV1:scaffold_22:109397:113602:1
Ccrd_007277	1.38155	5.58216e-05	KVH90648	Histone deacetylase	supercontig:CcrdV1:scaffold_22:117122:121637:-1
Ccrd_007278	-2.00591	2.30863e-09	KVH90647	hypothetical protein	supercontig:CcrdV1:scaffold_22:128022:129459:-1
Ccrd_007285	-1.69041	7.32812e-05	KVH90651	Protein of	supercontig:CcrdV1:scaffold_22:262396:263769:-1
Ccrd_007286	-2.61758	0.00199954	KVH90650	AP2/ERF domain-containing	supercontig:CcrdV1:scaffold_22:275115:275750:1
Ccrd_007289	-1.8242	3.63498e-10	KVH90657	Alkaline/neutral invertase	supercontig:CcrdV1:scaffold_22:294320:298492:1
Ccrd_007292	1.07976	0.00101473	KVH90711	Ribosomal protein	supercontig:CcrdV1:scaffold_22:315871:317905:-1
Ccrd_007294	1.76892	0.0011104	KVH90705	NOP5, N-terminal	supercontig:CcrdV1:scaffold_22:342366:345735:-1
Ccrd_007296	-2.34991	0.00363429	KVH90707	cytochrome P450	supercontig:CcrdV1:scaffold_22:373661:375145:-1
Ccrd_007298	-2.43449	0.0320614	KVH90712	Fatty acyl-CoA	supercontig:CcrdV1:scaffold_22:404979:418963:-1
Ccrd_007320	-1.45118	0.0417986	KVH90665	hypothetical protein	supercontig:CcrdV1:scaffold_22:598396:598869:-1
Ccrd_007321	1.25692	0.0341538	KVH90666	PAK-box/P21-Rho-binding	supercontig:CcrdV1:scaffold_22:599483:602142:-1
Ccrd_007324	-4.28783	3.47428e-19	KVH90661	No apical	supercontig:CcrdV1:scaffold_22:619707:622960:1
Ccrd_007329	1.39319	5.40558e-05	KVH90660	Aquaporin-like protein	supercontig:CcrdV1:scaffold_22:649941:659644:1
Ccrd_007337	2.45411	0.000710548	KVH90697	hypothetical protein	supercontig:CcrdV1:scaffold_22:726644:729830:-1
Ccrd_007341	1.24181	0.000137725	KVH90644	Ribosomal protein	supercontig:CcrdV1:scaffold_22:756901:759740:1
Ccrd_007345	-2.16278	1.94681e-06	KVH90686	hypothetical protein	supercontig:CcrdV1:scaffold_22:784479:786333:1
Ccrd_007347	-1.16596	0.00141513	KVH90646	protein of	supercontig:CcrdV1:scaffold_22:797567:802294:-1
Ccrd_007350	-1.86361	0.000161799	KVH90670	Bet v	supercontig:CcrdV1:scaffold_22:818230:818900:-1
Ccrd_007355	-1.76343	4.61426e-05	KVH90605	hypothetical protein	supercontig:CcrdV1:scaffold_91:10691:11268:-1
Ccrd_007362	-1.10065	0.000709562	KVH90621	HNH endonuclease	supercontig:CcrdV1:scaffold_91:48425:52643:1
Ccrd_007366	1.15921	0.00256912	KVH90625	GPI inositol-deacylase	supercontig:CcrdV1:scaffold_91:89064:104299:-1
Ccrd_007368	4.51786	7.02521e-08	KVH90626	Bromo adjacent	supercontig:CcrdV1:scaffold_91:114313:123470:1
Ccrd_007373	-2.88364	1.90993e-05	KVH90595	Plant disease	supercontig:CcrdV1:scaffold_91:237013:242270:-1
Ccrd_007374	1.15317	3.37873e-05	KVH90602	Ribosomal protein	supercontig:CcrdV1:scaffold_91:246937:249288:1
Ccrd_007380	-2.52757	1.01766e-08	KVH90618	Peptidase S28	supercontig:CcrdV1:scaffold_91:306525:311024:-1
Ccrd_007386	3.34221	0.00516686	KVH90613	Ovate protein	supercontig:CcrdV1:scaffold_91:398235:398768:-1
Ccrd_007390	1.71569	0.0270826	KVH90631	hypothetical protein	supercontig:CcrdV1:scaffold_91:419311:421622:-1
Ccrd_007391	2.07861	0.0104166	KVH90630	E2F Family	supercontig:CcrdV1:scaffold_91:421632:424126:-1
Ccrd_007394	3.28742	2.33008e-05	KVH90634	Double Clp-N	supercontig:CcrdV1:scaffold_91:456432:459438:1
Ccrd_007415	-1.21811	0.0434725	KVH90551	Glutaredoxin	supercontig:CcrdV1:scaffold_43:510398:511465:-1
Ccrd_007416	1.22303	0.00506668	KVH90548	EEIG1/EHBP1 N-terminal	supercontig:CcrdV1:scaffold_43:501794:505750:1
Ccrd_007419	-1.57332	5.61357e-06	KVH90547	hypothetical protein	supercontig:CcrdV1:scaffold_43:473201:478656:-1
Ccrd_007423	2.62326	0.000118767	KVH90560	TPX2, C-terminal	supercontig:CcrdV1:scaffold_43:454580:456548:-1
Ccrd_007427	-1.5191	4.57502e-05	KVH90556	AAA+ ATPase	supercontig:CcrdV1:scaffold_43:408203:414247:-1
Ccrd_007430	4.13498	4.28039e-07	KVH90526	Donson	supercontig:CcrdV1:scaffold_43:393470:398499:-1
Ccrd_007433	-2.5214	0.000295937	KVH90529	Alpha/beta hydrolase	supercontig:CcrdV1:scaffold_43:379706:381927:1
Ccrd_007439	1.56526	6.52633e-07	KVH90531	Cobalamin-independent methionine	supercontig:CcrdV1:scaffold_43:327728:341529:1
Ccrd_007440	1.84655	8.03925e-11	KVH90539	Cobalamin-independent methionine	supercontig:CcrdV1:scaffold_43:310832:315514:1
Ccrd_007443	-1.2083	0.0261585	KVH90540	3'-5' exonuclease	supercontig:CcrdV1:scaffold_43:268935:272295:-1
Ccrd_007453	1.70834	0.0159642	KVH90574	Glucose/ribitol dehydrogenase	supercontig:CcrdV1:scaffold_43:139426:146429:-1
Ccrd_007457	1.46563	0.0188386	KVH90578	Histone core	supercontig:CcrdV1:scaffold_43:116128:117562:1
Ccrd_007462	-3.86324	3.1761e-05	KVH90586	hypothetical protein	supercontig:CcrdV1:scaffold_43:74225:76998:-1
Ccrd_007467	-1.05847	0.000695555	KVH90589	Ankyrin repeat-containing	supercontig:CcrdV1:scaffold_43:38869:42446:-1
Ccrd_007469	-2.81322	0.0198195	KVH90583	AAA+ ATPase	supercontig:CcrdV1:scaffold_43:17606:19786:-1
Ccrd_007471	-1.46609	0.00568444	KVH90516	hypothetical protein	supercontig:CcrdV1:scaffold_1740:2146:5041:-1
Ccrd_007472	-1.55137	0.00424905	KVH90517	Terpene synthase,	supercontig:CcrdV1:scaffold_1740:12992:44429:-1
Ccrd_007475	-2.28555	0.00723817	KVH90520	Zinc finger,	supercontig:CcrdV1:scaffold_1740:61419:61979:1
Ccrd_007480	1.6591	0.0365843	KVH90485	DNA topoisomerase	supercontig:CcrdV1:scaffold_24:3547:4812:1
Ccrd_007481	2.93563	0.000918483	KVH90484	AP2/ERF domain-containing	supercontig:CcrdV1:scaffold_24:14819:18198:1
Ccrd_007482	2.5135	0.0123217	KVH90487	AAA+ ATPase	supercontig:CcrdV1:scaffold_24:22336:32942:-1
Ccrd_007484	1.15078	0.00166662	KVH90489	hypothetical protein	supercontig:CcrdV1:scaffold_24:41816:43653:-1
Ccrd_007487	1.61985	3.64654e-06	KVH90490	IQ motif,	supercontig:CcrdV1:scaffold_24:62331:65661:-1
Ccrd_007488	3.36464	1.0671e-11	KVH90453	hypothetical protein	supercontig:CcrdV1:scaffold_24:71481:73185:-1
Ccrd_007492	2.33848	0.00197456	KVH90457	hypothetical protein	supercontig:CcrdV1:scaffold_24:107145:107975:1
Ccrd_007493	3.89471	8.92151e-06	KVH90458	hypothetical protein	supercontig:CcrdV1:scaffold_24:114420:116254:1
Ccrd_007503	2.19416	0.00999025	KVH90444	Concanavalin A-like	supercontig:CcrdV1:scaffold_24:183343:185634:-1
Ccrd_007505	2.01657	1.19989e-06	KVH90446	Ribosomal protein	supercontig:CcrdV1:scaffold_24:195926:196802:-1
Ccrd_007506	-4.97983	1.72346e-10	KVH90447	Senescence regulator	supercontig:CcrdV1:scaffold_24:206437:206889:1
Ccrd_007521	-1.8053	0.00198929	KVH90467	Heat shock	supercontig:CcrdV1:scaffold_24:415197:417748:1
Ccrd_007539	-1.71687	5.3426e-06	KVH90508	DnaJ domain-containing	supercontig:CcrdV1:scaffold_24:627119:629033:1
Ccrd_007557	-3.22182	5.68296e-06	KVH90430	Fatty acid	supercontig:CcrdV1:scaffold_34:54177:68470:-1
Ccrd_007558	-3.4545	0.000365636	KVH90429	hypothetical protein	supercontig:CcrdV1:scaffold_34:73549:74822:-1
Ccrd_007559	-2.47504	0.00630745	KVH90428	Fatty acid	supercontig:CcrdV1:scaffold_34:76874:102150:1
Ccrd_007560	-4.72836	5.12894e-09	KVH90424	Fatty acid	supercontig:CcrdV1:scaffold_34:110435:111697:-1
Ccrd_007566	2.27422	0.00110356	KVH90418	KIP1-like protein	supercontig:CcrdV1:scaffold_34:211003:215364:1
Ccrd_007567	2.38638	0.0114301	KVH90419	Auxin responsive	supercontig:CcrdV1:scaffold_34:266983:267399:1
Ccrd_007569	1.12703	0.0012037	KVH90427	Protein of	supercontig:CcrdV1:scaffold_34:313358:321159:1
Ccrd_007570	-2.10425	0.0170915	KVH90399	Auxin responsive	supercontig:CcrdV1:scaffold_34:336586:336891:-1
Ccrd_007571	1.95191	0.0105377	KVH90398	Cytokinin riboside	supercontig:CcrdV1:scaffold_34:358798:361679:1
Ccrd_007572	1.96081	0.0031795	KVH90401	TB2/DP1/HVA22-related protein	supercontig:CcrdV1:scaffold_34:371895:379265:1
Ccrd_007573	2.80511	9.7879e-11	KVH90400	hypothetical protein	supercontig:CcrdV1:scaffold_34:396637:399678:1
Ccrd_007578	2.68099	5.12112e-11	KVH90407	beta-tubulin	supercontig:CcrdV1:scaffold_34:461796:464396:-1
Ccrd_007583	1.24026	0.0496339	KVH90439	Small GTPase	supercontig:CcrdV1:scaffold_34:515239:520262:1
Ccrd_007587	5.08537	1.16409e-07	KVH90443	AmbAllergen	supercontig:CcrdV1:scaffold_34:572251:576622:1
Ccrd_007595	1.1536	0.00828751	KVH90416	S-adenosylmethionine synthetase	supercontig:CcrdV1:scaffold_34:631343:632515:1
Ccrd_007602	-1.10706	0.0224266	KVH90391	Acylphosphatase	supercontig:CcrdV1:scaffold_34:721084:722072:-1
Ccrd_007608	1.25747	0.00391112	KVH90373	hypothetical protein	supercontig:CcrdV1:scaffold_403:260218:262782:1
Ccrd_007612	2.92481	2.93092e-10	KVH90384	Protein of	supercontig:CcrdV1:scaffold_403:203895:207993:-1
Ccrd_007613	4.66458	2.08816e-12	KVH90385	ABC-2 type	supercontig:CcrdV1:scaffold_403:174391:177183:1
Ccrd_007621	2.52858	3.61169e-07	KVH90376	Nucleotide-binding, alpha-beta	supercontig:CcrdV1:scaffold_403:64840:69747:-1
Ccrd_007634	-1.33956	0.00830805	KVH90371	Hexokinase	supercontig:CcrdV1:scaffold_2486:64534:73104:-1
Ccrd_007638	2.51627	0.0490692	KVH90361	hypothetical protein	supercontig:CcrdV1:scaffold_82:38087:39573:-1
Ccrd_007642	-2.63759	0.0371939	KVH90345	Iron/zinc purple	supercontig:CcrdV1:scaffold_82:81334:84684:-1
Ccrd_007643	3.40113	4.22126e-05	KVH90344	hypothetical protein	supercontig:CcrdV1:scaffold_82:88846:94004:-1
Ccrd_007659	1.35102	0.0384911	KVH90340	hypothetical protein	supercontig:CcrdV1:scaffold_82:361909:368869:1
Ccrd_007672	-1.61677	0.000202409	KVH90354	hypothetical protein	supercontig:CcrdV1:scaffold_82:493728:496038:-1
Ccrd_007677	1.55901	0.0306937	KVH90351	hypothetical protein	supercontig:CcrdV1:scaffold_82:567654:568559:-1
Ccrd_007689	2.2264	0.00073339	KVH90305	Tetraspanin	supercontig:CcrdV1:scaffold_244:221033:225231:-1
Ccrd_007690	-1.72944	0.00211229	KVH90313	hypothetical protein	supercontig:CcrdV1:scaffold_244:267903:271492:1
Ccrd_007691	2.71794	5.30813e-06	KVH90314	Zinc finger,	supercontig:CcrdV1:scaffold_244:280698:282488:-1
Ccrd_007699	-3.00868	4.54029e-14	KVH90300	Phospholipase/carboxylesterase/thioesterase	supercontig:CcrdV1:scaffold_2616:4485:9610:1
Ccrd_007702	1.13075	0.00102781	KVH90293	Basic-leucine zipper	supercontig:CcrdV1:scaffold_2616:39139:42597:1
Ccrd_007713	1.95491	0.00144909	KVH90291	cytochrome P450	supercontig:CcrdV1:scaffold_3123:57023:61204:1
Ccrd_007720	1.01805	0.00244409	KVH90260	AP180 N-terminal	supercontig:CcrdV1:scaffold_214:70157:72841:-1
Ccrd_007722	-1.25333	0.0139804	KVH90262	ATPase, F0	supercontig:CcrdV1:scaffold_214:89381:90559:-1
Ccrd_007734	-3.08577	1.32584e-09	KVH90278	Glycoside hydrolase,	supercontig:CcrdV1:scaffold_214:204903:210775:-1
Ccrd_007738	2.00091	0.0250102	KVH90271	hypothetical protein	supercontig:CcrdV1:scaffold_214:277454:282694:1
Ccrd_007741	2.90232	1.765e-09	KVH90285	Ribosomal protein	supercontig:CcrdV1:scaffold_214:332877:335478:-1
Ccrd_007743	-2.23734	0.0103866	KVH90268	Nonaspanin (TM9SF)	supercontig:CcrdV1:scaffold_214:361762:364043:1
Ccrd_007746	-2.08223	0.00232271	KVH90251	AP2/ERF domain-containing	supercontig:CcrdV1:scaffold_1066:39874:40533:1
Ccrd_007757	2.37685	0.00038041	KVH90246	hypothetical protein	supercontig:CcrdV1:scaffold_1091:57162:57662:1
Ccrd_007758	3.11075	6.17518e-07	KVH90243	hypothetical protein	supercontig:CcrdV1:scaffold_1091:67722:68721:-1
Ccrd_007759	-1.28823	0.000733629	KVH90242	hypothetical protein	supercontig:CcrdV1:scaffold_1091:73575:79935:-1
Ccrd_007761	6.20804	4.15924e-11	KVH90240	protein of	supercontig:CcrdV1:scaffold_1091:118438:121012:1
Ccrd_007762	2.14362	0.0325216	KVH90241	Homeodomain-like protein	supercontig:CcrdV1:scaffold_1091:134847:136363:-1
Ccrd_007765	-1.16835	0.0142606	KVH90201	hypothetical protein	supercontig:CcrdV1:scaffold_28:800903:802860:1
Ccrd_007766	-1.1877	0.00222553	KVH90202	Fibronectin type	supercontig:CcrdV1:scaffold_28:783476:789435:1
Ccrd_007773	-1.23689	0.0014448	KVH90176	heme oxygenase-like,	supercontig:CcrdV1:scaffold_28:692398:693842:-1
Ccrd_007777	1.32254	1.09855e-05	KVH90172	ATP-citrate lyase/succinyl-CoA	supercontig:CcrdV1:scaffold_28:638492:645079:-1
Ccrd_007788	-1.8868	0.00213559	KVH90191	Pectinesterase inhibitor	supercontig:CcrdV1:scaffold_28:401162:401668:1
Ccrd_007790	1.3024	0.0250357	KVH90224	Nucleotidyltransferase, class	supercontig:CcrdV1:scaffold_28:376649:390958:1
Ccrd_007796	1.55646	0.0268584	KVH90222	hypothetical protein	supercontig:CcrdV1:scaffold_28:339829:341799:-1
Ccrd_007798	-1.67642	1.96981e-06	KVH90228	Uncharacterized protein	supercontig:CcrdV1:scaffold_28:320556:321239:1
Ccrd_007826	2.97553	0.00421685	KVH90234	Chloramphenicol acetyltransferase-like	supercontig:CcrdV1:scaffold_28:15517:15807:-1
Ccrd_007832	2.16604	4.96897e-07	KVH90154	Lactate dehydrogenase/glycoside	supercontig:CcrdV1:scaffold_128:56137:57587:1
Ccrd_007848	2.57512	1.02168e-14	KVH90171	Cupredoxin	supercontig:CcrdV1:scaffold_128:354493:358338:1
Ccrd_007853	1.01043	0.000505021	KVH90150	Elongated TPR	supercontig:CcrdV1:scaffold_128:444032:452295:-1
Ccrd_007854	1.42067	0.0386776	KVH90148	Tetratricopeptide-like helical	supercontig:CcrdV1:scaffold_128:464242:467545:-1
Ccrd_007862	-2.03264	1.23518e-05	KVH90145	Late embryogenesis	supercontig:CcrdV1:scaffold_1222:89581:90261:-1
Ccrd_007863	-1.12116	0.0223366	KVH90144	hypothetical protein	supercontig:CcrdV1:scaffold_1222:113556:114944:1
Ccrd_007867	1.3737	0.0329736	KVH90125	Aminotransferase, class	supercontig:CcrdV1:scaffold_395:224937:225434:-1
Ccrd_007868	-1.93617	1.09495e-07	KVH90124	Heavy metal-associated	supercontig:CcrdV1:scaffold_395:197349:198635:1
Ccrd_007870	1.24782	0.0121077	KVH90133	Glycoside hydrolase,	supercontig:CcrdV1:scaffold_395:148924:151569:1
Ccrd_007872	2.95716	0.00229199	KVH90135	hypothetical protein	supercontig:CcrdV1:scaffold_395:118313:120985:1
Ccrd_007875	1.52183	3.95913e-06	KVH90130	Protein of	supercontig:CcrdV1:scaffold_395:92311:95645:-1
Ccrd_007877	-2.23189	1.33675e-10	KVH90132	Homeobox KN	supercontig:CcrdV1:scaffold_395:73937:76988:1
Ccrd_007879	1.61325	1.46263e-05	KVH90128	BTB/POZ-like protein	supercontig:CcrdV1:scaffold_395:11351:15620:1
Ccrd_007889	1.17091	0.00696972	KVH90019	Toll/interleukin-1 receptor	supercontig:CcrdV1:scaffold_2:1293034:1296679:1
Ccrd_007894	1.005	0.0166971	KVH90094	Aquaporin-like protein	supercontig:CcrdV1:scaffold_2:1250190:1251726:1
Ccrd_007896	1.23086	0.00521378	KVH90092	Asparagine synthase	supercontig:CcrdV1:scaffold_2:1220540:1223455:-1
Ccrd_007898	2.92397	4.41944e-06	KVH90096	Protein of	supercontig:CcrdV1:scaffold_2:1175684:1204249:1
Ccrd_007902	2.1252	1.48869e-13	KVH90066	beta-tubulin	supercontig:CcrdV1:scaffold_2:1141770:1143734:-1
Ccrd_007903	1.34558	0.0328367	KVH90067	hypothetical protein	supercontig:CcrdV1:scaffold_2:1115570:1118501:-1
Ccrd_007904	-1.44611	0.0021169	KVH90060	Exostosin-like protein	supercontig:CcrdV1:scaffold_2:1111030:1115506:1
Ccrd_007905	2.85521	1.38973e-10	KVH90061	C2 calcium-dependent	supercontig:CcrdV1:scaffold_2:1107538:1110525:1
Ccrd_007908	3.62643	1.03769e-07	KVH90058	beta-tubulin	supercontig:CcrdV1:scaffold_2:1073462:1077370:1
Ccrd_007916	1.14101	0.0166096	KVH90106	EEIG1/EHBP1 N-terminal	supercontig:CcrdV1:scaffold_2:992968:997668:-1
Ccrd_007923	1.13195	0.0120814	KVH90083	Peptidase S54,	supercontig:CcrdV1:scaffold_2:918660:922193:-1
Ccrd_007924	1.37395	0.0122993	KVH90080	protein of	supercontig:CcrdV1:scaffold_2:914379:918100:1
Ccrd_007926	4.72816	2.17305e-06	KVH90078	Transcription factor	supercontig:CcrdV1:scaffold_2:879732:881711:-1
Ccrd_007928	1.49284	0.000535591	KVH90086	Membrane bound	supercontig:CcrdV1:scaffold_2:838190:844301:-1
Ccrd_007932	4.72271	4.61596e-06	KVH90012	hypothetical protein	supercontig:CcrdV1:scaffold_2:799313:800266:-1
Ccrd_007937	1.13139	0.000179121	KVH90015	Hydroxymethylglutaryl-CoA synthase,	supercontig:CcrdV1:scaffold_2:732350:738313:-1
Ccrd_007938	1.15522	0.000467124	KVH90018	dTDP-4-dehydrorhamnose reductase	supercontig:CcrdV1:scaffold_2:727762:729421:1
Ccrd_007950	-2.89764	2.48519e-11	KVH90041	Protein of	supercontig:CcrdV1:scaffold_2:580858:582017:1
Ccrd_007953	-1.54151	0.000323344	KVH90039	Barwin-related endoglucanase	supercontig:CcrdV1:scaffold_2:557724:565100:-1
Ccrd_007955	-1.01129	0.00883776	KVH90044	Staygreen protein	supercontig:CcrdV1:scaffold_2:547890:550431:1
Ccrd_007956	3.16741	3.34451e-08	KVH90043	TPX2, central	supercontig:CcrdV1:scaffold_2:525533:533275:1
Ccrd_007959	2.51922	3.49715e-10	KVH90046	Leucine-rich repeat-containing	supercontig:CcrdV1:scaffold_2:494084:497572:1
Ccrd_007965	2.15941	0.00260649	KVH90038	AT hook,	supercontig:CcrdV1:scaffold_2:388228:391734:-1
Ccrd_007970	2.52285	0.00572641	KVH90073	Ribonuclease H-like	supercontig:CcrdV1:scaffold_2:323824:326235:-1
Ccrd_007972	1.41922	0.00031001	KVH90075	DNA photolyase,	supercontig:CcrdV1:scaffold_2:296803:301001:-1
Ccrd_007991	-1.91411	1.26359e-05	KVH90101	hypothetical protein	supercontig:CcrdV1:scaffold_2:25350:32775:1
Ccrd_007996	1.03655	0.0413055	KVH90005	Lipase, class	supercontig:CcrdV1:scaffold_453:6123:9447:-1
Ccrd_008005	-1.04633	0.00579485	KVH89995	Polyketide cyclase/dehydrase	supercontig:CcrdV1:scaffold_453:169063:171690:1
Ccrd_008006	1.56853	2.26711e-06	KVH89996	Glycoside hydrolase,	supercontig:CcrdV1:scaffold_453:188033:194213:1
Ccrd_008007	-1.51564	2.13052e-06	KVH89997	Aldehyde dehydrogenase,	supercontig:CcrdV1:scaffold_453:200430:205120:-1
Ccrd_008010	2.09408	5.08005e-05	KVH89994	UDP-glucuronosyl/UDP-glucosyltransferase	supercontig:CcrdV1:scaffold_453:228035:229441:-1
Ccrd_008017	2.05871	2.8212e-06	KVH89971	Glycoside hydrolase,	supercontig:CcrdV1:scaffold_274:274943:280027:1
Ccrd_008023	-1.17497	0.0010127	KVH89989	Phox/Bem1p	supercontig:CcrdV1:scaffold_274:187968:193258:-1
Ccrd_008025	2.74965	0.00413127	KVH89987	Tetratricopeptide-like helical	supercontig:CcrdV1:scaffold_274:113003:117138:1
Ccrd_008029	2.03408	0.00909628	KVH89983	Myc-type, basic	supercontig:CcrdV1:scaffold_274:32299:35901:-1
Ccrd_008031	-1.12374	0.0308737	KVH89979	Yippee-like protein	supercontig:CcrdV1:scaffold_274:8179:14954:1
Ccrd_008036	-1.87024	0.000340258	KVH89970	Glycoside hydrolase,	supercontig:CcrdV1:scaffold_1389:27935:29445:-1
Ccrd_008037	-1.5188	4.83459e-05	KVH89969	hypothetical protein	supercontig:CcrdV1:scaffold_1389:31313:35702:-1
Ccrd_008044	3.00495	0.000362375	KVH89963	hypothetical protein	supercontig:CcrdV1:scaffold_1389:76836:79715:-1
Ccrd_008062	5.48672	1.66707e-12	KVH89937	Cyclin A/B/D/E	supercontig:CcrdV1:scaffold_1211:46760:55219:-1
Ccrd_008067	-2.59947	0.000226964	KVH89942	Signal transduction	supercontig:CcrdV1:scaffold_1211:127078:128670:1
Ccrd_008072	4.89673	1.47723e-09	KVH89936	Protein kinase,	supercontig:CcrdV1:scaffold_684:81736:85766:1
Ccrd_008078	1.87723	0.0078626	KVH89928	Brix domain-containing	supercontig:CcrdV1:scaffold_684:148830:159094:-1
Ccrd_008079	-1.46341	0.00236986	KVH89927	Leucine-rich repeat-containing	supercontig:CcrdV1:scaffold_684:161493:164742:-1
Ccrd_008080	-1.51855	0.01683	KVH89926	Aux/IAA-ARF-dimerization	supercontig:CcrdV1:scaffold_684:184517:189937:-1
Ccrd_008083	-1.61073	0.00168075	KVH89923	Glycosyl transferase,	supercontig:CcrdV1:scaffold_336:273456:276863:-1
Ccrd_008084	-1.85161	5.70857e-09	KVH89918	Peptidase C13,	supercontig:CcrdV1:scaffold_336:266672:272587:1
Ccrd_008099	1.80343	0.000442098	KVH89906	protein of	supercontig:CcrdV1:scaffold_336:7068:8045:1
Ccrd_008105	-1.0899	0.00288281	KVH89898	cytochrome P450	supercontig:CcrdV1:scaffold_688:122032:130293:-1
Ccrd_008106	3.48168	2.93154e-05	KVH89901	At2g26180 [Source:Projected	supercontig:CcrdV1:scaffold_688:120743:122700:1
Ccrd_008112	4.3545	4.61426e-05	KVH89883	S-adenosylmethionine decarboxylase	supercontig:CcrdV1:scaffold_1196:4567:5589:1
Ccrd_008113	-1.41144	0.0133527	KVH89884	Protein phosphatase	supercontig:CcrdV1:scaffold_1196:11198:13871:1
Ccrd_008121	-4.33627	4.20223e-10	KVH89892	Glutaredoxin	supercontig:CcrdV1:scaffold_1196:117745:127522:-1
Ccrd_008123	-2.90585	0.00242906	KVH89878	Glutaredoxin	supercontig:CcrdV1:scaffold_1370:7259:7564:-1
Ccrd_008124	-2.76617	1.50803e-07	KVH89882	Glutaredoxin	supercontig:CcrdV1:scaffold_1370:10169:10477:1
Ccrd_008130	-1.96987	1.13564e-07	KVH89869	Carotenoid oxygenase	supercontig:CcrdV1:scaffold_1431:7790:11737:1
Ccrd_008132	-1.36666	0.00147995	KVH89871	C2 calcium-dependent	supercontig:CcrdV1:scaffold_1431:52821:53645:1
Ccrd_008138	1.34232	0.0119025	KVH89863	Carotenoid oxygenase	supercontig:CcrdV1:scaffold_3228:6341:9359:-1
Ccrd_008151	-1.09233	0.00125763	KVH89849	Protein kinase,	supercontig:CcrdV1:scaffold_357:251851:261331:1
Ccrd_008164	1.19165	0.0014936	KVH89852	Uncharacterized protein	supercontig:CcrdV1:scaffold_357:64686:65883:-1
Ccrd_008167	3.96539	1.65764e-08	KVH89837	Armadillo-like helical	supercontig:CcrdV1:scaffold_2420:4481:16606:-1
Ccrd_008171	1.17556	0.000510958	KVH89832	Acyl carrier	supercontig:CcrdV1:scaffold_900:2136:5268:1
Ccrd_008178	-1.69402	0.00143357	KVH89835	hypothetical protein	supercontig:CcrdV1:scaffold_900:135553:157631:1
Ccrd_008203	1.17685	0.00788889	KVH89795	SCAMP-like protein	supercontig:CcrdV1:scaffold_187:172768:181507:1
Ccrd_008204	-1.60649	0.00239131	KVH89793	Phosphoribulokinase	supercontig:CcrdV1:scaffold_187:185030:189226:1
Ccrd_008207	1.79521	0.00135142	KVH89792	protein of	supercontig:CcrdV1:scaffold_187:203905:213895:-1
Ccrd_008209	1.72947	0.00106607	KVH89798	Major sperm	supercontig:CcrdV1:scaffold_187:225193:229593:1
Ccrd_008211	2.56939	0.0432166	KVH89801	Pectinesterase, catalytic	supercontig:CcrdV1:scaffold_187:254267:256691:1
Ccrd_008221	1.42803	0.000187163	KVH89784	Ribosomal protein	supercontig:CcrdV1:scaffold_4678:27783:31337:-1
Ccrd_008223	-1.87346	7.75167e-06	KVH89783	Aquaporin-like protein	supercontig:CcrdV1:scaffold_1279:16174:17725:1
Ccrd_008233	2.46117	3.60914e-05	KVH89770	AP2/ERF domain-containing	supercontig:CcrdV1:scaffold_744:17273:18007:-1
Ccrd_008238	1.08765	0.00142033	KVH89765	Hyaluronan/mRNA-binding protein	supercontig:CcrdV1:scaffold_744:128417:133729:1
Ccrd_008248	1.55656	0.00190332	KVH89757	Chlorophyll a/b	supercontig:CcrdV1:scaffold_1731:58666:60067:-1
Ccrd_008256	2.26737	0.0151485	KVH89747	Protein of	supercontig:CcrdV1:scaffold_619:204665:205699:1
Ccrd_008259	-2.31541	6.36094e-06	KVH89748	AAA+ ATPase	supercontig:CcrdV1:scaffold_619:66116:80003:-1
Ccrd_008275	-1.93206	3.45383e-05	KVH89736	Endonuclease/exonuclease/phosphatase	supercontig:CcrdV1:scaffold_1427:68772:74117:1
Ccrd_008276	1.1402	0.00339659	KVH89735	Homeodomain-like protein	supercontig:CcrdV1:scaffold_1427:82958:89419:-1
Ccrd_008290	4.1952	1.50371e-07	KVH89716	MATH-like protein	supercontig:CcrdV1:scaffold_6729:14081:17890:-1
Ccrd_008291	2.085	2.33259e-05	KVH89715	3-Oxoacyl-[acyl-carrier-protein (ACP)]	supercontig:CcrdV1:scaffold_2799:50777:53572:1
Ccrd_008294	-1.29578	0.0146264	KVH89714	Aminotransferase, class	supercontig:CcrdV1:scaffold_1042:114156:116636:1
Ccrd_008295	-1.36431	0.0299484	KVH89709	CheY-like superfamily	supercontig:CcrdV1:scaffold_1068:49118:51889:1
Ccrd_008306	1.01715	0.00194992	KVH89700	Ribosomal protein	supercontig:CcrdV1:scaffold_1547:24545:28414:-1
Ccrd_008308	1.83067	0.00384217	KVH89698	Armadillo-like helical	supercontig:CcrdV1:scaffold_1547:45707:54951:1
Ccrd_008312	2.18268	0.00769872	KVH89696	Concanavalin A-like	supercontig:CcrdV1:scaffold_1547:105109:111325:1
Ccrd_008313	-1.0108	0.0218163	KVH89693	NMD3-like protein	supercontig:CcrdV1:scaffold_5526:13925:19833:1
Ccrd_008315	1.35056	0.0170683	KVH89690	hypothetical protein	supercontig:CcrdV1:scaffold_5936:1532:4139:1
Ccrd_008317	2.70017	5.2991e-05	KVH89689	Myb-like domain-containing	supercontig:CcrdV1:scaffold_735:170634:173099:1
Ccrd_008330	-1.20173	0.00103701	KVH89680	Glycosyl hydrolase	supercontig:CcrdV1:scaffold_348:77179:84760:1
Ccrd_008335	4.41818	3.46739e-08	KVH89671	Homeodomain-like protein	supercontig:CcrdV1:scaffold_400:26686:31954:-1
Ccrd_008344	-1.28641	0.000487714	KVH89663	BTB/POZ domain-containing	supercontig:CcrdV1:scaffold_762:3825:47688:1
Ccrd_008348	1.06164	0.000479168	KVH89659	Ribosomal protein	supercontig:CcrdV1:scaffold_419:47456:52200:1
Ccrd_008362	-2.01195	0.00390049	KVH89645	VQ-like protein	supercontig:CcrdV1:scaffold_4577:40448:40948:-1
Ccrd_008382	-1.64385	0.0022178	KVH89617	ATPase, F1	supercontig:CcrdV1:scaffold_470:221089:222192:-1
Ccrd_008387	-1.62091	0.000539301	KVH89614	heme peroxidase	supercontig:CcrdV1:scaffold_470:170253:173226:1
Ccrd_008390	-1.15729	0.000162307	KVH89622	Multi antimicrobial	supercontig:CcrdV1:scaffold_470:89112:93351:-1
Ccrd_008396	-1.49448	8.38855e-06	KVH89620	Alpha crystallin/Hsp20	supercontig:CcrdV1:scaffold_470:48026:49836:-1
Ccrd_008397	2.5518	0.00421735	KVH89621	Calponin homology	supercontig:CcrdV1:scaffold_470:33050:46699:1
Ccrd_008405	-1.51142	0.00142983	KVH89598	Myc-type, basic	supercontig:CcrdV1:scaffold_100:467678:470090:-1
Ccrd_008412	-1.99401	8.28974e-06	KVH89580	Phospholipid/glycerol acyltransferase	supercontig:CcrdV1:scaffold_100:333899:336108:1
Ccrd_008413	-1.17332	0.00160582	KVH89579	Phox/Bem1p	supercontig:CcrdV1:scaffold_100:323647:330466:1
Ccrd_008419	-1.17646	0.0144406	KVH89587	hypothetical protein	supercontig:CcrdV1:scaffold_100:220660:224434:-1
Ccrd_008421	-1.21015	0.00400065	KVH89606	General substrate	supercontig:CcrdV1:scaffold_100:175964:185660:1
Ccrd_008422	1.21025	0.00728859	KVH89603	Leucine-rich repeat,	supercontig:CcrdV1:scaffold_100:147921:150981:1
Ccrd_008427	-1.89305	8.4243e-05	KVH89609	protein of	supercontig:CcrdV1:scaffold_100:63318:64904:1
Ccrd_008437	2.4089	0.00390049	KVH89570	hypothetical protein	supercontig:CcrdV1:scaffold_675:169362:169709:-1
Ccrd_008440	-1.41715	0.000547048	KVH89566	Helicase, superfamily	supercontig:CcrdV1:scaffold_675:131054:137068:-1
Ccrd_008451	1.44176	0.00746162	KVH89558	Alpha 1,4-glycosyltransferase	supercontig:CcrdV1:scaffold_1782:31220:32626:1
Ccrd_008461	-3.36841	2.81315e-16	KVH89549	Concanavalin A-like	supercontig:CcrdV1:scaffold_1188:58398:65248:1
Ccrd_008468	-1.73551	9.909e-08	KVH89542	hypothetical protein	supercontig:CcrdV1:scaffold_1797:67674:68999:-1
Ccrd_008480	1.14227	0.0144394	KVH89522	1,3-beta-glucan synthase	supercontig:CcrdV1:scaffold_597:106915:112670:1
Ccrd_008482	2.08447	0.0189193	KVH89524	hypothetical protein	supercontig:CcrdV1:scaffold_597:118612:127187:-1
Ccrd_008483	-3.90965	8.05026e-21	KVH89525	Protein of	supercontig:CcrdV1:scaffold_597:146430:148385:1
Ccrd_008484	-5.02793	2.80217e-29	KVH89526	Protein of	supercontig:CcrdV1:scaffold_597:149454:151256:-1
Ccrd_008486	7.08552	4.32937e-35	KVH89528	Pistil-specific extensin-like	supercontig:CcrdV1:scaffold_597:182764:184880:1
Ccrd_008489	1.00087	0.00245229	KVH89513	Lipase, GDSL	supercontig:CcrdV1:scaffold_606:36427:43543:1
Ccrd_008494	-3.14756	1.6574e-06	KVH89521	Glutaredoxin	supercontig:CcrdV1:scaffold_606:122470:122874:-1
Ccrd_008497	1.47868	4.34253e-06	KVH89518	Leucine-rich repeat-containing	supercontig:CcrdV1:scaffold_606:162583:165955:-1
Ccrd_008501	-2.14085	1.4363e-06	KVH89502	hypothetical protein	supercontig:CcrdV1:scaffold_669:83569:85763:1
Ccrd_008504	-1.76786	0.00022696	KVH89507	Membrane attack	supercontig:CcrdV1:scaffold_669:103158:109934:-1
Ccrd_008506	-1.07214	0.0166125	KVH89509	AP2/ERF domain-containing	supercontig:CcrdV1:scaffold_669:160168:160683:1
Ccrd_008510	-2.58079	3.51895e-06	KVH89500	Extracellular ligand-binding	supercontig:CcrdV1:scaffold_61:603312:608594:1
Ccrd_008512	-1.11455	0.0145345	KVH89498	hypothetical protein	supercontig:CcrdV1:scaffold_61:540581:547863:-1
Ccrd_008519	1.93724	2.63775e-05	KVH89493	Lipase, GDSL	supercontig:CcrdV1:scaffold_61:389522:391933:-1
Ccrd_008520	-3.1813	6.63669e-06	KVH89474	hypothetical protein	supercontig:CcrdV1:scaffold_61:368244:369908:1
Ccrd_008524	-2.90252	2.26655e-26	KVH89470	hypothetical protein	supercontig:CcrdV1:scaffold_61:297439:301501:1
Ccrd_008534	1.22562	0.00435644	KVH89479	hypothetical protein	supercontig:CcrdV1:scaffold_61:162987:174025:1
Ccrd_008543	2.62256	0.00397974	KVH89466	Xanthine/uracil/vitamin C	supercontig:CcrdV1:scaffold_48:663882:667825:-1
Ccrd_008548	1.04636	0.000784477	KVH89462	Ribosomal protein	supercontig:CcrdV1:scaffold_48:609503:612700:-1
Ccrd_008550	3.20259	0.00752899	KVH89444	hypothetical protein	supercontig:CcrdV1:scaffold_48:601680:602975:1
Ccrd_008551	1.98605	3.51822e-05	KVH89445	Cellulose synthase	supercontig:CcrdV1:scaffold_48:595297:600365:1
Ccrd_008554	-1.63877	0.0223076	KVH89448	At1g29280 [Source:Projected	supercontig:CcrdV1:scaffold_48:505753:507544:-1
Ccrd_008559	2.49444	0.000670897	KVH89451	protein of	supercontig:CcrdV1:scaffold_48:426144:427487:1
Ccrd_008564	-2.25916	0.0400787	KVH89461	hypothetical protein	supercontig:CcrdV1:scaffold_48:389414:391430:1
Ccrd_008568	-1.19567	0.0236701	KVH89453	Leucine-rich repeat-containing	supercontig:CcrdV1:scaffold_48:310055:315271:-1
Ccrd_008578	8.2898	1.80257e-45	KVH89426	Lipase, GDSL	supercontig:CcrdV1:scaffold_48:190876:195651:1
Ccrd_008582	4.08511	0.000235332	KVH89439	5'-3' exonuclease,	supercontig:CcrdV1:scaffold_48:96997:105253:1
Ccrd_008585	-3.03527	0.0133284	KVH89440	Non-heme dioxygenase	supercontig:CcrdV1:scaffold_48:47392:51812:1
Ccrd_008589	4.88985	3.54306e-09	KVH89420	AWPM-19-like protein	supercontig:CcrdV1:scaffold_582:69619:71698:-1
Ccrd_008591	-2.09685	5.91499e-06	KVH89425	Ankyrin repeat-containing	supercontig:CcrdV1:scaffold_582:150351:156445:1
Ccrd_008597	1.51764	0.0035224	KVH89414	DnaJ domain-containing	supercontig:CcrdV1:scaffold_574:75329:83184:-1
Ccrd_008608	-1.43645	0.0285003	KVH89398	hypothetical protein	supercontig:CcrdV1:scaffold_2059:5049:5315:-1
Ccrd_008609	-1.50069	0.00166742	KVH89399	hypothetical protein	supercontig:CcrdV1:scaffold_2059:27552:33306:-1
Ccrd_008617	-1.20218	9.03449e-05	KVH89395	Probable inositol	supercontig:CcrdV1:scaffold_932:52152:60365:-1
Ccrd_008620	-1.91702	0.000461916	KVH89392	CO/COL/TOC1, conserved	supercontig:CcrdV1:scaffold_2840:64757:65858:-1
Ccrd_008622	2.54155	9.00876e-11	KVH89389	Transketolase, C-terminal	supercontig:CcrdV1:scaffold_397:221891:225991:-1
Ccrd_008629	-1.13979	0.00455937	KVH89383	Prenyltransferase/squalene oxidase	supercontig:CcrdV1:scaffold_492:112302:118297:-1
Ccrd_008641	1.83789	0.0149044	KVH89370	hypothetical protein	supercontig:CcrdV1:scaffold_3905:17048:46840:-1
Ccrd_008650	-4.58331	1.33116e-24	KVH89363	Terpene synthase,	supercontig:CcrdV1:scaffold_2153:45356:56101:-1
Ccrd_008663	3.97438	6.99788e-05	KVH89351	Glutaredoxin	supercontig:CcrdV1:scaffold_991:135455:136408:-1
Ccrd_008670	2.29678	9.41852e-06	KVH89344	hypothetical protein	supercontig:CcrdV1:scaffold_1089:95615:97465:-1
Ccrd_008671	-1.1119	0.00699153	KVH89343	protein of	supercontig:CcrdV1:scaffold_1089:124988:128748:-1
Ccrd_008675	-1.32837	0.00491257	KVH89337	hypothetical protein	supercontig:CcrdV1:scaffold_1235:96880:105500:-1
Ccrd_008676	-1.14031	0.000218457	KVH89336	Snf7	supercontig:CcrdV1:scaffold_1235:111280:118332:-1
Ccrd_008678	-3.15973	1.96548e-13	KVH89335	hypothetical protein	supercontig:CcrdV1:scaffold_3584:76401:76688:1
Ccrd_008696	2.45881	0.00393921	KVH89318	cytochrome P450	supercontig:CcrdV1:scaffold_1707:50739:51323:-1
Ccrd_008697	2.66266	0.000599746	KVH89317	hypothetical protein	supercontig:CcrdV1:scaffold_1707:71826:76721:1
Ccrd_008700	-5.72191	1.29299e-12	KVH89313	UDP-glucuronosyl/UDP-glucosyltransferase	supercontig:CcrdV1:scaffold_1120:4164:5663:1
Ccrd_008703	-4.01355	6.10672e-13	KVH89309	hypothetical protein	supercontig:CcrdV1:scaffold_4554:20845:21895:-1
Ccrd_008704	-1.78205	0.00164379	KVH89311	hypothetical protein	supercontig:CcrdV1:scaffold_4554:24775:27400:-1
Ccrd_008714	-1.14256	0.0130325	KVH89301	Photosystem antenna	supercontig:CcrdV1:scaffold_1790:24287:53827:1
Ccrd_008717	-1.20304	0.00743496	KVH89298	protein of	supercontig:CcrdV1:scaffold_1847:59884:65491:1
Ccrd_008726	1.12789	0.000406168	KVH89287	Ribosomal protein	supercontig:CcrdV1:scaffold_7201:15101:18309:-1
Ccrd_008730	-1.20454	0.0209488	KVH89279	hypothetical protein	supercontig:CcrdV1:scaffold_352:137462:138250:1
Ccrd_008741	1.45306	0.00348727	KVH89272	hypothetical protein	supercontig:CcrdV1:scaffold_1485:107866:108864:-1
Ccrd_008784	-1.93637	1.59008e-06	KVH89232	Peptidase S8/S53	supercontig:CcrdV1:scaffold_841:132672:134969:1
Ccrd_008795	3.1245	0.00980052	KVH89216	Cyclin-like protein	supercontig:CcrdV1:scaffold_471:63883:65265:-1
Ccrd_008805	-3.48795	0.00274139	KVH89209	Zinc/iron permease	supercontig:CcrdV1:scaffold_1855:45803:49586:1
Ccrd_008807	-1.09166	0.0322933	KVH89211	Flavin monooxygenase	supercontig:CcrdV1:scaffold_1855:72144:100483:1
Ccrd_008812	1.04337	0.0156298	KVH89203	Armadillo-like helical	supercontig:CcrdV1:scaffold_1896:22436:42406:1
Ccrd_008814	3.1613	5.05641e-05	KVH89201	Pectinesterase, active	supercontig:CcrdV1:scaffold_1896:81123:83122:1
Ccrd_008815	-1.18789	0.0135331	KVH89200	hypothetical protein	supercontig:CcrdV1:scaffold_2241:20225:21920:1
Ccrd_008817	-1.66707	1.86079e-05	KVH89198	Auxin responsive	supercontig:CcrdV1:scaffold_5996:19633:20163:1
Ccrd_008823	1.27168	0.00371776	KVH89191	NAD-dependent epimerase/dehydratase	supercontig:CcrdV1:scaffold_1490:51432:52757:1
Ccrd_008827	1.2331	0.000281087	KVH89187	Ribosomal protein	supercontig:CcrdV1:scaffold_1490:79166:81979:-1
Ccrd_008829	1.1646	0.00242387	KVH89195	Ribosomal protein	supercontig:CcrdV1:scaffold_1490:100022:102622:-1
Ccrd_008831	2.64406	1.2215e-05	KVH89185	High mobility	supercontig:CcrdV1:scaffold_2525:60350:64315:1
Ccrd_008839	2.45379	0.00373677	KVH89181	protein of	supercontig:CcrdV1:scaffold_951:121341:127475:-1
Ccrd_008854	-1.82463	7.66225e-06	KVH89165	D-isomer specific	supercontig:CcrdV1:scaffold_433:129956:133999:-1
Ccrd_008856	1.12599	0.0339862	KVH89168	Alpha/beta hydrolase	supercontig:CcrdV1:scaffold_433:149768:150708:-1
Ccrd_008857	1.2156	0.000292833	KVH89163	Concanavalin A-like	supercontig:CcrdV1:scaffold_433:163973:166024:-1
Ccrd_008860	1.29912	0.00240613	KVH89156	hypothetical protein	supercontig:CcrdV1:scaffold_433:210455:226251:1
Ccrd_008863	-4.85659	3.82005e-09	KVH89158	cytochrome P450	supercontig:CcrdV1:scaffold_433:237176:248060:1
Ccrd_008866	-3.08463	1.12183e-14	KVH89151	Major facilitator	supercontig:CcrdV1:scaffold_4568:10244:16572:1
Ccrd_008878	-1.14266	0.00880151	KVH89141	Zinc finger,	supercontig:CcrdV1:scaffold_151:83819:87402:-1
Ccrd_008881	3.10967	0.00113374	KVH89131	F-box domain,	supercontig:CcrdV1:scaffold_151:163866:165813:1
Ccrd_008882	-1.39777	0.000112472	KVH89132	Peroxisomal biogenesis	supercontig:CcrdV1:scaffold_151:176346:182886:1
Ccrd_008892	-1.46873	0.000592863	KVH89144	Malic enzyme,	supercontig:CcrdV1:scaffold_151:374908:388377:1
Ccrd_008897	-1.151	0.0220806	KVH89117	Cation/H+ exchanger	supercontig:CcrdV1:scaffold_678:25091:40507:1
Ccrd_008908	2.10222	0.0248169	KVH89107	hypothetical protein	supercontig:CcrdV1:scaffold_1292:57168:59539:1
Ccrd_008911	1.42147	0.00549391	KVH89110	Glycoside hydrolase,	supercontig:CcrdV1:scaffold_1292:94272:107662:-1
Ccrd_008913	3.1344	3.33579e-10	KVH89101	cytochrome P450	supercontig:CcrdV1:scaffold_752:25940:27517:1
Ccrd_008915	1.89183	1.87206e-07	KVH89097	Phospholipid/glycerol acyltransferase	supercontig:CcrdV1:scaffold_752:47473:50843:-1
Ccrd_008918	2.62454	0.00379563	KVH89098	Plant specific	supercontig:CcrdV1:scaffold_752:108555:115817:-1
Ccrd_008920	1.65607	5.47449e-06	KVH89092	hypothetical protein	supercontig:CcrdV1:scaffold_752:128301:131508:-1
Ccrd_008922	1.43339	4.95362e-05	KVH89090	hypothetical protein	supercontig:CcrdV1:scaffold_752:132853:133302:-1
Ccrd_008925	1.50832	2.96113e-06	KVH89095	hypothetical protein	supercontig:CcrdV1:scaffold_752:176570:178622:1
Ccrd_008929	-1.0683	0.00876305	KVH89077	hypothetical protein	supercontig:CcrdV1:scaffold_108:510420:514931:1
Ccrd_008931	-1.31793	9.9672e-05	KVH89058	Cysteine synthase/cystathionine	supercontig:CcrdV1:scaffold_108:453567:466766:-1
Ccrd_008934	-1.13541	0.0180578	KVH89060	hypothetical protein	supercontig:CcrdV1:scaffold_108:400140:402592:1
Ccrd_008943	1.25476	0.000187669	KVH89080	Glycoside hydrolase,	supercontig:CcrdV1:scaffold_108:305818:310132:1
Ccrd_008947	1.11166	0.0360382	KVH89084	Heavy metal-associated	supercontig:CcrdV1:scaffold_108:246994:253111:-1
Ccrd_008960	-2.19519	1.55676e-06	KVH89056	GH3 auxin-responsive	supercontig:CcrdV1:scaffold_2674:10769:15109:1
Ccrd_008962	2.71799	2.13585e-05	KVH89054	hypothetical protein	supercontig:CcrdV1:scaffold_2674:35411:38750:1
Ccrd_008963	-2.09802	2.64981e-06	KVH89053	UDP-glucuronosyl/UDP-glucosyltransferase	supercontig:CcrdV1:scaffold_2674:50039:51445:1
Ccrd_008969	1.31441	0.0135671	KVH89047	Aldose 1-/Glucose-6-phosphate	supercontig:CcrdV1:scaffold_1792:10575:15673:1
Ccrd_008971	-1.38475	0.000410506	KVH89044	Nucleic acid-binding,	supercontig:CcrdV1:scaffold_2181:11218:26320:1
Ccrd_008974	1.66563	0.000609072	KVH89041	hypothetical protein	supercontig:CcrdV1:scaffold_2181:37880:42035:-1
Ccrd_008998	1.89216	5.08005e-05	KVH89008	Armadillo-like helical	supercontig:CcrdV1:scaffold_436:29004:34317:1
Ccrd_009006	1.15168	0.0450966	KVH88999	LRAT-like domain-containing	supercontig:CcrdV1:scaffold_436:83066:85246:-1
Ccrd_009015	1.81759	0.0199606	KVH89016	cytochrome b5,	supercontig:CcrdV1:scaffold_436:162745:166585:1
Ccrd_009020	1.87911	3.90614e-06	KVH89010	Myc-type, basic	supercontig:CcrdV1:scaffold_436:231510:232901:1
Ccrd_009026	-1.45043	0.0112086	KVH88995	protein of	supercontig:CcrdV1:scaffold_2136:43887:45470:-1
Ccrd_009029	-1.54609	0.000314532	KVI12464	protein of	supercontig:CcrdV1:scaffold_3:1252458:1252826:1
Ccrd_009032	-1.65065	8.35167e-05	KVI12546	CXC domain-containing	supercontig:CcrdV1:scaffold_3:1227716:1239017:1
Ccrd_009033	-1.10841	0.00806185	KVI12547	protein of	supercontig:CcrdV1:scaffold_3:1225102:1228111:-1
Ccrd_009040	-2.98888	1.63337e-07	KVI12500	Insulin-induced protein	supercontig:CcrdV1:scaffold_3:1179082:1180592:1
Ccrd_009052	-2.54145	0.000127115	KVI12448	Protein of	supercontig:CcrdV1:scaffold_3:1110907:1114810:1
Ccrd_009058	-1.08245	0.00345904	KVI12444	hypothetical protein	supercontig:CcrdV1:scaffold_3:1053183:1060637:1
Ccrd_009062	1.58009	0.0333392	KVI12530	Zinc finger,	supercontig:CcrdV1:scaffold_3:1027243:1028229:-1
Ccrd_009063	2.40392	0.0184271	KVI12529	hypothetical protein	supercontig:CcrdV1:scaffold_3:1024546:1025022:1
Ccrd_009065	5.30355	3.96211e-08	KVI12523	Glycosyl-phosphatidyl inositol-anchored,	supercontig:CcrdV1:scaffold_3:991001:993083:-1
Ccrd_009067	2.76747	1.49746e-06	KVI12525	Calponin homology	supercontig:CcrdV1:scaffold_3:951659:959757:-1
Ccrd_009069	2.27626	3.02224e-10	KVI12531	Pectin lyase	supercontig:CcrdV1:scaffold_3:939936:944187:1
Ccrd_009073	1.32718	0.0149149	KVI12482	AP2/ERF domain-containing	supercontig:CcrdV1:scaffold_3:904986:905850:1
Ccrd_009074	-1.64302	0.00208801	KVI12486	Glycosyl transferase,	supercontig:CcrdV1:scaffold_3:879898:888605:-1
Ccrd_009075	5.88715	1.54794e-15	KVI12487	Glycoside hydrolase,	supercontig:CcrdV1:scaffold_3:875882:878669:1
Ccrd_009076	1.37647	0.00295219	KVI12485	hypothetical protein	supercontig:CcrdV1:scaffold_3:860964:864667:1
Ccrd_009077	1.78488	3.94505e-10	KVI12512	Ribosomal protein	supercontig:CcrdV1:scaffold_3:845590:848416:1
Ccrd_009081	2.74144	0.00343264	KVI12461	hypothetical protein	supercontig:CcrdV1:scaffold_3:822407:825989:1
Ccrd_009084	1.19908	0.027019	KVI12459	Spc97/Spc98	supercontig:CcrdV1:scaffold_3:782708:791296:-1
Ccrd_009086	1.058	0.00103864	KVI12458	Ribosomal protein	supercontig:CcrdV1:scaffold_3:772503:775380:1
Ccrd_009087	1.97998	3.19266e-06	KVI12428	Alpha/beta hydrolase,	supercontig:CcrdV1:scaffold_3:756074:761085:-1
Ccrd_009088	1.13813	0.0148697	KVI12432	Like-Sm (LSM)	supercontig:CcrdV1:scaffold_3:750181:755050:1
Ccrd_009092	1.15358	0.0111703	KVI12509	F-box domain,	supercontig:CcrdV1:scaffold_3:700442:701470:-1
Ccrd_009105	2.45373	0.000143952	KVI12469	Glutathione S-transferase/chloride	supercontig:CcrdV1:scaffold_3:605263:606772:1
Ccrd_009107	-2.08097	4.48017e-05	KVI12466	Glutathione S-transferase/chloride	supercontig:CcrdV1:scaffold_3:568936:581489:1
Ccrd_009117	2.11566	0.000918483	KVI12519	F-box domain,	supercontig:CcrdV1:scaffold_3:436944:440434:1
Ccrd_009119	1.01771	0.0049924	KVI12521	Aldolase-type TIM	supercontig:CcrdV1:scaffold_3:385846:399248:-1
Ccrd_009122	1.17389	0.0115276	KVI12442	PAK-box/P21-Rho-binding	supercontig:CcrdV1:scaffold_3:355489:360064:1
Ccrd_009125	-2.44309	0.0390479	KVI12437	Gibberellin regulated	supercontig:CcrdV1:scaffold_3:287044:302233:1
Ccrd_009126	-1.64362	0.00421285	KVI12438	hypothetical protein	supercontig:CcrdV1:scaffold_3:282517:284309:1
Ccrd_009127	-1.19436	0.0130706	KVI12439	Heat shock	supercontig:CcrdV1:scaffold_3:280147:282483:1
Ccrd_009143	1.24329	0.0333484	KVI12537	F-box domain,	supercontig:CcrdV1:scaffold_3:99630:104105:-1
Ccrd_009146	4.51073	5.6378e-08	KVI12457	Leucine-rich repeat,	supercontig:CcrdV1:scaffold_3:44943:46571:1
Ccrd_009155	4.01724	5.38095e-07	KVI12421	Protein of	supercontig:CcrdV1:scaffold_4423:18766:19694:1
Ccrd_009158	-2.08532	3.19644e-05	KVI12427	Seed maturation	supercontig:CcrdV1:scaffold_4423:39124:40433:1
Ccrd_009162	2.50036	0.0213262	KVI12395	Endonuclease/exonuclease/phosphatase	supercontig:CcrdV1:scaffold_115:24556:27079:-1
Ccrd_009163	3.69097	1.74331e-05	KVI12396	Endonuclease/exonuclease/phosphatase	supercontig:CcrdV1:scaffold_115:27125:30218:-1
Ccrd_009175	1.74558	0.000577552	KVI12417	hypothetical protein	supercontig:CcrdV1:scaffold_115:253124:255079:1
Ccrd_009185	2.53031	0.000109683	KVI12388	Histone H1/H5	supercontig:CcrdV1:scaffold_115:395184:396290:1
Ccrd_009201	-2.34505	0.00393081	KVI12378	AP2/ERF domain-containing	supercontig:CcrdV1:scaffold_847:29933:30379:1
Ccrd_009204	-1.1763	0.00680342	KVI12375	Actin-binding, cofilin/tropomyosin	supercontig:CcrdV1:scaffold_847:64696:68388:-1
Ccrd_009207	-5.19253	1.77764e-07	KVI12376	hypothetical protein	supercontig:CcrdV1:scaffold_847:86412:87682:1
Ccrd_009214	1.11709	0.00119944	KVI12370	Rho termination	supercontig:CcrdV1:scaffold_847:144829:147974:1
Ccrd_009223	1.30435	1.0743e-05	KVI12350	Ribosomal protein	supercontig:CcrdV1:scaffold_258:254615:257834:-1
Ccrd_009229	1.45505	0.0427431	KVI12345	Immunoglobulin E-set	supercontig:CcrdV1:scaffold_258:193943:198176:-1
Ccrd_009233	2.40128	0.00688475	KVI12360	hypothetical protein	supercontig:CcrdV1:scaffold_258:146662:160085:1
Ccrd_009235	2.53994	0.0174786	KVI12362	Gnk2-homologous domain-containing	supercontig:CcrdV1:scaffold_258:124035:127483:-1
Ccrd_009238	-1.38427	0.000142105	KVI12356	Vacuolar protein	supercontig:CcrdV1:scaffold_258:90999:94450:-1
Ccrd_009250	-1.74485	0.0201142	KVI12321	hypothetical protein	supercontig:CcrdV1:scaffold_106:462963:468526:-1
Ccrd_009258	1.05614	0.00796937	KVI12313	hypothetical protein	supercontig:CcrdV1:scaffold_106:320765:334036:-1
Ccrd_009264	5.64689	2.11005e-09	KVI12328	AmbAllergen	supercontig:CcrdV1:scaffold_106:153939:160588:1
Ccrd_009276	2.88174	0.000299784	KVI12308	BTB/POZ-like protein	supercontig:CcrdV1:scaffold_106:12000:19873:-1
Ccrd_009288	1.70934	0.016725	KVI12284	Gibberellin regulated	supercontig:CcrdV1:scaffold_104:6374:13777:-1
Ccrd_009292	3.4552	0.0011933	KVI12257	CDC45 family	supercontig:CcrdV1:scaffold_104:45208:47001:1
Ccrd_009294	1.24869	0.00426819	KVI12263	Acyl-ACP thioesterase	supercontig:CcrdV1:scaffold_104:66877:72942:-1
Ccrd_009298	1.75865	0.0037614	KVI12255	AP2/ERF domain-containing	supercontig:CcrdV1:scaffold_104:103403:109062:-1
Ccrd_009301	1.65589	8.95076e-05	KVI12290	DnaJ domain-containing	supercontig:CcrdV1:scaffold_104:145224:145859:-1
Ccrd_009318	1.96068	0.00432568	KVI12274	hypothetical protein	supercontig:CcrdV1:scaffold_104:324692:326966:1
Ccrd_009319	-3.28279	1.89176e-08	KVI12273	hypothetical protein	supercontig:CcrdV1:scaffold_104:328366:329602:-1
Ccrd_009326	-2.5364	0.0021159	KVI12247	Inositol oxygenase	supercontig:CcrdV1:scaffold_104:407103:410077:1
Ccrd_009328	-1.07655	0.00647731	KVI12245	Phosphofructokinase	supercontig:CcrdV1:scaffold_104:421271:426733:-1
Ccrd_009330	-1.06857	0.000666032	KVI12276	Dual specificity	supercontig:CcrdV1:scaffold_104:452523:456421:-1
Ccrd_009331	1.81476	0.0164505	KVI12275	Leucine-rich repeat-containing	supercontig:CcrdV1:scaffold_104:466285:467442:1
Ccrd_009336	1.15912	0.0309168	KVI12282	hypothetical protein	supercontig:CcrdV1:scaffold_104:504870:507305:-1
Ccrd_009351	-1.00121	0.0187235	KVI12215	hypothetical protein	supercontig:CcrdV1:scaffold_19:775840:778848:-1
Ccrd_009359	3.46907	0.000430929	KVI12211	hypothetical protein	supercontig:CcrdV1:scaffold_19:591771:598212:-1
Ccrd_009360	-1.96513	0.00178653	KVI12203	Glutamine-Leucine-Glutamine, QLQ	supercontig:CcrdV1:scaffold_19:577639:579929:1
Ccrd_009361	-2.05587	0.00160653	KVI12204	hypothetical protein	supercontig:CcrdV1:scaffold_19:571640:573864:1
Ccrd_009362	-1.70889	6.60191e-08	KVI12201	dDENN domain-containing	supercontig:CcrdV1:scaffold_19:557086:570568:1
Ccrd_009366	-1.0814	0.0165339	KVI12205	hypothetical protein	supercontig:CcrdV1:scaffold_19:489398:499237:1
Ccrd_009370	1.3311	0.0162789	KVI12241	Sodium/calcium exchanger	supercontig:CcrdV1:scaffold_19:447336:449969:1
Ccrd_009383	1.71038	9.08662e-05	KVI12232	Pectinesterase inhibitor	supercontig:CcrdV1:scaffold_19:363076:363627:1
Ccrd_009384	-2.2779	0.00203024	KVI12225	Ferric reductase,	supercontig:CcrdV1:scaffold_19:353285:358836:1
Ccrd_009399	1.29216	0.0253292	KVI12170	Glycosyl transferase,	supercontig:CcrdV1:scaffold_19:211042:215259:-1
Ccrd_009415	1.59644	0.000338458	KVI12233	hypothetical protein	supercontig:CcrdV1:scaffold_19:74023:82506:-1
Ccrd_009419	-1.63261	2.25883e-07	KVI12191	Rossmann-like alpha/beta/alpha	supercontig:CcrdV1:scaffold_19:28090:30077:-1
Ccrd_009421	-2.43847	1.25424e-06	KVI12160	AT5g02020/T7H20_70 [Source:Projected	supercontig:CcrdV1:scaffold_19:689:4274:1
Ccrd_009430	-1.88409	0.0108494	KVI12155	Major facilitator	supercontig:CcrdV1:scaffold_1028:85992:88354:-1
Ccrd_009433	3.1504	0.00904676	KVI12122	Glutathione S-transferase/chloride	supercontig:CcrdV1:scaffold_45:2891:3644:1
Ccrd_009438	2.54393	2.28065e-08	KVI12127	protein of	supercontig:CcrdV1:scaffold_45:78701:81878:-1
Ccrd_009449	3.34591	0.00234602	KVI12108	Acyl-CoA N-acyltransferase	supercontig:CcrdV1:scaffold_45:209842:219956:1
Ccrd_009454	1.63551	0.0475167	KVI12091	Actin/actin-like conserved	supercontig:CcrdV1:scaffold_45:251682:253074:-1
Ccrd_009460	4.59966	6.42711e-09	KVI12133	hypothetical protein	supercontig:CcrdV1:scaffold_45:328587:339347:1
Ccrd_009465	-1.27733	0.0115264	KVI12134	Methyltransferase type	supercontig:CcrdV1:scaffold_45:382282:383502:-1
Ccrd_009466	3.50778	0.00254715	KVI12136	Protein of	supercontig:CcrdV1:scaffold_45:391611:392999:1
Ccrd_009468	-1.16195	9.14282e-05	KVI12141	GDP-fucose protein	supercontig:CcrdV1:scaffold_45:414561:418418:1
Ccrd_009478	4.46315	2.12869e-06	KVI12099	Calponin homology	supercontig:CcrdV1:scaffold_45:552784:557739:-1
Ccrd_009488	1.17925	0.000385734	KVI12148	Double-stranded RNA-binding-like	supercontig:CcrdV1:scaffold_45:668038:670362:-1
Ccrd_009496	-1.06892	0.0292175	KVI12083	Galactose oxidase/kelch,	supercontig:CcrdV1:scaffold_3244:36165:39878:-1
Ccrd_009497	1.11997	0.0015247	KVI12084	Ribosomal protein	supercontig:CcrdV1:scaffold_3244:27765:29726:1
Ccrd_009500	1.0404	0.0374083	KVI12087	Drug/metabolite transporter	supercontig:CcrdV1:scaffold_3244:5768:8773:-1
Ccrd_009507	1.44058	2.76945e-05	KVI12069	C2 calcium-dependent	supercontig:CcrdV1:scaffold_1044:68357:71358:-1
Ccrd_009517	4.12051	1.75354e-08	KVI12055	Leucine-rich repeat-containing	supercontig:CcrdV1:scaffold_962:3974:5998:-1
Ccrd_009518	1.97388	0.0456944	KVI12054	Cornichon	supercontig:CcrdV1:scaffold_962:22258:28818:1
Ccrd_009522	2.80998	0.00289713	KVI12059	Leucine-rich repeat-containing	supercontig:CcrdV1:scaffold_962:75457:78264:-1
Ccrd_009525	-1.53991	0.00587711	KVI12062	Isochorismatase-like protein	supercontig:CcrdV1:scaffold_962:114152:114739:-1
Ccrd_009529	-1.97019	0.000479513	KVI12052	Fatty acid	supercontig:CcrdV1:scaffold_1039:14602:21188:1
Ccrd_009531	-3.39106	1.34474e-09	KVI12045	hypothetical protein	supercontig:CcrdV1:scaffold_1039:79643:80800:1
Ccrd_009537	-4.316	7.33074e-24	KVI12034	hypothetical protein	supercontig:CcrdV1:scaffold_235:10691:22802:1
Ccrd_009538	-2.8552	0.00488868	KVI12033	Fatty acid	supercontig:CcrdV1:scaffold_235:24708:25844:-1
Ccrd_009539	-3.65866	0.000443222	KVI12030	Fatty acid	supercontig:CcrdV1:scaffold_235:44826:51998:-1
Ccrd_009540	-3.18445	0.00605096	KVI12043	hypothetical protein	supercontig:CcrdV1:scaffold_235:63955:65263:-1
Ccrd_009556	3.74511	4.29427e-07	KVI12029	Kinesin, motor	supercontig:CcrdV1:scaffold_235:282207:292707:-1
Ccrd_009557	-2.18622	1.28047e-06	KVI12028	Auxin responsive	supercontig:CcrdV1:scaffold_235:297821:306375:-1
Ccrd_009559	2.14384	0.00948334	KVI12020	Nucleic acid-binding,	supercontig:CcrdV1:scaffold_235:327884:330333:1
Ccrd_009563	-1.39309	0.000524932	KVI12007	Regulatory factor,	supercontig:CcrdV1:scaffold_335:27352:35191:-1
Ccrd_009568	-1.45391	0.000830406	KVI12008	Protein BIC1	supercontig:CcrdV1:scaffold_335:64460:64888:-1
Ccrd_009574	1.7967	0.0322692	KVI12015	Mitogen-activated protein	supercontig:CcrdV1:scaffold_335:188113:195924:1
Ccrd_009582	-2.34177	0.000266962	KVI11997	hypothetical protein	supercontig:CcrdV1:scaffold_335:284814:285716:-1
Ccrd_009583	4.10056	5.85387e-08	KVI11998	Histone core	supercontig:CcrdV1:scaffold_335:287172:287678:-1
Ccrd_009592	1.93642	0.00832261	KVI11985	Aquaporin-like protein	supercontig:CcrdV1:scaffold_260:85399:86825:1
Ccrd_009594	-3.83685	6.23978e-09	KVI11979	hypothetical protein	supercontig:CcrdV1:scaffold_260:101717:105072:-1
Ccrd_009598	1.12813	0.000328498	KVI11987	Ribosomal protein	supercontig:CcrdV1:scaffold_260:208511:211407:-1
Ccrd_009601	3.00903	1.68932e-05	KVI11989	Histone core	supercontig:CcrdV1:scaffold_260:230613:231566:-1
Ccrd_009608	1.75303	1.13761e-06	KVI11977	NAD-dependent epimerase/dehydratase	supercontig:CcrdV1:scaffold_260:278716:286320:-1
Ccrd_009623	-1.42179	0.000113338	KVI11961	hypothetical protein	supercontig:CcrdV1:scaffold_2115:45340:50786:1
Ccrd_009624	-1.58062	0.000253758	KVI11959	Protein phosphatase	supercontig:CcrdV1:scaffold_2115:65239:68678:-1
Ccrd_009630	4.45147	2.24424e-05	KVI11948	Barwin-like endoglucanase	supercontig:CcrdV1:scaffold_288:50767:52031:-1
Ccrd_009637	1.43907	0.00344842	KVI11947	HAD-like domain-containing	supercontig:CcrdV1:scaffold_288:141308:143629:-1
Ccrd_009638	1.18171	0.00742523	KVI11952	Phospholipid methyltransferase	supercontig:CcrdV1:scaffold_288:158913:160856:1
Ccrd_009644	2.79981	0.00642114	KVI11954	Homeodomain-like protein	supercontig:CcrdV1:scaffold_288:237369:240213:-1
Ccrd_009657	2.36525	0.00139034	KVI11913	Protein kinase,	supercontig:CcrdV1:scaffold_27:124033:129907:1
Ccrd_009658	1.42922	0.000277905	KVI11916	hypothetical protein	supercontig:CcrdV1:scaffold_27:130630:133185:1
Ccrd_009670	1.92303	5.98136e-07	KVI11894	Cupredoxin	supercontig:CcrdV1:scaffold_27:294588:296799:1
Ccrd_009674	-2.86895	0.0145735	KVI11898	cytochrome P450	supercontig:CcrdV1:scaffold_27:331915:333471:1
Ccrd_009679	-3.50697	1.11203e-19	KVI11893	Tetratricopeptide-like helical	supercontig:CcrdV1:scaffold_27:420481:422657:-1
Ccrd_009693	-4.6766	8.00521e-06	KVI11887	hypothetical protein	supercontig:CcrdV1:scaffold_27:590617:596507:-1
Ccrd_009695	2.65662	5.35048e-07	KVI11885	Leucine-rich repeat-containing	supercontig:CcrdV1:scaffold_27:642539:647752:1
Ccrd_009696	2.72971	7.28511e-07	KVI11882	hypothetical protein	supercontig:CcrdV1:scaffold_27:648817:649152:1
Ccrd_009699	-1.88151	7.29127e-06	KVI11891	hypothetical protein	supercontig:CcrdV1:scaffold_27:711754:714880:-1
Ccrd_009702	-2.37562	5.91585e-05	KVI11932	Ctr copper	supercontig:CcrdV1:scaffold_27:739976:740458:-1
Ccrd_009708	2.58183	2.4854e-13	KVI11877	3-Oxoacyl-[acyl-carrier-protein (ACP)]	supercontig:CcrdV1:scaffold_5233:32196:33968:-1
Ccrd_009719	-2.60629	1.38453e-07	KVI11869	Prenyltransferase/squalene oxidase	supercontig:CcrdV1:scaffold_986:6216:17329:1
Ccrd_009724	5.16007	4.76481e-07	KVI11864	Transcription factor,	supercontig:CcrdV1:scaffold_1965:86507:88287:-1
Ccrd_009725	1.69891	0.00525465	KVI11859	cytochrome P450	supercontig:CcrdV1:scaffold_3441:11791:14903:1
Ccrd_009726	3.77569	3.01402e-11	KVI11858	cytochrome P450	supercontig:CcrdV1:scaffold_6705:18101:20577:1
Ccrd_009728	1.01664	0.0297521	KVI11840	hypothetical protein	supercontig:CcrdV1:scaffold_455:15220:18489:-1
Ccrd_009730	-1.20271	0.00116733	KVI11853	hypothetical protein	supercontig:CcrdV1:scaffold_455:45564:49920:1
Ccrd_009736	1.56596	1.8396e-05	KVI11851	2-isopropylmalate synthase	supercontig:CcrdV1:scaffold_455:152785:158124:-1
Ccrd_009740	2.53708	0.0323324	KVI11844	hypothetical protein	supercontig:CcrdV1:scaffold_455:194476:194835:1
Ccrd_009744	1.25875	0.000154881	KVI11843	Glycoside hydrolase,	supercontig:CcrdV1:scaffold_455:230669:239998:-1
Ccrd_009745	-3.02423	1.66845e-08	KVI11838	hypothetical protein	supercontig:CcrdV1:scaffold_3389:25463:51655:1
Ccrd_009748	-2.11392	4.7988e-06	KVI11819	Aromatic-ring-hydroxylating dioxygenase,	supercontig:CcrdV1:scaffold_236:32573:36501:-1
Ccrd_009752	4.40261	5.62732e-05	KVI11835	Auxin efflux	supercontig:CcrdV1:scaffold_236:91614:95056:-1
Ccrd_009759	2.83886	0.000237051	KVI11828	Zinc finger,	supercontig:CcrdV1:scaffold_236:193904:195106:-1
Ccrd_009765	-1.32491	0.0102908	KVI11825	Concanavalin A-like	supercontig:CcrdV1:scaffold_236:343520:356980:1
Ccrd_009776	2.45209	0.0013518	KVI11808	Histone core	supercontig:CcrdV1:scaffold_5147:2102:3017:1
Ccrd_009778	-1.04717	0.00667925	KVI11805	Syntaxin 6	supercontig:CcrdV1:scaffold_5147:6123:9667:-1
Ccrd_009794	1.29014	0.0464157	KVI11791	Pentatricopeptide repeat-containing	supercontig:CcrdV1:scaffold_3918:4120:8595:1
Ccrd_009797	-1.82463	8.06768e-06	KVI11788	protein of	supercontig:CcrdV1:scaffold_3918:32564:46620:1
Ccrd_009798	1.71133	0.0315841	KVI11787	Chaperone, tailless	supercontig:CcrdV1:scaffold_3918:47014:49080:-1
Ccrd_009799	-1.38302	0.000112902	KVI11783	Chlorophyllase	supercontig:CcrdV1:scaffold_4439:7172:8921:1
Ccrd_009800	-1.02033	0.00742357	KVI11786	hypothetical protein	supercontig:CcrdV1:scaffold_4439:11894:16844:-1
Ccrd_009802	1.69231	0.000182345	KVI11784	UDP-glucuronosyl/UDP-glucosyltransferase	supercontig:CcrdV1:scaffold_4439:40061:41658:-1
Ccrd_009817	1.08534	0.0263358	KVI11763	Uncharacterized domain	supercontig:CcrdV1:scaffold_37:247606:255918:-1
Ccrd_009821	-2.03878	0.00108786	KVI11741	Glycosyl transferase,	supercontig:CcrdV1:scaffold_37:297299:306994:-1
Ccrd_009824	-1.35385	0.00307189	KVI11772	hypothetical protein	supercontig:CcrdV1:scaffold_37:312627:314954:-1
Ccrd_009827	2.05592	0.000601421	KVI11745	hypothetical protein	supercontig:CcrdV1:scaffold_37:368544:369920:-1
Ccrd_009829	-1.05106	0.00955993	KVI11770	Acyl-CoA N-acyltransferase	supercontig:CcrdV1:scaffold_37:407672:412130:1
Ccrd_009834	1.06286	0.00119944	KVI11757	Ribosomal protein	supercontig:CcrdV1:scaffold_37:502287:505031:1
Ccrd_009839	-2.46017	0.000727308	KVI11756	hypothetical protein	supercontig:CcrdV1:scaffold_37:631119:633071:1
Ccrd_009847	2.15154	1.91166e-05	KVI11735	Peptidase S10,	supercontig:CcrdV1:scaffold_1281:92170:95614:-1
Ccrd_009856	1.79848	0.00144737	KVI11731	hypothetical protein	supercontig:CcrdV1:scaffold_3506:14436:19191:1
Ccrd_009867	1.09373	0.0123674	KVI11718	hypothetical protein	supercontig:CcrdV1:scaffold_354:9715:10842:-1
Ccrd_009870	1.68137	0.00317595	KVI11708	hypothetical protein	supercontig:CcrdV1:scaffold_354:101867:104820:1
Ccrd_009872	-1.92605	0.000214871	KVI11706	hypothetical protein	supercontig:CcrdV1:scaffold_354:143860:145152:-1
Ccrd_009874	3.16217	0.00336752	KVI11712	Actin-binding FH2	supercontig:CcrdV1:scaffold_354:184050:201955:-1
Ccrd_009888	-1.03634	0.0147902	KVI11699	Aldo/keto reductase	supercontig:CcrdV1:scaffold_3317:59353:64495:-1
Ccrd_009897	1.42211	0.00340369	KVI11693	hypothetical protein	supercontig:CcrdV1:scaffold_452:152523:156906:-1
Ccrd_009903	2.22489	0.000206841	KVI11685	protein of	supercontig:CcrdV1:scaffold_501:62281:64302:-1
Ccrd_009911	-1.72678	1.95298e-05	KVI11676	Major facilitator	supercontig:CcrdV1:scaffold_5383:23672:26770:1
Ccrd_009935	-1.88608	0.0283355	KVI11650	AP180 N-terminal	supercontig:CcrdV1:scaffold_147:361345:364228:-1
Ccrd_009938	1.81645	1.04942e-05	KVI11657	Glycosyl transferase,	supercontig:CcrdV1:scaffold_147:418013:421027:-1
Ccrd_009939	1.75192	0.00188343	KVI11656	hypothetical protein	supercontig:CcrdV1:scaffold_147:434873:436573:-1
Ccrd_009940	1.71113	0.0327195	KVI11641	Dynein light	supercontig:CcrdV1:scaffold_417:247084:249859:1
Ccrd_009954	-1.15378	0.00453653	KVI11631	Ankyrin repeat-containing	supercontig:CcrdV1:scaffold_1838:72970:79128:1
Ccrd_009956	-1.42106	0.00248307	KVI11634	Barwin-like endoglucanase	supercontig:CcrdV1:scaffold_1838:93683:94696:-1
Ccrd_009959	-4.26375	3.90857e-08	KVI11629	hypothetical protein	supercontig:CcrdV1:scaffold_330:283607:283810:-1
Ccrd_009960	-3.68734	1.33127e-05	KVI11622	hypothetical protein	supercontig:CcrdV1:scaffold_330:273572:274801:-1
Ccrd_009961	2.84726	1.62444e-06	KVI11623	Argonaute/Dicer protein,	supercontig:CcrdV1:scaffold_330:258682:265016:1
Ccrd_009962	1.19275	0.00495872	KVI11624	Armadillo-type fold	supercontig:CcrdV1:scaffold_330:217377:221176:1
Ccrd_009965	2.45579	0.00175454	KVI11621	Protein of	supercontig:CcrdV1:scaffold_330:144999:148682:1
Ccrd_009967	-2.0182	1.0691e-11	KVI11628	hypothetical protein	supercontig:CcrdV1:scaffold_330:43672:47897:1
Ccrd_009968	-2.51023	2.69005e-07	KVI11614	Calcium-transporting P-type	supercontig:CcrdV1:scaffold_1124:12792:15881:1
Ccrd_009973	1.77052	0.043665	KVI11617	Zinc finger,	supercontig:CcrdV1:scaffold_1124:94971:98876:-1
Ccrd_009974	2.37473	9.00876e-11	KVI11616	Heat shock	supercontig:CcrdV1:scaffold_1124:107181:112949:-1
Ccrd_009977	-2.18412	6.6295e-06	KVI11612	hypothetical protein	supercontig:CcrdV1:scaffold_2311:29236:29544:-1
Ccrd_009982	1.40254	0.002702	KVI11601	protein of	supercontig:CcrdV1:scaffold_751:173923:178502:1
Ccrd_009985	1.18566	0.0402514	KVI11600	hypothetical protein	supercontig:CcrdV1:scaffold_751:158951:162444:1
Ccrd_009990	-1.05114	0.0122747	KVI11605	hypothetical protein	supercontig:CcrdV1:scaffold_751:94634:97916:-1
Ccrd_009991	1.82019	0.0215201	KVI11604	Ovate protein	supercontig:CcrdV1:scaffold_751:55278:56057:-1
Ccrd_010018	-1.27445	0.0116596	KVI11565	Non-heme dioxygenase	supercontig:CcrdV1:scaffold_2173:26151:30343:1
Ccrd_010036	2.06731	2.60981e-06	KVI11556	Calponin homology	supercontig:CcrdV1:scaffold_1175:128760:135595:-1
Ccrd_010037	-3.95288	1.55119e-06	KVI11551	Extracellular ligand-binding	supercontig:CcrdV1:scaffold_2417:3042:6318:1
Ccrd_010039	-3.15779	8.9287e-05	KVI11550	Extracellular ligand-binding	supercontig:CcrdV1:scaffold_2417:35254:38238:-1
Ccrd_010041	-1.21766	0.0227518	KVI11546	hypothetical protein	supercontig:CcrdV1:scaffold_2417:65308:70149:-1
Ccrd_010043	-3.61425	1.96792e-34	KVI11541	Carbohydrate-binding domain	supercontig:CcrdV1:scaffold_952:20120:25014:-1
Ccrd_010055	3.28374	0.00264409	KVI11534	hypothetical protein	supercontig:CcrdV1:scaffold_693:125444:127007:1
Ccrd_010056	2.15756	0.000100729	KVI11531	hypothetical protein	supercontig:CcrdV1:scaffold_693:146123:147784:1
Ccrd_010059	2.91913	1.86335e-19	KVI11528	Leucine-rich repeat-containing	supercontig:CcrdV1:scaffold_1356:74494:77299:-1
Ccrd_010063	3.05276	0.00367479	KVI11525	hypothetical protein	supercontig:CcrdV1:scaffold_2216:17978:30200:1
Ccrd_010064	4.22124	6.03297e-11	KVI11524	Uncharacterized protein	supercontig:CcrdV1:scaffold_2216:72725:75237:1
Ccrd_010074	2.98555	1.40231e-08	KVI11514	Protein of	supercontig:CcrdV1:scaffold_4255:40967:43285:-1
Ccrd_010082	4.14291	9.07707e-11	KVI11506	Amino acid	supercontig:CcrdV1:scaffold_1459:46961:49550:1
Ccrd_010085	-1.87048	0.00316602	KVI11503	Protein of	supercontig:CcrdV1:scaffold_1844:14625:17439:1
Ccrd_010088	-2.03328	0.00921135	KVI11502	Protein of	supercontig:CcrdV1:scaffold_1844:79788:82238:1
Ccrd_010092	-1.19954	0.0311288	KVI11498	NADH:ubiquinone/plastoquinone oxidoreductase,	supercontig:CcrdV1:scaffold_2301:63245:64271:-1
Ccrd_010111	2.20021	0.00466816	KVI11477	Kinesin, motor	supercontig:CcrdV1:scaffold_408:264321:270796:-1
Ccrd_010124	-1.13422	0.017985	KVI11459	NdhN [Source:Projected	supercontig:CcrdV1:scaffold_325:177648:179492:1
Ccrd_010125	3.47598	0.00065949	KVI11460	Reticulon	supercontig:CcrdV1:scaffold_325:218921:221864:1
Ccrd_010132	2.31744	0.00783807	KVI11470	A/G-specific adenine	supercontig:CcrdV1:scaffold_325:291679:294485:1
Ccrd_010155	2.4581	0.0423765	KVI11435	Chaperone DnaJ,	supercontig:CcrdV1:scaffold_938:98405:101418:1
Ccrd_010157	-1.5049	7.59212e-05	KVI11433	Aldolase-type TIM	supercontig:CcrdV1:scaffold_938:78556:81218:1
Ccrd_010165	1.6343	7.81769e-07	KVI11423	cytochrome P450	supercontig:CcrdV1:scaffold_3042:39949:42193:1
Ccrd_010176	2.13856	0.000324043	KVI11414	Armadillo-like helical	supercontig:CcrdV1:scaffold_2788:52496:56673:1
Ccrd_010178	1.90424	6.5013e-05	KVI11411	Bifunctional inhibitor/plant	supercontig:CcrdV1:scaffold_1514:14556:16615:-1
Ccrd_010183	-2.96922	7.22433e-13	KVI11406	Mannose-binding lectin	supercontig:CcrdV1:scaffold_1442:16118:27836:1
Ccrd_010189	-3.0975	4.34897e-05	KVI11401	C2 calcium-dependent	supercontig:CcrdV1:scaffold_4959:34554:37825:-1
Ccrd_010194	2.01954	2.30664e-09	KVI11394	Ferritin	supercontig:CcrdV1:scaffold_971:28268:38445:1
Ccrd_010202	-6.34728	1.48018e-11	KVI11388	Heavy metal-associated	supercontig:CcrdV1:scaffold_1902:29633:30351:1
Ccrd_010230	-1.1043	0.00689046	KVI11362	Concanavalin A-like	supercontig:CcrdV1:scaffold_2609:58189:67567:1
Ccrd_010252	2.29311	8.77785e-07	KVI11336	hypothetical protein	supercontig:CcrdV1:scaffold_247:193318:211107:-1
Ccrd_010253	1.8576	1.94797e-05	KVI11337	Protein kinase,	supercontig:CcrdV1:scaffold_247:215113:220582:-1
Ccrd_010258	2.70227	0.0131908	KVI11333	BTB/POZ fold	supercontig:CcrdV1:scaffold_2347:8928:13192:1
Ccrd_010260	-1.97141	0.00136763	KVI11331	hypothetical protein	supercontig:CcrdV1:scaffold_1335:75825:77742:-1
Ccrd_010261	1.36418	0.00494628	KVI11328	DNA polymerase	supercontig:CcrdV1:scaffold_587:33683:41534:1
Ccrd_010268	-2.76831	2.01812e-12	KVI11324	Aminotransferase class-III	supercontig:CcrdV1:scaffold_422:214297:221425:-1
Ccrd_010271	-1.3511	0.00876305	KVI11319	cytochrome f	supercontig:CcrdV1:scaffold_5073:13389:13689:-1
Ccrd_010273	-1.73079	0.00264132	KVI11316	cytochrome b6/f	supercontig:CcrdV1:scaffold_5073:15496:15738:1
Ccrd_010274	-1.28881	0.00256912	KVI11320	NADH:ubiquinone oxidoreductase,	supercontig:CcrdV1:scaffold_5073:30533:32272:-1
Ccrd_010276	-1.02991	0.034299	KVI11315	hypothetical protein	supercontig:CcrdV1:scaffold_3574:41771:48555:-1
Ccrd_010279	-1.06923	0.0261439	KVI11314	Glutathione S-transferase/chloride	supercontig:CcrdV1:scaffold_1365:66956:79520:1
Ccrd_010310	2.09873	0.041744	KVI11282	Protein of	supercontig:CcrdV1:scaffold_5426:30901:31986:-1
Ccrd_010312	1.26248	0.00121069	KVI11280	Glycoside hydrolase	supercontig:CcrdV1:scaffold_919:37349:46993:1
Ccrd_010337	2.89379	0.00642405	KVI11255	Concanavalin A-like	supercontig:CcrdV1:scaffold_644:17328:19522:1
Ccrd_010346	-2.64626	3.05603e-07	KVI11245	LURP1-like domain-containing	supercontig:CcrdV1:scaffold_4887:5675:6843:-1
Ccrd_010349	-1.37277	9.02259e-05	KVI11243	Concanavalin A-like	supercontig:CcrdV1:scaffold_9650:782:4048:1
Ccrd_010351	1.94484	0.000153936	KVI11241	Aminotransferase class-III	supercontig:CcrdV1:scaffold_6189:18439:22790:-1
Ccrd_010357	1.29307	0.00142983	KVI11235	NADH:ubiquinone oxidoreductase,	supercontig:CcrdV1:scaffold_6428:5188:5406:1
Ccrd_010368	2.35168	0.00336222	KVI11224	hypothetical protein	supercontig:CcrdV1:scaffold_1933:81125:83275:1
Ccrd_010372	3.62073	0.000362488	KVI11220	hypothetical protein	supercontig:CcrdV1:scaffold_1493:90252:90620:-1
Ccrd_010377	3.1542	2.69005e-07	KVI11213	hypothetical protein	supercontig:CcrdV1:scaffold_285:159665:163205:1
Ccrd_010384	-2.17065	0.00200748	KVI11206	DNA-binding WRKY	supercontig:CcrdV1:scaffold_1029:57422:59407:1
Ccrd_010398	-1.41607	0.00200748	KVI11194	Macrophage migration	supercontig:CcrdV1:scaffold_3449:544:2778:1
Ccrd_010405	-1.20989	0.00722337	KVI11187	cytochrome b245,	supercontig:CcrdV1:scaffold_542:47228:53754:-1
Ccrd_010411	3.06851	7.03497e-08	KVI11181	PC-Esterase	supercontig:CcrdV1:scaffold_1971:77186:83379:-1
Ccrd_010440	-1.12277	0.0318729	KVI11150	hypothetical protein	supercontig:CcrdV1:scaffold_2978:32389:33271:1
Ccrd_010451	2.2677	0.000977073	KVI11142	GAF domain-containing	supercontig:CcrdV1:scaffold_1661:68407:73356:1
Ccrd_010468	-1.14774	0.0194046	KVI11125	Heavy metal-associated	supercontig:CcrdV1:scaffold_1573:23180:24978:-1
Ccrd_010471	-1.85272	0.000122081	KVI11123	hypothetical protein	supercontig:CcrdV1:scaffold_1573:93031:95552:1
Ccrd_010472	1.9984	0.00367026	KVI11121	Homeodomain-like protein	supercontig:CcrdV1:scaffold_2239:47436:48858:1
Ccrd_010473	6.00083	4.54029e-14	KVI11118	Kinesin-like protein	supercontig:CcrdV1:scaffold_1418:7382:11700:1
Ccrd_010474	2.71411	4.5567e-05	KVI11119	Protein kinase,	supercontig:CcrdV1:scaffold_1418:43832:58347:1
Ccrd_010475	-1.02983	0.0387703	KVI11120	protein of	supercontig:CcrdV1:scaffold_1418:62576:65218:1
Ccrd_010478	-1.11378	0.0183583	KVI11114	Heavy metal-associated	supercontig:CcrdV1:scaffold_1984:78056:79524:1
Ccrd_010503	4.50472	2.30863e-09	KVI11087	Pectinesterase, active	supercontig:CcrdV1:scaffold_1130:26828:28776:1
Ccrd_010504	1.49153	0.0035611	KVI11088	Epoxide hydrolase-like	supercontig:CcrdV1:scaffold_1130:118117:121385:1
Ccrd_010509	2.41368	4.88288e-05	KVI11086	Armadillo-type fold	supercontig:CcrdV1:scaffold_2773:58281:68110:1
Ccrd_010510	-1.00638	0.0160949	KVI11084	Major facilitator	supercontig:CcrdV1:scaffold_4204:38989:42207:1
Ccrd_010519	2.85054	0.000162307	KVI11075	Bromo adjacent	supercontig:CcrdV1:scaffold_2389:51031:57581:1
Ccrd_010520	-2.56225	9.82344e-08	KVI11069	Protein of	supercontig:CcrdV1:scaffold_286:305143:312941:1
Ccrd_010522	-1.12857	0.00613884	KVI11067	Beta-glucosidase, GBA2	supercontig:CcrdV1:scaffold_286:255521:271787:1
Ccrd_010523	-3.32078	0.00214727	KVI11068	Aldolase-type TIM	supercontig:CcrdV1:scaffold_286:216809:218826:1
Ccrd_010525	1.00109	0.00813347	KVI11074	protein of	supercontig:CcrdV1:scaffold_286:128602:130727:-1
Ccrd_010528	4.65142	3.47396e-10	KVI11066	DNA replication	supercontig:CcrdV1:scaffold_286:103631:109182:-1
Ccrd_010529	1.40057	3.68305e-06	KVI11065	Ribosomal protein	supercontig:CcrdV1:scaffold_2041:406:11699:1
Ccrd_010537	2.16035	2.79028e-06	KVI11055	Leucine-rich repeat-containing	supercontig:CcrdV1:scaffold_982:99768:103748:1
Ccrd_010544	-1.14656	0.0124606	KVI11047	NIF system	supercontig:CcrdV1:scaffold_3108:40108:44279:1
Ccrd_010561	1.04322	0.0423625	KVI11034	Beta-Casp domain-containing	supercontig:CcrdV1:scaffold_3811:17604:24645:-1
Ccrd_010577	-1.6257	4.30995e-06	KVI11015	DnaJ domain-containing	supercontig:CcrdV1:scaffold_1508:65785:67431:1
Ccrd_010591	1.11825	0.0337985	KVI11003	Protein phosphatase	supercontig:CcrdV1:scaffold_3912:40960:44870:-1
Ccrd_010600	1.84722	0.00232134	KVI10992	hypothetical protein	supercontig:CcrdV1:scaffold_1500:93428:97022:-1
Ccrd_010613	1.60045	0.0175904	KVI10979	Late embryogenesis	supercontig:CcrdV1:scaffold_1487:38520:43560:-1
Ccrd_010634	-1.49591	0.00042966	KVI10974	protein of	supercontig:CcrdV1:scaffold_180:92469:97593:1
Ccrd_010654	-3.20059	1.4455e-11	KVI10939	EDTS5 [Source:Projected	supercontig:CcrdV1:scaffold_451:130431:134720:1
Ccrd_010663	-1.65579	8.04302e-05	KVI10935	hypothetical protein	supercontig:CcrdV1:scaffold_451:234558:249849:-1
Ccrd_010668	2.07791	0.00532803	KVI10926	Zinc finger,	supercontig:CcrdV1:scaffold_2345:47473:50592:-1
Ccrd_010675	1.15769	0.0230144	KVI10923	UDP-glucuronosyl/UDP-glucosyltransferase	supercontig:CcrdV1:scaffold_1284:42366:43295:1
Ccrd_010678	-1.24535	0.0170241	KVI10916	Phosphate-induced protein	supercontig:CcrdV1:scaffold_1272:100016:102639:1
Ccrd_010683	2.06759	0.0218954	KVI10910	Fatty acid	supercontig:CcrdV1:scaffold_1908:64007:65411:1
Ccrd_010685	2.48875	0.0045801	KVI10914	protein of	supercontig:CcrdV1:scaffold_1908:79971:81538:1
Ccrd_010686	1.29057	8.10591e-05	KVI10913	BTB/POZ fold	supercontig:CcrdV1:scaffold_1908:94103:96706:1
Ccrd_010697	-1.09168	0.000917326	KVI10902	Transcription factor	supercontig:CcrdV1:scaffold_1137:61177:69153:1
Ccrd_010699	1.17853	0.0276047	KVI10904	hypothetical protein	supercontig:CcrdV1:scaffold_1137:96358:98577:1
Ccrd_010700	-1.10249	0.0174178	KVI10896	ABC-2 type	supercontig:CcrdV1:scaffold_2450:911:3534:-1
Ccrd_010701	-2.86057	6.484e-05	KVI10897	AAA+ ATPase	supercontig:CcrdV1:scaffold_2450:25178:28918:-1
Ccrd_010721	-2.54491	0.000286967	KVI10876	Oligopeptide transporter	supercontig:CcrdV1:scaffold_5864:2593:9834:1
Ccrd_010722	-1.76882	4.94821e-06	KVI10872	hypothetical protein	supercontig:CcrdV1:scaffold_233:5007:22638:1
Ccrd_010736	1.78796	0.00634092	KVI10855	Protein of	supercontig:CcrdV1:scaffold_233:189950:191377:-1
Ccrd_010742	1.54077	3.3895e-06	KVI10864	Alpha tubulin	supercontig:CcrdV1:scaffold_233:256521:259146:-1
Ccrd_010748	-3.31147	5.82807e-05	KVI10858	Peptidase S10,	supercontig:CcrdV1:scaffold_233:344657:355407:1
Ccrd_010751	1.337	0.00639927	KVI10846	hypothetical protein	supercontig:CcrdV1:scaffold_4002:44900:46151:1
Ccrd_010752	3.42695	0.00347722	KVI10845	hypothetical protein	supercontig:CcrdV1:scaffold_9836:5140:5908:1
Ccrd_010766	-1.63777	3.97217e-05	KVI10823	lateral organ	supercontig:CcrdV1:scaffold_758:93808:95410:1
Ccrd_010774	3.12418	0.000162715	KVI10833	Protein of	supercontig:CcrdV1:scaffold_758:143047:146625:-1
Ccrd_010790	-1.64645	3.17339e-08	KVI10808	hypothetical protein	supercontig:CcrdV1:scaffold_1158:60522:62744:-1
Ccrd_010795	1.49248	0.000115136	KVI10790	Ribosomal protein	supercontig:CcrdV1:scaffold_432:240266:240703:-1
Ccrd_010799	1.23147	8.84718e-05	KVI10794	Nucleotide-binding, alpha-beta	supercontig:CcrdV1:scaffold_432:158296:165487:1
Ccrd_010801	2.40508	3.0074e-07	KVI10800	hypothetical protein	supercontig:CcrdV1:scaffold_432:114110:116188:-1
Ccrd_010804	2.12187	6.67403e-09	KVI10797	ACT domain-containing	supercontig:CcrdV1:scaffold_432:62681:66492:1
Ccrd_010805	3.04439	2.78589e-07	KVI10796	Leucine-rich repeat-containing	supercontig:CcrdV1:scaffold_432:45318:48256:1
Ccrd_010811	2.66828	8.90695e-05	KVI10786	Phospholipase C,	supercontig:CcrdV1:scaffold_2833:12918:17904:1
Ccrd_010822	2.67888	0.00148793	KVI10768	Protein of	supercontig:CcrdV1:scaffold_66:150570:151487:1
Ccrd_010832	-1.45104	0.0236219	KVI10743	Homeodomain-like protein	supercontig:CcrdV1:scaffold_66:270784:272841:-1
Ccrd_010834	2.66593	0.00592521	KVI10745	hypothetical protein	supercontig:CcrdV1:scaffold_66:305947:319656:1
Ccrd_010847	-4.61028	1.20371e-10	KVI10757	Protein of	supercontig:CcrdV1:scaffold_66:493484:500182:1
Ccrd_010861	-2.37508	1.12579e-07	KVI10737	Ferredoxin--nitrite reductase,	supercontig:CcrdV1:scaffold_1744:69040:71851:1
Ccrd_010864	2.06269	0.0139233	KVI10734	hypothetical protein	supercontig:CcrdV1:scaffold_1744:91189:93303:1
Ccrd_010877	1.00646	0.0349265	KVI10719	Protein kinase,	supercontig:CcrdV1:scaffold_30:198772:205079:-1
Ccrd_010878	1.24355	0.0090292	KVI10714	hypothetical protein	supercontig:CcrdV1:scaffold_30:237137:240297:-1
Ccrd_010884	3.34569	0.00248876	KVI10727	hypothetical protein	supercontig:CcrdV1:scaffold_30:337919:338992:1
Ccrd_010897	-6.09094	2.60315e-13	KVI10701	Gamma thionin	supercontig:CcrdV1:scaffold_30:519141:519991:-1
Ccrd_010901	-1.46202	3.81604e-05	KVI10693	CRAL-TRIO domain-containing	supercontig:CcrdV1:scaffold_30:577278:581340:1
Ccrd_010910	1.10585	0.00024565	KVI10712	Galactose-binding domain-like	supercontig:CcrdV1:scaffold_30:724300:732663:1
Ccrd_010915	-3.03087	0.000568493	KVI10707	FAR1 DNA	supercontig:CcrdV1:scaffold_30:768302:770749:-1
Ccrd_010917	4.52367	7.55702e-08	KVI10679	Condensin complex	supercontig:CcrdV1:scaffold_618:12968:22421:-1
Ccrd_010920	5.43144	4.56771e-09	KVI10673	protein of	supercontig:CcrdV1:scaffold_618:39070:45649:-1
Ccrd_010929	2.50671	7.50452e-05	KVI10676	Glycoside hydrolase,	supercontig:CcrdV1:scaffold_618:157381:162036:-1
Ccrd_010934	1.01152	0.00146257	KVI10662	Ribosomal protein	supercontig:CcrdV1:scaffold_570:67638:70801:1
Ccrd_010935	2.11223	4.37544e-15	KVI10661	Glycoside hydrolase,	supercontig:CcrdV1:scaffold_570:72850:75967:-1
Ccrd_010942	1.54026	0.00385924	KVI10654	hypothetical protein	supercontig:CcrdV1:scaffold_570:185240:191408:1
Ccrd_010943	1.1419	0.00800637	KVI10655	tRNase Z	supercontig:CcrdV1:scaffold_570:191980:194605:-1
Ccrd_010945	3.4024	8.14556e-09	KVI10657	IQ motif,	supercontig:CcrdV1:scaffold_570:202727:204988:-1
Ccrd_010948	1.30217	0.0322895	KVI10634	Transcription factor	supercontig:CcrdV1:scaffold_670:27577:29073:1
Ccrd_010952	3.60801	5.01522e-06	KVI10644	Thymidine kinase	supercontig:CcrdV1:scaffold_670:51144:52721:-1
Ccrd_010955	1.37478	0.0103866	KVI10648	DOMON domain-containing	supercontig:CcrdV1:scaffold_670:71606:73374:-1
Ccrd_010956	-1.08759	0.0354094	KVI10647	cytochrome b561,	supercontig:CcrdV1:scaffold_670:80276:82745:1
Ccrd_010977	-1.10766	0.000626172	KVI10608	GAF domain-containing	supercontig:CcrdV1:scaffold_172:323248:329854:1
Ccrd_010982	1.66347	0.000886726	KVI10601	FAS1 domain-containing	supercontig:CcrdV1:scaffold_172:292201:293400:-1
Ccrd_010983	-1.62858	0.0103356	KVI10602	Nudix hydrolase	supercontig:CcrdV1:scaffold_172:278645:283654:1
Ccrd_010984	-1.3557	0.000245825	KVI10595	Protein kinase-like	supercontig:CcrdV1:scaffold_172:268114:274518:-1
Ccrd_010985	1.25969	0.00158821	KVI10596	Thiolase	supercontig:CcrdV1:scaffold_172:255481:261587:-1
Ccrd_010997	1.22191	0.00118274	KVI10620	Zinc finger,	supercontig:CcrdV1:scaffold_172:119683:122493:1
Ccrd_011014	1.92083	1.55037e-05	KVI10577	ADP-glucose pyrophosphorylase,	supercontig:CcrdV1:scaffold_243:200797:204781:1
Ccrd_011018	1.2109	7.24914e-05	KVI10585	Nonaspanin (TM9SF)	supercontig:CcrdV1:scaffold_243:255376:258639:-1
Ccrd_011029	-1.19599	0.0358414	KVI10570	Aldolase-type TIM	supercontig:CcrdV1:scaffold_1008:129749:133306:-1
Ccrd_011032	-1.07238	0.0112522	KVI10563	Carotenoid oxygenase	supercontig:CcrdV1:scaffold_1008:96481:98280:1
Ccrd_011034	-2.04842	0.00858173	KVI10569	VQ-like protein	supercontig:CcrdV1:scaffold_1008:41954:42247:-1
Ccrd_011044	1.75345	0.0195428	KVI10552	X8-like protein	supercontig:CcrdV1:scaffold_259:248364:249808:1
Ccrd_011049	-1.43475	5.1494e-06	KVI10559	Mss4-like protein	supercontig:CcrdV1:scaffold_259:206918:208821:1
Ccrd_011050	5.03683	8.17295e-08	KVI10539	hypothetical protein	supercontig:CcrdV1:scaffold_259:204248:205525:1
Ccrd_011052	-1.40343	0.000187669	KVI10541	hypothetical protein	supercontig:CcrdV1:scaffold_259:176183:183961:-1
Ccrd_011061	-1.20509	0.00051706	KVI10549	Concanavalin A-like	supercontig:CcrdV1:scaffold_259:196:27171:1
Ccrd_011062	-1.2142	0.00020365	KVI10536	Concanavalin A-like	supercontig:CcrdV1:scaffold_2317:8415:47755:-1
Ccrd_011067	2.93181	5.7304e-06	KVI10528	BZR1, transcriptional	supercontig:CcrdV1:scaffold_1061:8848:14152:-1
Ccrd_011094	-1.21754	0.0421216	KVI10503	No apical	supercontig:CcrdV1:scaffold_279:151514:153197:-1
Ccrd_011110	3.64763	1.27575e-11	KVI10458	hypothetical protein	supercontig:CcrdV1:scaffold_130:2219:20692:1
Ccrd_011114	1.28574	0.000217914	KVI10475	Tetratricopeptide-like helical	supercontig:CcrdV1:scaffold_130:56360:60386:-1
Ccrd_011125	1.07397	0.000384955	KVI10452	Transcription factor,	supercontig:CcrdV1:scaffold_130:207518:209232:1
Ccrd_011129	1.18615	0.00623546	KVI10461	Basic-leucine zipper	supercontig:CcrdV1:scaffold_130:262949:265001:-1
Ccrd_011132	2.47025	0.0180181	KVI10482	No apical	supercontig:CcrdV1:scaffold_130:319979:321634:1
Ccrd_011139	1.31759	0.0431754	KVI10481	Protein kinase,	supercontig:CcrdV1:scaffold_130:380646:390884:-1
Ccrd_011149	1.53541	9.45275e-06	KVI10465	Protein kinase,	supercontig:CcrdV1:scaffold_130:463624:470919:-1
Ccrd_011153	1.09711	0.00448254	KVI10383	Protein of	supercontig:CcrdV1:scaffold_29:775146:776938:-1
Ccrd_011155	1.64301	7.0946e-05	KVI10377	cytochrome b6-f	supercontig:CcrdV1:scaffold_29:757959:760811:1
Ccrd_011160	-1.4091	0.00299664	KVI10412	Apple-like protein	supercontig:CcrdV1:scaffold_29:644165:693723:1
Ccrd_011165	1.88471	0.00447628	KVI10415	Concanavalin A-like	supercontig:CcrdV1:scaffold_29:599019:601094:1
Ccrd_011170	-1.72598	7.25363e-05	KVI10407	Zinc/iron permease	supercontig:CcrdV1:scaffold_29:563438:565773:-1
Ccrd_011182	1.02049	0.00568663	KVI10434	hypothetical protein	supercontig:CcrdV1:scaffold_29:479701:482486:-1
Ccrd_011188	3.63193	7.19855e-09	KVI10432	hypothetical protein	supercontig:CcrdV1:scaffold_29:427886:428203:1
Ccrd_011189	-1.51725	7.35506e-05	KVI10431	hypothetical protein	supercontig:CcrdV1:scaffold_29:414910:421172:-1
Ccrd_011192	1.46545	0.000410012	KVI10396	Cell division	supercontig:CcrdV1:scaffold_29:397025:401647:-1
Ccrd_011195	1.6738	0.000117718	KVI10399	Microtubule-associated protein,	supercontig:CcrdV1:scaffold_29:361237:366310:1
Ccrd_011198	2.05501	0.000158568	KVI10392	Aspartate carbamoyltransferase	supercontig:CcrdV1:scaffold_29:327274:331205:1
Ccrd_011200	1.05616	0.0349338	KVI10423	Double-stranded RNA-binding	supercontig:CcrdV1:scaffold_29:302806:307976:1
Ccrd_011201	-1.19091	0.00132587	KVI10424	Alanine racemase,	supercontig:CcrdV1:scaffold_29:297608:301233:1
Ccrd_011207	1.6833	0.000304889	KVI10430	CRAL-TRIO domain-containing	supercontig:CcrdV1:scaffold_29:201810:208239:1
Ccrd_011222	1.46042	2.15673e-06	KVI10442	Heat shock	supercontig:CcrdV1:scaffold_29:54826:56954:1
Ccrd_011226	-2.43029	4.95976e-07	KVI10446	Aldolase-type TIM	supercontig:CcrdV1:scaffold_29:30598:33328:-1
Ccrd_011232	1.32728	0.00179984	KVI10367	Armadillo-like helical	supercontig:CcrdV1:scaffold_1010:6994:12757:1
Ccrd_011233	2.40429	0.0109302	KVI10366	Aminotransferase-like, plant	supercontig:CcrdV1:scaffold_1010:12951:14642:-1
[truncated: 2,628 more rows]
