# Supplementary material for: Comparative Analysis of Bioactive Compounds in Two Globe Artichoke Ecotypes Sanitized and Non-Sanitized from Viral Infections
Source: Plants (Basel). 2023 Apr 10;12(8):1600. doi: 10.3390/plants12081600 (PMC10145195; doi:10.3390/plants12081600)
Supplement: Supplementary file 1 [file plants-12-01600-s001.zip › Table S6.xlsx]

## Sheet: Table S6 DEGs in S-plants
Table S6. Gene expression values, FDR and relatives genetic information in the comparison between Locale di Mola (LM) and Troianella (TR) sanitized (S) samples (LM-S vs TR-S).
GeneID	log2FC	FDR	TranscriptID	Protein description	Position on C. cardunculus genome
Ccrd_000941	-2.0233	0.0453549	KVH96965	Apple-like protein	supercontig:CcrdV1:scaffold_1916:22798:27256:1
Ccrd_002351	-2.45041	0.043329	KVH95605	hypothetical protein	supercontig:CcrdV1:scaffold_11:296474:298198:-1
Ccrd_002370	-2.76204	0.0163954	KVH95572	DNA-binding WRKY	supercontig:CcrdV1:scaffold_11:86579:88282:1
Ccrd_002384	-3.22042	0.00208612	KVH95542	Glycoside hydrolase,	supercontig:CcrdV1:scaffold_2176:39651:41352:1
Ccrd_002668	-2.33971	0.00752841	KVH95215	Alcohol dehydrogenase	supercontig:CcrdV1:scaffold_9:112605:114878:1
Ccrd_002909	-2.41454	0.0481792	KVH95022	hypothetical protein	supercontig:CcrdV1:scaffold_8170:6820:8278:-1
Ccrd_003725	-2.59936	0.0288015	KVH94214	cytochrome P450	supercontig:CcrdV1:scaffold_56:529550:543638:-1
Ccrd_004202	-2.31647	0.00917948	KVH93741	Hly-III-related protein	supercontig:CcrdV1:scaffold_2079:15792:18461:1
Ccrd_004406	-2.26854	0.0297886	KVH93541	Ankyrin repeat-containing	supercontig:CcrdV1:scaffold_2272:34715:36344:1
Ccrd_004587	-2.52711	0.0340507	KVH93361	Allergen V5/Tpx-1-related	supercontig:CcrdV1:scaffold_5775:12352:15082:1
Ccrd_004853	-2.10807	0.0214966	KVH93102	Extracellular ligand-binding	supercontig:CcrdV1:scaffold_51:525283:561634:1
Ccrd_005086	2.08241	0.0425401	KVH92813	Chloride channel	supercontig:CcrdV1:scaffold_16:114607:118317:1
Ccrd_005189	-2.53041	0.0371681	KVH92769	Metallopeptidase, catalytic	supercontig:CcrdV1:scaffold_4091:34543:44747:1
Ccrd_005477	-2.82011	0.00633728	KVH92492	hypothetical protein	supercontig:CcrdV1:scaffold_464:98903:99397:1
Ccrd_005995	-2.37183	0.0288015	KVH91968	hypothetical protein	supercontig:CcrdV1:scaffold_736:140516:141505:-1
Ccrd_005996	-2.62698	0.020899	KVH91971	AP2/ERF domain-containing	supercontig:CcrdV1:scaffold_736:132388:133074:1
Ccrd_006120	-2.38953	0.0425467	KVH91864	BTB/POZ fold	supercontig:CcrdV1:scaffold_202:595:2001:1
Ccrd_006330	-2.29201	0.0256006	KVH91646	AAA+ ATPase	supercontig:CcrdV1:scaffold_486:237773:239287:1
Ccrd_006372	-2.23861	0.0371681	KVH91605	General substrate	supercontig:CcrdV1:scaffold_2252:9270:10868:1
Ccrd_006885	-2.16685	0.0465199	KVH91090	DNA-binding WRKY	supercontig:CcrdV1:scaffold_386:162732:164901:-1
Ccrd_007007	-2.04744	0.0438213	KVH90980	Terpene synthase,	supercontig:CcrdV1:scaffold_333:65772:73390:1
Ccrd_007184	-2.756	0.00461612	KVH90781	hypothetical protein	supercontig:CcrdV1:scaffold_182:7158:11458:-1
Ccrd_007324	-3.17281	0.00208612	KVH90661	No apical	supercontig:CcrdV1:scaffold_22:619707:622960:1
Ccrd_007891	-2.5409	0.0305656	KVH90091	BTB/POZ fold	supercontig:CcrdV1:scaffold_2:1261645:1263057:-1
Ccrd_009529	-2.96715	9.2332e-06	KVI12052	Fatty acid	supercontig:CcrdV1:scaffold_1039:14602:21188:1
Ccrd_010183	-2.74377	0.0153715	KVI11406	Mannose-binding lectin	supercontig:CcrdV1:scaffold_1442:16118:27836:1
Ccrd_010189	-3.04513	0.00390069	KVI11401	C2 calcium-dependent	supercontig:CcrdV1:scaffold_4959:34554:37825:-1
Ccrd_010569	-2.28121	0.0305656	KVI11026	F-box domain,	supercontig:CcrdV1:scaffold_750:63328:64798:1
Ccrd_010654	-2.12281	0.00917948	KVI10939	EDTS5 [Source:Projected	supercontig:CcrdV1:scaffold_451:130431:134720:1
Ccrd_010701	-2.78697	0.00106484	KVI10897	AAA+ ATPase	supercontig:CcrdV1:scaffold_2450:25178:28918:-1
Ccrd_010884	2.51689	0.0371681	KVI10727	hypothetical protein	supercontig:CcrdV1:scaffold_30:337919:338992:1
Ccrd_011553	-2.45733	0.0438213	KVI10052	Leucine-rich repeat-containing	supercontig:CcrdV1:scaffold_3682:32852:35974:-1
Ccrd_011557	-2.21061	0.0453549	KVI10026	hypothetical protein	supercontig:CcrdV1:scaffold_340:32176:33397:-1
Ccrd_011592	-2.29418	0.0419149	KVI10013	hypothetical protein	supercontig:CcrdV1:scaffold_67:115734:119449:-1
Ccrd_012037	-2.63744	0.0273784	KVI09580	AP2/ERF domain-containing	supercontig:CcrdV1:scaffold_3998:41253:48088:-1
Ccrd_012250	-2.75809	4.56592e-06	KVI09409	hypothetical protein	supercontig:CcrdV1:scaffold_70:584482:587005:-1
Ccrd_013177	-2.38957	0.0453549	KVI08458	Wall-associated receptor	supercontig:CcrdV1:scaffold_485:201564:207708:-1
Ccrd_013341	-2.02756	0.0425993	KVI08289	Zinc finger,	supercontig:CcrdV1:scaffold_2185:4999:8402:1
Ccrd_013855	1.6992	0.0077511	KVI07785	Gibberellin regulated	supercontig:CcrdV1:scaffold_216:220108:221451:-1
Ccrd_014785	-2.70848	0.0134989	KVI06861	EXTL2, alpha-1,4-N-acetylhexosaminyltransferase	supercontig:CcrdV1:scaffold_575:124607:127511:1
Ccrd_015097	-2.37339	0.0425401	KVI06545	Armadillo-like helical	supercontig:CcrdV1:scaffold_628:181696:186605:-1
Ccrd_015289	-2.72027	0.0153715	KVI06356	hypothetical protein	supercontig:CcrdV1:scaffold_97:203169:205605:-1
Ccrd_017135	-2.26734	0.0444816	KVI04547	hypothetical protein	supercontig:CcrdV1:scaffold_7554:8352:8678:-1
Ccrd_017513	1.86872	0.0168628	KVI04181	Hydroxymethylglutaryl-CoA reductase,	supercontig:CcrdV1:scaffold_657:133316:135728:-1
Ccrd_017597	-2.46461	0.0425993	KVI04089	Plant disease	supercontig:CcrdV1:scaffold_299:274310:281614:-1
Ccrd_018280	-2.54473	0.0361159	KVI03426	Glycoside hydrolase,	supercontig:CcrdV1:scaffold_1791:83245:91324:1
Ccrd_019750	-2.50222	0.0278571	KVI01956	G protein	supercontig:CcrdV1:scaffold_92:318012:323522:1
Ccrd_020213	-2.89384	0.00123419	KVI01515	DNA-binding WRKY	supercontig:CcrdV1:scaffold_2240:58672:60827:-1
Ccrd_020498	-2.55829	0.028315	KVI01233	Leucine-rich repeat-containing	supercontig:CcrdV1:scaffold_525:29753:34971:1
Ccrd_021430	-2.36667	0.0371681	KVI00318	Tetratricopeptide-like helical	supercontig:CcrdV1:scaffold_136:188799:195013:-1
Ccrd_021850	-1.9243	0.0357974	KVH99898	hypothetical protein	supercontig:CcrdV1:scaffold_343:151256:159816:1
Ccrd_021892	-2.57175	0.0153715	KVH99864	Ankyrin repeat-containing	supercontig:CcrdV1:scaffold_229:148443:153806:1
Ccrd_022043	-2.55106	0.0214966	KVH99728	Uncharacterized protein	supercontig:CcrdV1:scaffold_155:244556:244978:1
Ccrd_022482	-2.3914	0.0425467	KVH99283	cytochrome P450	supercontig:CcrdV1:scaffold_811:42590:44286:-1
Ccrd_022870	-2.14276	0.0278571	KVH98900	Calmodulin binding	supercontig:CcrdV1:scaffold_176:396835:400861:1
Ccrd_022871	-2.30338	0.0309465	KVH98877	Calmodulin binding	supercontig:CcrdV1:scaffold_176:382720:385205:1
Ccrd_023069	-2.85049	0.0115034	KVH98707	hypothetical protein	supercontig:CcrdV1:scaffold_603:89042:89269:1
Ccrd_023111	-2.15196	0.00390069	KVH98671	DNA-binding WRKY	supercontig:CcrdV1:scaffold_241:342447:344139:1
Ccrd_023342	-2.43485	0.0295537	KVH98414	hypothetical protein	supercontig:CcrdV1:scaffold_88:146161:149569:-1
Ccrd_023411	-2.47259	0.0314112	KVH98337	hypothetical protein	supercontig:CcrdV1:scaffold_39:683715:697106:1
Ccrd_023733	-2.52256	0.0153715	KVH98049	Leucine-rich repeat-containing	supercontig:CcrdV1:scaffold_683:1415:15798:1
Ccrd_023734	-2.21214	0.0465199	KVH98042	Leucine-rich repeat-containing	supercontig:CcrdV1:scaffold_1274:8421:16678:-1
Ccrd_024048	-2.2356	0.0444256	KVE16608	hypothetical protein	supercontig:CcrdV1:scaffold_11121:1786:3179:-1
Ccrd_024172	-2.33795	0.0377138	KVD98152	Leucine-rich repeat-containing	supercontig:CcrdV1:scaffold_11788:1:1914:1
Ccrd_024905	-2.59352	0.0273784	KVH87808	Mannose-binding lectin	supercontig:CcrdV1:scaffold_2331:79792:84891:-1
Ccrd_024936	-2.65669	0.00671587	KVH87778	Ankyrin repeat-containing	supercontig:CcrdV1:scaffold_2435:14061:15529:-1
Ccrd_024940	-3.03586	0.000150126	KVH87775	Ankyrin repeat-containing	supercontig:CcrdV1:scaffold_2435:55184:56813:-1
Ccrd_025047	-2.63327	0.0136682	KVH87669	hypothetical protein	supercontig:CcrdV1:scaffold_2684:40047:41386:1
Ccrd_025886	-2.46568	0.0244916	KVH22038	Leucine-rich repeat-containing	supercontig:CcrdV1:scaffold_5203:2119:8854:1
Ccrd_026276	-2.79736	0.0136682	KVG67535	Cytolysin/lectin	supercontig:CcrdV1:scaffold_6582:8237:37118:1
Ccrd_026399	-2.53357	0.0244916	KVG47361	Leucine-rich repeat-containing	supercontig:CcrdV1:scaffold_7107:16958:20653:-1
Ccrd_026465	-1.81415	0.0425993	KVG36940	Glycoside hydrolase,	supercontig:CcrdV1:scaffold_7332:1944:4112:-1
Ccrd_026512	-1.8674	0.0425993	KVH88550	putative AB-hydrolase	supercontig:CcrdV1:scaffold_763:27800:31813:1
Ccrd_026682	-1.85304	0.0280851	KVH88505	Oligopeptide transporter	supercontig:CcrdV1:scaffold_853:163559:166927:-1
Ccrd_026875	-2.58712	0.0288015	KVF00177	Mannose-binding lectin	supercontig:CcrdV1:scaffold_9674:596:1654:-1
