# Supplementary material for: Comparative Analysis of Bioactive Compounds in Two Globe Artichoke Ecotypes Sanitized and Non-Sanitized from Viral Infections
Source: Plants (Basel). 2023 Apr 10;12(8):1600. doi: 10.3390/plants12081600 (PMC10145195; doi:10.3390/plants12081600)
Supplement: Supplementary file 1 [file plants-12-01600-s001.zip › Table S7.xlsx]

## Sheet: Table S7 56 common DEGs
Table S7. KEGG orthology (KO) description and fragments per million mapped reads per kilobase exon (FPKM) mean values of 56 DEGs in common between non-sanitized (NS) and sanitized (S) samples in Locale di Mola (LM) vs Troianella (TR) comparison.
TranscriptID	KO entry	KO description	EC	FPKM LM-NS mean	FPKM LM-S mean	FPKM TR-NS mean	FPKM TR-S mean
KVI12052	K10256	FAD2; omega-6 fatty acid desaturase / acyl-lipid omega-6 desaturase (Delta-12 desaturase)	1.14.19.6 1.14.19.22	2.49726	2.079	6.04963	18.6781
KVH95572				7.77142	0.45921	136.22	14.0327
KVE16608	K19613			3.81588	1.61391	38.9874	7.74606
KVD98152				11.3657	1.36574	47.8778	8.00716
KVH98042				17.0034	2.46868	63.7443	11.2486
KVI11406				1.45252	0.3724	6.41854	3.88348
KVH99728	K24687			0.300292	0.472041	1.74596	3.72623
KVI03426				0.0113426	0.0211326	0.121356	0.321431
KVH90781	K13466			0.446719	0.269997	4.63601	2.25754
KVH93741	K07297	ADIPOR; adiponectin receptor		1.05265	0.828217	1.64435	4.18761
KVI07785				31.4375	280.051	186.646	75.1958
KVH95542				3.60311	0.117986	45.3886	8.23734
KVI08289				2.33296	0.795504	5.31661	2.91373
KVH90661				1.04805	0.384989	17.64	8.58194
KVI01515				9.19491	3.69073	30.7209	31.2993
KVH91605	K08176	PHO84; MFS transporter, PHS family, inorganic phosphate transporter		9.81751	4.80271	19.4787	20.376
KVH93541				0.0310611	0.686766	0.459567	4.25457
KVH99864				1.05248	1.47028	15.6967	10.1229
KVH87808	K04733			0.525844	0.341464	126.107	2.59351
KVH98671				32.8823	3.96307	52.6627	22.0695
KVH87775				0.0932132	0.595179	0.449473	5.41266
KVH87778				0.173613	1.78014	1.50588	14.0798
KVI10897	K05681	ABCG2, CD338; ATP-binding cassette, subfamily G (WHITE), member 2		0.787388	0.275879	5.88601	2.9259
KVH87669	K00696			0.805273	0.188868	7.21652	1.80899
KVI04089				3.77642	0.926046	13.8275	9.29611
KVI10727	K04721			4.1782	9.47484	0.110528	0.428696
KVH90980				0.713587	0.595912	9.55194	2.52919
KVH99898				1.12063	2.11729	5.0305	6.69205
KVI10052				1.81027	0.243768	5.67671	2.61536
KVH98337	K23136	CYP82C4; fraxetin 5-hydroxylase	1.14.14.164	0.0306142	0.100331	0.316237	0.885545
KVI09580	K14516	ERF1; ethylene-responsive transcription factor 1		0.0759619	0.152857	0.520438	2.9874
KVH92769				3.40829	0.53401	29.4268	10.7639
KVI10939	K10206	E2.6.1.83; LL-diaminopimelate aminotransferase	2.6.1.83	1.61737	1.0599	9.2021	7.74467
KVI08458				0.667961	0.73826	7.10439	4.44458
KVH91646				9.30694	12.9285	67.3043	60.0779
KVI11401				0.316576	0.154739	1.93759	2.65205
KVH93102	K05387			0.0934029	0.51233	1.63071	2.26844
KVH22038				19.2367	2.5279	82.2413	15.0723
KVI01233				1.08177	1.19602	3.87005	12.0358
KVH94214	K17961	CYP82G1; trimethyltridecatetraene/dimethylnonatriene synthase	1.14.14.58 1.14.14.59	1.66661	0.474639	21.094	5.65184
KVI06861				0.924242	0.627581	2.79235	6.03987
KVH93361	K13449	PR1; pathogenesis-related protein 1		19.4007	13.7376	1021.11	119.743
KVI06545				2.87384	0.569288	6.12009	3.51656
KVG67535	K00844			6.99178	25.7226	110.313	353.153
KVI10013	K13596			6.38854	2.45803	20.806	11.4621
KVH98049				4.97429	0.607954	11.6685	3.54547
KVG47361				17.2779	2.06896	85.7169	14.9911
KVG36940				69.1381	43.7907	423.68	144.975
KVH91968	K04524			6.82859	3.82168	30.1592	22.1852
KVH88550				1.18363	1.95442	1.95827	6.69596
KVH99283	K20619	CYP78A; cytochrome P450 family 78 subfamily A		1.20433	0.366786	2.57708	2.57663
KVH95022	K15004			16.1413	0.877033	54.4566	11.391
KVH88505				3.7366	0.866407	16.6537	3.49389
KVH98414	K00279	CKX; cytokinin dehydrogenase	1.5.99.12	13.3558	1.4612	62.1653	9.23579
KVI01956				4.45225	1.98031	27.1202	13.1403
KVF00177	K25747			0.69964	0.106508	68.4118	1.65036
