# Supplementary material for: Comparative Analysis of Bioactive Compounds in Two Globe Artichoke Ecotypes Sanitized and Non-Sanitized from Viral Infections
Source: Plants (Basel). 2023 Apr 10;12(8):1600. doi: 10.3390/plants12081600 (PMC10145195; doi:10.3390/plants12081600)
Supplement: Supplementary file 1 [file plants-12-01600-s001.zip › Table S8.xlsx]

## Sheet: Table S8 POD genes
Table S8. Comparison of differentially expressed POD genes between sanitized (S) and non-sanitized (NS) samples of Locale di Mola (LM) and Troianella (TR).
GeneID	TranscriptID	log2FC LM-S vs LM-NS	FDR LM-S vs LM-NS	log2FC TR-S vs TR-NS	FDR TR-S vs TR-NS	log2FC LM-NS vs TR-NS	FDR LM-NS vs TR-NS	log2FC LM-S vs TR-S	FDR LM-S vs TR-S	KO entry	protein description	EC
Ccrd_000351	KVH97540	2.74559	8.14987e-11	0.407943	0.999974	-4.1218	3.01905e-15	-1.33606	0.754364	K00430	peroxidase	1.11.1.7
Ccrd_001889	KVH96040	1.21319	0.0192768	-0.0626869	0.999974	-1.35437	0.00145791	-0.0584575	0.99751	K00434	L-ascorbate peroxidase	1.11.1.11
Ccrd_002564	KVH95364	1.47701	0.00111664	0.370089	0.999974	-1.15495	0.00290732	-0.0601844	0.99751	K13447	respiratory burst oxidase	1.6.3.- 1.11.1.-
Ccrd_004475	KVH93471	2.57686	0.019507	-0.0949114	N/A	-1.70345	0.215017	0.520324	0.997317	K00430	peroxidase	1.11.1.7
Ccrd_004481	KVH93467	2.70338	0.0164162	0.534775	N/A	-1.00514	0.52224	0.531139	0.997317	K00430	peroxidase	1.11.1.7
Ccrd_008387	KVH89614	2.01554	3.77536e-05	-0.295357	0.999974	-1.62091	0.000539301	0.639336	0.997317	K00430	peroxidase	1.11.1.7
Ccrd_009384	KVI12225	-1.884	0.0342014	-1.87839	0.0804918	-2.2779	0.00203024	-0.115179	N/A	K13447	respiratory burst oxidase	1.6.3.- 1.11.1.-
Ccrd_012472	KVI09122	-1.88914	0.000647467	-0.649581	0.999974	1.72803	0.000195608	0.514913	0.997317	K00430	peroxidase	1.11.1.7
Ccrd_012678	KVI08957	3.23531	1.75154e-11	0.761637	0.999974	-2.00125	8.03782e-05	0.209208	0.997317	K00430	peroxidase	1.11.1.7
Ccrd_013040	KVI08588	1.71628	0.00401418	1.33807	0.360503	-0.712272	0.31428	-0.64204	0.997317	K00430	peroxidase	1.11.1.7
Ccrd_016365	KVI05290	2.82434	0.00482261	-0.645591	0.999974	-3.38436	1.97874e-05	0.520591	0.997317	K00430	peroxidase	1.11.1.7
Ccrd_017982	KVI03699	1.71292	1.84927e-05	0.228457	0.999974	-2.54612	4.78179e-12	-0.852166	0.997317	K00430	peroxidase	1.11.1.7
Ccrd_018407	KVI03296	5.08407	1.56722e-07	0.50687	N/A	-1.38078	0.308243	0.724876	0.997317	K00430	peroxidase	1.11.1.7
Ccrd_018804	KVI02905	1.86522	0.000201112	0.77272	0.974605	-0.538933	0.37687	0.346268	0.997317	K00434	L-ascorbate peroxidase	1.11.1.11
Ccrd_022197	KVH99572	4.2243	1.40859e-19	1.23958	0.575364	0.834428	0.221152	0.870871	0.997317	K00430	peroxidase	1.11.1.7
Ccrd_024377	KVH88227	3.61713	9.27254e-07	0.778487	0.999974	-1.40475	0.223378	0.379613	0.997317	K00430	peroxidase	1.11.1.7
Ccrd_025116	KVH87601	4.30575	7.91988e-11	1.39505	0.283319	-2.52597	0.00488325	-0.101332	0.997317	K00430	peroxidase	1.11.1.7
Ccrd_025480	KVH81844	3.03742	0.000825594	0.432487	0.999974	-3.14535	0.00848935	-1.87972	0.140072	K00430	peroxidase	1.11.1.7
