# Supplementary material for: Comparative Analysis of Bioactive Compounds in Two Globe Artichoke Ecotypes Sanitized and Non-Sanitized from Viral Infections
Source: Plants (Basel). 2023 Apr 10;12(8):1600. doi: 10.3390/plants12081600 (PMC10145195; doi:10.3390/plants12081600)
Supplement: Supplementary file 1 [file plants-12-01600-s001.zip › Table S9.xlsx]

## Sheet: Table S9 Primer
Table S9. List of primers used for validation of transcriptome results by qPCR.
Gene name	Primer name	Primer sequences (5'-3')	Reference/Acc. N.	TranscriptID	EC N.
4CL: 4-coumaric acid:CoA ligase	4CL-Ccrd_For	CAGGTTGCACCGTTTAAAAGAA	Ccrd_021802: scaffold_8:949649:950835	KVI00019	6.2.1.12
	4CL-Ccrd_Rev	TCCCTCCTCAAAATCTTTCCTG
C4H: Cinnamic acid 4-hydroxylase	C4H-Ccrd_For	TAAACCGCGGTCGTTTTAAG	Ccrd_003800: scaffold_304:130579:133751:1	KVH94141	1.14.14.91
	C4H-Ccrd_Rev	CCCACCAAAATCACACAACA
CAD: Cinnamyl-alcohol dehydrogenase	CAD-Ccrd_For	CTAGGAGTGATTGGACTTGGTG	Ccrd_023113: scaffold_992:20833:36284	KVH98659	1.1.1.195
	CAD-Ccrd_Rev	GACAAACTAGTGCTGAAAACCG
CCoAMT: Caffeoyl-CoA O-methyltransferase	CCoAMT-Ccrd_For	TTCTACCGCTCTCGCTCTCC	Ccrd_012618: scaffold_840:37070-38336	KVI08997	2.1.1.104
	CCoAMT-Ccrd_Rev	CGCCAGCTTTCTCAATAATGG
CCR1: Cinnamoyl-CoA reductase 1	CCR1-Ccrd_For	CCTTACAGGCTCAGCAAAGA	Ccrd_015577: scaffold_150:97256-103674	KVI06073	1.2.1.44
	CCR1-Ccrd_Rev	GAGGGAGTCTCGAAGAGTAGAA
CHS: Chalcone synthase	CHS-Ccrd_For	CACATCACGGAGGAGTTTCTG	Ccrd_012767: scaffold_4274:28152:29501	KVI08856	2.3.1.74, 2.3.1.170
	CHS-Ccrd_Rev	ACTTCAACGACCACCACATC
COMT: Caffeic acid 3-O-methyltransferase	COMT-Ccrd_For	ATCGTTCCTATTCGCCATGC	Ccrd_017109: scaffold_1006:119597-121486	KVI04575	2.1.1.68
	COMT-Ccrd_Rev	TTTCGCTATCGTTTCGAGCA
CSE: Caffeoyl shikimic acid esterase	CSE-Ccrd_For	GAGGTAATGACAAAGTGACGGA	Ccrd_011837: scaffold_21:58721:62131	KVI09726	3.1.1-
	CSE-Ccrd_Rev	CCACATTCCCGGATACAACTTA
CYP: Flavonoid 3'-monooxygenase	CYP-Ccrd_For	GGTGGTTGAGCTGATGGTATTA	Ccrd_022494: scaffold_1128:4380:9834	KVH99275	1.14.14.82
	CYP-Ccrd_Rev	CATCTTCTTCGTCACGCTTTG
EF1a: Elongation factor 1 alpha	EF1a-Ccrd_For	TCCCAGGCTGATTGTGCTGTCCTTAT	Blanco et al., 2018
	EF1a-Ccrd_Rev	ATGCTCACGGGTCTGACCATCCTTA
F5H: Ferulic acid 5-hydroxylase	F5H-Ccrd_For	CATTGTTTCAACTGGGAACTACC	Ccrd_005646: scaffold_307:82455:84491	KVH92322	1.14.-,-
	F5H-Ccrd_Rev	TACAAGTCGTATCGCCTTTGG
HST/HQT: Hydroxycinnamoyl-CoA:shikimic/quinic acid hydroxycinnamoyltransferase	HST-Ccrd_For	GAGGAGACGCCGATGATAAA	Ccrd_022724: scaffold_84:128605:129897	KVH99042	2.3.1.133
	HST-Ccrd_Rev	GTGGGCCGGTAGAAATACA
NAS: Nicotianamine synthase	NAS-Ccrd_For	CGTCTTGAGTTCGACATCCT	Ccrd_025247: scaffold_3179:58699-59682	KVH87493	2.5.1.43
	NAS-Ccrd_Rev	CGATGGAGGTGAGTGGTAAA
NECD: 9-cis-epoxycarotenoid dioxygenase	NCED-Ccrd_For	GGTGTTCTTCCTCGGTACGC	Ccrd_017614: scaffold_299:7266-9074	KVI04081	1.13.11.51
	NCED-Ccrd_Rev	TTCTCGTCCCATGCATTCAC
PAL: Phenylalanine ammonia-lyase	PAL-Ccrd_For	TATAGTCGAGCACGCCCTTG	Ccrd_014855: scaffold_5442:7052:11961	KVI06790	4.3.1.24
	PAL-Ccrd_Rev	GCAAAAGGGCTTCGAGTTCT
POD: Peroxidase	POD-Ccrd_For	GAAAGACAGTTTAACCGCGAG	Ccrd_013040: scaffold_194:222658:225005	KVI08588	1.11.1.7
	POD-Ccrd_Rev	AGAGGTTGAATCTGGCGAAG
